# Supplementary material for: Reanalyzing the genetic history of Kra-Dai speakers from Thailand and new insights into their genetic interactions beyond Mainland Southeast Asia
Source: Sci Rep. 2023 May 24;13:8371. doi: 10.1038/s41598-023-35507-8 (PMC10209056; doi:10.1038/s41598-023-35507-8)
Supplement: Supplementary file 7 — Supplementary Table 2. [file 41598_2023_35507_MOESM7_ESM.xlsx]

## Sheet: legend
Suppl. Table 2. Inference of two-way admixture models and admixture dates with ALDER. The set of 20 target groups was analyzed (the same as in Suppl. Tables 3, 4, and 5), but, in contrast to the GlobeTrotter approach, only pairs of source proxies composed of an East or Southeast Asian group and a South Asian group were tested. Only successfully fitted models are shown.

## Sheet: dataset composition
target	East or Southeast Asian source proxy	South Asian source proxy
Black Tai	Bajo	Vysya
Bru	Borneo	Kamboj
Central Thai	Boy	Pulliyar
Hmong Daw	Cambodian	Agarwal
Kalueang	Colao	Sikh Jatt 2
Karen Padaung	Cong	Palliyar
Khmu	Dai	Kallar
Khonmueang	Dao	Burusho
Khuen	Dong	Brahmin Vaidik
Lao Isan	Dong Hunan	Pathan
Lue (Changmai et al., 2022)	Dusun	Kumhar
Lue (Kutanan et al., 2021)	Gelao	Makrani
Nyaw	Hanhi	Brahui
Palaung	Igorot	Kalash
Phuan	Irula	Sindhi Pakistan
Phutai	Kankanaey	Ulladan
Saek	Khomu	Brahmin Tiwari
Shan	Kinh	Arunthatiar
Southern Thai	Lachi	Panta Kapu
Yuan	Lahu	Balochi
	Lao	Mala
	Lebbo	Chakkiliyan
	Li	Nadar
	Lolo	Gujarati 1
	Mang	Lodhi
	Maonan	Bhumihar
	Miao	Brahmin Catholic Goa
	Mulam	Yadav Pondicherry
	Muong	Adi Dravider
	Murut	Hakki Pikki
	Naxi	Bhil
	Nicobarese	Punjabi
	Nung	Malaikuarvar
	Pathen	Naidu
	Phula	Reddy Telangana
	Semende	Narikuruvar
	She	Patel
	Sila	Sikh Jatt 1
	Tagalog	Jew Cochin 1
	Tay	Hallaki
	Thai VN	Muslim Karnataka
	Vietnamese	Brahmin Catholic Kumta
	Visayan	Chaurasia
	Zhuang	Oswal Jain
	Akha	Gujarati 2
	Hmong	Irula
	Sgaw Karen	Jew Cochin 2
	Lawa	Coorghi
	Mlabri	Havik
	Lue (Changmai et al., 2022)	Scheduled Caste Karnataka
	Khmer	Yerukali
	Kuy	Baniyas
	Nyahkur	Dhobi
		Gujjar
		Yadav Rajasthan
		Bengali

## Sheet: fitted models, decay consistent
target group	source A (Southeast Asian)	source B (South Asian)	p-value	2-ref. Z-score	1-ref. Z-score, source A	1-ref. Z-score, source B	max. decay difference, %	2-ref. decay			2-ref. amp. exp.			1-ref. decay, source A			1-ref. amp. exp., source A			1-ref. decay, source B			1-ref. amp. exp., source B
Central Thai	Thai VN	Adi Dravider	7.5e-05	3.96	2.06	3.51	0.1	16.46	+/-	4.16	5.233e-05	+/-	8.01e-06	15.94	+/-	4.46	2.35e-06	+/-	1.14e-06	17.6	+/-	5.01	3.398e-05	+/-	6.09e-06
Central Thai	Thai VN	Agarwal	4.8e-07	5.03	2.06	5.32	0.16	16.18	+/-	3.21	5.502e-05	+/-	5.88e-06	15.94	+/-	4.46	2.35e-06	+/-	1.14e-06	18.77	+/-	3.53	3.68e-05	+/-	4.35e-06
Central Thai	Thai VN	Brahmin Catholic Goa	7.3e-07	4.95	2.06	6.62	0.25	15.78	+/-	3.19	5.65e-05	+/-	6.7e-06	15.94	+/-	4.46	2.35e-06	+/-	1.14e-06	20.2	+/-	3.05	4.197e-05	+/-	3.99e-06
Central Thai	Thai VN	Brahmin Vaidik	2.6e-06	4.7	2.06	4.96	0.08	15.76	+/-	3.36	5.431e-05	+/-	6.62e-06	15.94	+/-	4.46	2.35e-06	+/-	1.14e-06	17	+/-	3.43	3.399e-05	+/-	4.61e-06
Central Thai	Thai VN	Brahui	4e-08	5.49	2.06	6.44	0.24	17.23	+/-	3.14	6.397e-05	+/-	8.57e-06	15.94	+/-	4.46	2.35e-06	+/-	1.14e-06	20.27	+/-	3.15	4.475e-05	+/-	5.37e-06
Central Thai	Thai VN	Coorghi	2.8e-05	4.19	2.06	7	0.15	15.75	+/-	3.76	5.623e-05	+/-	8.57e-06	15.94	+/-	4.46	2.35e-06	+/-	1.14e-06	18.23	+/-	2.6	3.79e-05	+/-	3.11e-06
Central Thai	Thai VN	Panta Kapu	3.6e-06	4.63	2.06	5.83	0.17	15.8	+/-	3.41	5.625e-05	+/-	7.72e-06	15.94	+/-	4.46	2.35e-06	+/-	1.14e-06	18.73	+/-	3.21	3.903e-05	+/-	4.43e-06
Central Thai	Thai VN	Pathan	6.6e-07	4.97	2.06	4.76	0.11	16.43	+/-	3.3	5.801e-05	+/-	7.77e-06	15.94	+/-	4.46	2.35e-06	+/-	1.14e-06	17.82	+/-	3.75	3.774e-05	+/-	6e-06
Central Thai	Thai VN	Punjabi	1.2e-05	4.38	2.06	5.66	0.22	16.35	+/-	3.74	5.418e-05	+/-	6.89e-06	15.94	+/-	4.46	2.35e-06	+/-	1.14e-06	19.98	+/-	3.53	3.985e-05	+/-	3.89e-06
Kalueang	Boy	Bhumihar	0.048	1.98	2.02	2.85	0.25	18.18	+/-	9.2	1.5e-05	+/-	4.79e-06	17.35	+/-	8.61	1.118e-05	+/-	3.91e-06	14.17	+/-	4.98	1.76e-05	+/-	3.28e-06
Kalueang	Hmong	Oswal Jain	0.033	2.14	2.08	2.82	0.21	10.32	+/-	4.83	1.003e-05	+/-	3.95e-06	9.48	+/-	4.55	1.085e-05	+/-	3.23e-06	11.75	+/-	4.16	1.644e-05	+/-	3.23e-06
Kalueang	Lolo	Bhumihar	0.009	2.61	2.51	2.85	0.1	12.81	+/-	4.9	1.119e-05	+/-	3.29e-06	12.77	+/-	5.09	1.053e-05	+/-	2.8e-06	14.17	+/-	4.98	1.76e-05	+/-	3.28e-06
Kalueang	Lolo	Brahmin Tiwari	0.027	2.22	2.51	2.76	0.18	11.55	+/-	5.21	1.204e-05	+/-	3.83e-06	12.77	+/-	5.09	1.053e-05	+/-	2.8e-06	13.86	+/-	5.02	1.941e-05	+/-	3.24e-06
Kalueang	Lolo	Brahmin Vaidik	0.011	2.54	2.51	2.32	0.17	15.2	+/-	5.98	1.413e-05	+/-	5.21e-06	12.77	+/-	5.09	1.053e-05	+/-	2.8e-06	14.34	+/-	6.19	2.145e-05	+/-	4.33e-06
Kalueang	Lolo	Chaurasia	0.047	1.99	2.51	2.68	0.14	11.66	+/-	5.87	8.8e-06	+/-	2.91e-06	12.77	+/-	5.09	1.053e-05	+/-	2.8e-06	11.1	+/-	4.15	1.645e-05	+/-	3.16e-06
Kalueang	Lolo	Gujarati 1	0.041	2.05	2.51	2.53	0.21	11.14	+/-	5.44	1.162e-05	+/-	3.99e-06	12.77	+/-	5.09	1.053e-05	+/-	2.8e-06	13.69	+/-	5.42	1.76e-05	+/-	3.12e-06
Kalueang	Lolo	Gujjar	0.0064	2.73	2.51	2.96	0.17	10.73	+/-	3.94	1.038e-05	+/-	3.03e-06	12.77	+/-	5.09	1.053e-05	+/-	2.8e-06	10.74	+/-	3.63	1.328e-05	+/-	4.26e-06
Kalueang	Lolo	Hakki Pikki	0.0051	2.8	2.51	2.56	0.12	14.47	+/-	5.16	1.474e-05	+/-	5.12e-06	12.77	+/-	5.09	1.053e-05	+/-	2.8e-06	13.12	+/-	5.11	2.077e-05	+/-	4.88e-06
Kalueang	Lolo	Jew Cochin 2	0.031	2.16	2.51	2.17	0.22	10.83	+/-	5.02	9.35e-06	+/-	2.88e-06	12.77	+/-	5.09	1.053e-05	+/-	2.8e-06	13.54	+/-	6.23	1.91e-05	+/-	3.86e-06
Kalueang	Lolo	Lodhi	0.00094	3.31	2.51	3.09	0.21	11.64	+/-	3.52	1.073e-05	+/-	3.06e-06	12.77	+/-	5.09	1.053e-05	+/-	2.8e-06	14.43	+/-	4.68	1.851e-05	+/-	3.23e-06
Kalueang	Lolo	Mala	0.023	2.27	2.51	2.46	0.2	15.64	+/-	6.88	1.164e-05	+/-	3.43e-06	12.77	+/-	5.09	1.053e-05	+/-	2.8e-06	15.03	+/-	6.11	1.92e-05	+/-	2.77e-06
Kalueang	Lolo	Narikuruvar	0.032	2.15	2.51	2.96	0.23	16.08	+/-	6.15	1.389e-05	+/-	6.47e-06	12.77	+/-	5.09	1.053e-05	+/-	2.8e-06	16.14	+/-	5.46	1.971e-05	+/-	5.76e-06
Kalueang	Lolo	Sikh Jatt 1	0.016	2.4	2.51	2.66	0.25	11	+/-	4.58	8.16e-06	+/-	2.68e-06	12.77	+/-	5.09	1.053e-05	+/-	2.8e-06	14.11	+/-	5.3	1.807e-05	+/-	3.64e-06
Kalueang	Lolo	Yadav Rajasthan	0.0016	3.15	2.51	3.04	0.06	12.67	+/-	2.8	1.348e-05	+/-	4.27e-06	12.77	+/-	5.09	1.053e-05	+/-	2.8e-06	11.97	+/-	3.93	2.236e-05	+/-	3.59e-06
Kalueang	Maonan	Bhumihar	0.0033	2.93	2.74	2.85	0.11	15.77	+/-	5.14	1.364e-05	+/-	4.65e-06	15	+/-	5.47	8.92e-06	+/-	3.09e-06	14.17	+/-	4.98	1.76e-05	+/-	3.28e-06
Kalueang	Maonan	Brahmin Tiwari	0.014	2.45	2.74	2.76	0.08	14.38	+/-	5.76	1.297e-05	+/-	5.29e-06	15	+/-	5.47	8.92e-06	+/-	3.09e-06	13.86	+/-	5.02	1.941e-05	+/-	3.24e-06
Kalueang	Maonan	Brahmin Vaidik	0.0053	2.79	2.74	2.32	0.15	16.74	+/-	5.57	1.536e-05	+/-	5.51e-06	15	+/-	5.47	8.92e-06	+/-	3.09e-06	14.34	+/-	6.19	2.145e-05	+/-	4.33e-06
Kalueang	Maonan	Gujarati 1	0.028	2.19	2.74	2.53	0.13	13.15	+/-	6	1.064e-05	+/-	4.22e-06	15	+/-	5.47	8.92e-06	+/-	3.09e-06	13.69	+/-	5.42	1.76e-05	+/-	3.12e-06
Kalueang	Maonan	Jew Cochin 2	0.016	2.4	2.74	2.17	0.11	13.45	+/-	5.59	1.215e-05	+/-	4.64e-06	15	+/-	5.47	8.92e-06	+/-	3.09e-06	13.54	+/-	6.23	1.91e-05	+/-	3.86e-06
Kalueang	Maonan	Kallar	0.00096	3.3	2.74	2.19	0.09	16.37	+/-	4.92	1.273e-05	+/-	3.86e-06	15	+/-	5.47	8.92e-06	+/-	3.09e-06	15.43	+/-	7.05	1.856e-05	+/-	3.67e-06
Kalueang	Maonan	Kamboj	0.032	2.14	2.74	3.31	0.22	15.16	+/-	7.09	1.222e-05	+/-	5.19e-06	15	+/-	5.47	8.92e-06	+/-	3.09e-06	12.18	+/-	3.67	1.845e-05	+/-	3.88e-06
Kalueang	Maonan	Lodhi	0.0034	2.93	2.74	3.09	0.11	13.44	+/-	3.45	1.209e-05	+/-	4.13e-06	15	+/-	5.47	8.92e-06	+/-	3.09e-06	14.43	+/-	4.68	1.851e-05	+/-	3.23e-06
Kalueang	Maonan	Makrani	0.041	2.04	2.74	3.26	0.13	13.46	+/-	6.59	1.324e-05	+/-	5.87e-06	15	+/-	5.47	8.92e-06	+/-	3.09e-06	13.17	+/-	4.04	2.21e-05	+/-	3.62e-06
Kalueang	Maonan	Mala	0.0024	3.04	2.74	2.46	0.04	14.48	+/-	4.02	1.035e-05	+/-	3.41e-06	15	+/-	5.47	8.92e-06	+/-	3.09e-06	15.03	+/-	6.11	1.92e-05	+/-	2.77e-06
Kalueang	Maonan	Panta Kapu	0.0081	2.65	2.74	3.01	0.14	16.54	+/-	5.61	1.338e-05	+/-	5.06e-06	15	+/-	5.47	8.92e-06	+/-	3.09e-06	14.36	+/-	4.76	2.037e-05	+/-	3.6e-06
Kalueang	Maonan	Sikh Jatt 1	0.029	2.18	2.74	2.66	0.25	11.68	+/-	4	9.57e-06	+/-	4.39e-06	15	+/-	5.47	8.92e-06	+/-	3.09e-06	14.11	+/-	5.3	1.807e-05	+/-	3.64e-06
Kalueang	Maonan	Yadav Rajasthan	0.0068	2.71	2.74	3.04	0.23	12.56	+/-	3	1.16e-05	+/-	4.29e-06	15	+/-	5.47	8.92e-06	+/-	3.09e-06	11.97	+/-	3.93	2.236e-05	+/-	3.59e-06
Kalueang	Sila	Brahmin Catholic Goa	0.0025	3.03	2.69	2.21	0.24	12.66	+/-	4.18	1.229e-05	+/-	3.85e-06	10.4	+/-	3.79	7.24e-06	+/-	2.69e-06	13.23	+/-	5.98	1.88e-05	+/-	3.84e-06
Kalueang	Sila	Chaurasia	0.001	3.28	2.69	2.68	0.15	12.11	+/-	2.95	8.79e-06	+/-	2.68e-06	10.4	+/-	3.79	7.24e-06	+/-	2.69e-06	11.1	+/-	4.15	1.645e-05	+/-	3.16e-06
Kalueang	Sila	Hallaki	0.016	2.41	2.69	3.39	0.23	13.07	+/-	5.43	9.27e-06	+/-	3.77e-06	10.4	+/-	3.79	7.24e-06	+/-	2.69e-06	11.83	+/-	3.49	1.943e-05	+/-	3.1e-06
Kalueang	Sila	Makrani	0.0045	2.84	2.69	3.26	0.24	12.87	+/-	3.53	1.209e-05	+/-	4.25e-06	10.4	+/-	3.79	7.24e-06	+/-	2.69e-06	13.17	+/-	4.04	2.21e-05	+/-	3.62e-06
Khonmueang	Cong	Dhobi	0.017	2.38	2.02	2.04	0.2	9.27	+/-	3.89	1.108e-05	+/-	2.67e-06	11.37	+/-	5.63	1.69e-06	+/-	6.4e-07	10.49	+/-	5.14	1.526e-05	+/-	4.85e-06
Khonmueang	Cong	Kallar	0.028	2.2	2.02	2.24	0.2	10.95	+/-	4.97	1.311e-05	+/-	2.43e-06	11.37	+/-	5.63	1.69e-06	+/-	6.4e-07	13.33	+/-	5.96	1.856e-05	+/-	4.54e-06
Khonmueang	Nung	Bhumihar	0.029	2.18	2.59	2.19	0.09	14.87	+/-	6.81	2.254e-05	+/-	4.84e-06	15.35	+/-	3.66	1.85e-06	+/-	7.1e-07	16.33	+/-	7.44	2.129e-05	+/-	5.33e-06
Khonmueang	Nung	Jew Cochin 2	0.026	2.23	2.59	2.1	0.24	15.75	+/-	7.05	2.163e-05	+/-	4.7e-06	15.35	+/-	3.66	1.85e-06	+/-	7.1e-07	12.33	+/-	5.88	1.825e-05	+/-	4.67e-06
Khonmueang	Nung	Kallar	0.015	2.43	2.59	2.24	0.18	12.77	+/-	5.25	1.957e-05	+/-	3.84e-06	15.35	+/-	3.66	1.85e-06	+/-	7.1e-07	13.33	+/-	5.96	1.856e-05	+/-	4.54e-06
Khonmueang	Nung	Naidu	0.012	2.52	2.59	2.39	0.12	14.34	+/-	5.69	2.035e-05	+/-	3.5e-06	15.35	+/-	3.66	1.85e-06	+/-	7.1e-07	16.21	+/-	6.77	1.97e-05	+/-	4.38e-06
Lao Isan	Semende	Agarwal	0.0059	2.75	2.94	3.96	0.21	28.47	+/-	10.34	2.999e-05	+/-	7.91e-06	29.11	+/-	9.81	3.59e-06	+/-	1.22e-06	35.26	+/-	8.91	2.922e-05	+/-	5.77e-06
Lao Isan	Semende	Brahmin Tiwari	8e-05	3.95	2.94	4.3	0.24	31.69	+/-	8.03	3.372e-05	+/-	6.95e-06	29.11	+/-	9.81	3.59e-06	+/-	1.22e-06	37.11	+/-	8.63	3.431e-05	+/-	4.52e-06
Lao Isan	Semende	Dhobi	0.00012	3.84	2.94	3.21	0.13	30.72	+/-	8	3.347e-05	+/-	7.61e-06	29.11	+/-	9.81	3.59e-06	+/-	1.22e-06	33.15	+/-	10.33	2.77e-05	+/-	6.93e-06
Lao Isan	Semende	Gujarati 2	8.3e-05	3.94	2.94	4.63	0.19	35.31	+/-	8.97	3.304e-05	+/-	6.46e-06	29.11	+/-	9.81	3.59e-06	+/-	1.22e-06	35.28	+/-	7.62	2.94e-05	+/-	4.47e-06
Lao Isan	Semende	Nadar	0.013	2.48	2.94	3.46	0.22	31.92	+/-	12.89	3.102e-05	+/-	8.74e-06	29.11	+/-	9.81	3.59e-06	+/-	1.22e-06	36.18	+/-	10.46	2.958e-05	+/-	5.49e-06
Lao Isan	Semende	Pathan	0.015	2.44	2.94	3.94	0.19	29.35	+/-	12.03	2.996e-05	+/-	9.05e-06	29.11	+/-	9.81	3.59e-06	+/-	1.22e-06	35.16	+/-	8.93	3.059e-05	+/-	4.94e-06
Lao Isan	Semende	Sikh Jatt 1	2e-05	4.26	2.94	5.07	0.21	30.63	+/-	7.19	3.32e-05	+/-	6.4e-06	29.11	+/-	9.81	3.59e-06	+/-	1.22e-06	35.95	+/-	6.61	3.081e-05	+/-	6.07e-06
Southern Thai	Dai	Arunthatiar	2e-11	6.7	3.11	6.69	0.15	21.65	+/-	3.23	8.001e-05	+/-	8.87e-06	25.09	+/-	8.07	7.74e-06	+/-	2.24e-06	22	+/-	3.29	4.378e-05	+/-	4.26e-06
Southern Thai	Dai	Balochi	5.6e-16	8.1	3.11	8.65	0.14	21.76	+/-	2.69	0.00010623	+/-	9.07e-06	25.09	+/-	8.07	7.74e-06	+/-	2.24e-06	22.95	+/-	2.65	6.47e-05	+/-	4.66e-06
Southern Thai	Dai	Baniyas	4.7e-08	5.46	3.11	5.08	0.23	19.87	+/-	3.64	8.326e-05	+/-	1.01e-05	25.09	+/-	8.07	7.74e-06	+/-	2.24e-06	20.92	+/-	4.12	4.471e-05	+/-	7.02e-06
Southern Thai	Dai	Bhil	7.8e-08	5.37	3.11	3.98	0.2	20.59	+/-	3.83	7.576e-05	+/-	8.71e-06	25.09	+/-	8.07	7.74e-06	+/-	2.24e-06	21.05	+/-	5.29	4.094e-05	+/-	6.81e-06
Southern Thai	Dai	Brahmin Catholic Goa	1.4e-12	7.08	3.11	6.3	0.21	20.29	+/-	2.87	8.636e-05	+/-	8.19e-06	25.09	+/-	8.07	7.74e-06	+/-	2.24e-06	20.57	+/-	3.26	4.696e-05	+/-	5.01e-06
Southern Thai	Dai	Brahmin Catholic Kumta	5.9e-11	6.55	3.11	5.57	0.1	22.61	+/-	3.45	9.183e-05	+/-	1.06e-05	25.09	+/-	8.07	7.74e-06	+/-	2.24e-06	24.96	+/-	4.48	5.583e-05	+/-	4.86e-06
Southern Thai	Dai	Brahmin Tiwari	2.1e-09	5.99	3.11	7.09	0.2	20.61	+/-	3.44	8.899e-05	+/-	8.73e-06	25.09	+/-	8.07	7.74e-06	+/-	2.24e-06	20.45	+/-	2.88	4.809e-05	+/-	4.53e-06
Southern Thai	Dai	Brahui	8.1e-11	6.5	3.11	7.09	0.22	20.04	+/-	3.08	9.835e-05	+/-	1.014e-05	25.09	+/-	8.07	7.74e-06	+/-	2.24e-06	20.7	+/-	2.92	5.862e-05	+/-	4.96e-06
Southern Thai	Dai	Chakkiliyan	8.4e-16	8.05	3.11	6.26	0.16	22.07	+/-	2.74	7.787e-05	+/-	6.31e-06	25.09	+/-	8.07	7.74e-06	+/-	2.24e-06	21.46	+/-	3.43	4.169e-05	+/-	3.84e-06
Southern Thai	Dai	Chaurasia	1.9e-08	5.62	3.11	5.6	0.2	21.28	+/-	3.78	8.551e-05	+/-	9.49e-06	25.09	+/-	8.07	7.74e-06	+/-	2.24e-06	20.63	+/-	3.68	4.53e-05	+/-	5.62e-06
Southern Thai	Dai	Dhobi	7.4e-09	5.78	3.11	5.65	0.23	19.88	+/-	3.44	8.247e-05	+/-	8.86e-06	25.09	+/-	8.07	7.74e-06	+/-	2.24e-06	20.3	+/-	3.59	4.657e-05	+/-	5.25e-06
Southern Thai	Dai	Gujjar	9.5e-11	6.47	3.11	6.57	0.11	22.56	+/-	3.48	0.00010679	+/-	1.14e-05	25.09	+/-	8.07	7.74e-06	+/-	2.24e-06	24.31	+/-	3.7	6.592e-05	+/-	5.13e-06
Southern Thai	Dai	Hakki Pikki	4.9e-07	5.03	3.11	4.41	0.19	21	+/-	4.18	8.755e-05	+/-	1.257e-05	25.09	+/-	8.07	7.74e-06	+/-	2.24e-06	20.83	+/-	4.73	4.724e-05	+/-	6.16e-06
Southern Thai	Dai	Hallaki	2.7e-18	8.72	3.11	6.54	0.17	23.14	+/-	2.65	8.938e-05	+/-	8.22e-06	25.09	+/-	8.07	7.74e-06	+/-	2.24e-06	27.49	+/-	4.2	5.549e-05	+/-	7.29e-06
Southern Thai	Dai	Havik	9.3e-15	7.75	3.11	6.71	0.25	22.79	+/-	2.94	9.581e-05	+/-	7.82e-06	25.09	+/-	8.07	7.74e-06	+/-	2.24e-06	19.57	+/-	2.91	4.995e-05	+/-	4.08e-06
Southern Thai	Dai	Jew Cochin 1	2e-09	5.99	3.11	4.44	0.04	24.53	+/-	4.09	9.01e-05	+/-	1.137e-05	25.09	+/-	8.07	7.74e-06	+/-	2.24e-06	25.57	+/-	5.76	4.93e-05	+/-	7.82e-06
Southern Thai	Dai	Kalash	6.1e-10	6.19	3.11	7.46	0.15	21.53	+/-	3.48	9.911e-05	+/-	1.098e-05	25.09	+/-	8.07	7.74e-06	+/-	2.24e-06	21.77	+/-	2.92	5.725e-05	+/-	5.45e-06
Southern Thai	Dai	Kallar	1.7e-11	6.73	3.11	7.69	0.18	20.97	+/-	3.11	8.329e-05	+/-	7.46e-06	25.09	+/-	8.07	7.74e-06	+/-	2.24e-06	22.17	+/-	2.88	4.841e-05	+/-	3.95e-06
Southern Thai	Dai	Kumhar	2e-07	5.2	3.11	4.47	0.08	23.24	+/-	4.47	8.01e-05	+/-	1.04e-05	25.09	+/-	8.07	7.74e-06	+/-	2.24e-06	23.94	+/-	5.35	4.073e-05	+/-	5.4e-06
Southern Thai	Dai	Lodhi	4e-11	6.6	3.11	5.38	0.24	20.1	+/-	3.04	7.928e-05	+/-	7.14e-06	25.09	+/-	8.07	7.74e-06	+/-	2.24e-06	19.62	+/-	3.65	4.251e-05	+/-	5.13e-06
Southern Thai	Dai	Makrani	3e-13	7.3	3.11	7.47	0.06	23.59	+/-	3.23	0.00011151	+/-	1.057e-05	25.09	+/-	8.07	7.74e-06	+/-	2.24e-06	23.62	+/-	3.16	6.422e-05	+/-	6.08e-06
Southern Thai	Dai	Mala	1.2e-14	7.71	3.11	6.02	0.1	22.98	+/-	2.98	8.25e-05	+/-	7.27e-06	25.09	+/-	8.07	7.74e-06	+/-	2.24e-06	22.65	+/-	3.76	4.4e-05	+/-	5.14e-06
Southern Thai	Dai	Naidu	3.7e-18	8.69	3.11	5.32	0.23	21.64	+/-	2.49	8.421e-05	+/-	6.51e-06	25.09	+/-	8.07	7.74e-06	+/-	2.24e-06	19.95	+/-	3.75	4.198e-05	+/-	4.05e-06
Southern Thai	Dai	Palliyar	5.3e-06	4.55	3.11	3.29	0.22	21.72	+/-	4.77	6.344e-05	+/-	1.015e-05	25.09	+/-	8.07	7.74e-06	+/-	2.24e-06	27.15	+/-	8.25	3.652e-05	+/-	6.87e-06
Southern Thai	Dai	Pathan	5e-13	7.22	3.11	8.11	0.14	22.04	+/-	3.05	9.83e-05	+/-	9.37e-06	25.09	+/-	8.07	7.74e-06	+/-	2.24e-06	21.8	+/-	2.69	5.569e-05	+/-	4.89e-06
Southern Thai	Dai	Pulliyar	3.8e-08	5.5	3.11	3.86	0.14	22.81	+/-	4.15	7.506e-05	+/-	1.054e-05	25.09	+/-	8.07	7.74e-06	+/-	2.24e-06	21.76	+/-	5.64	3.863e-05	+/-	6.52e-06
Southern Thai	Dai	Scheduled Caste Karnataka	7.3e-12	6.85	3.11	3.88	0.09	23.38	+/-	3.41	8.539e-05	+/-	8.29e-06	25.09	+/-	8.07	7.74e-06	+/-	2.24e-06	25.47	+/-	6.57	4.739e-05	+/-	8.23e-06
Southern Thai	Dai	Sikh Jatt 2	1.1e-11	6.79	3.11	7.17	0.23	20.69	+/-	3.05	9.451e-05	+/-	8.8e-06	25.09	+/-	8.07	7.74e-06	+/-	2.24e-06	19.89	+/-	2.77	5.261e-05	+/-	4.92e-06
Southern Thai	Dai	Sindhi Pakistan	5.3e-11	6.56	3.11	6.89	0.17	21.43	+/-	3.27	9.93e-05	+/-	1.024e-05	25.09	+/-	8.07	7.74e-06	+/-	2.24e-06	21.19	+/-	3.07	5.714e-05	+/-	4.93e-06
Southern Thai	Dai	Ulladan	4.8e-06	4.57	3.11	2.93	0.12	26.4	+/-	5.77	8.475e-05	+/-	1.252e-05	25.09	+/-	8.07	7.74e-06	+/-	2.24e-06	28.24	+/-	9.65	4.704e-05	+/-	9.68e-06
Southern Thai	Dai	Vysya	9.3e-12	6.82	3.11	5.41	0.18	21.38	+/-	3.14	8.73e-05	+/-	7.58e-06	25.09	+/-	8.07	7.74e-06	+/-	2.24e-06	20.98	+/-	3.88	4.76e-05	+/-	5.44e-06
Southern Thai	Dai	Yadav Pondicherry	3.3e-10	6.28	3.11	5.45	0.21	20.4	+/-	3.25	8.166e-05	+/-	8.56e-06	25.09	+/-	8.07	7.74e-06	+/-	2.24e-06	22.83	+/-	4.19	4.658e-05	+/-	5.12e-06
Southern Thai	Dai	Yadav Rajasthan	1.2e-05	4.38	3.11	5.31	0.18	20.92	+/-	4.78	8.73e-05	+/-	1.325e-05	25.09	+/-	8.07	7.74e-06	+/-	2.24e-06	22.88	+/-	4.31	5.463e-05	+/-	6e-06
Southern Thai	Dong Hunan	Adi Dravider	2.2e-12	7.02	2.42	5.51	0.25	18.54	+/-	2.64	7.677e-05	+/-	6.08e-06	14.75	+/-	6.11	6.29e-06	+/-	2.01e-06	18.96	+/-	3.44	4.019e-05	+/-	3.65e-06
Southern Thai	Dong Hunan	Agarwal	3.7e-10	6.27	2.42	6.22	0.19	17.66	+/-	2.82	8.185e-05	+/-	7.29e-06	14.75	+/-	6.11	6.29e-06	+/-	2.01e-06	17.92	+/-	2.88	4.336e-05	+/-	4.65e-06
Southern Thai	Dong Hunan	Bengali	4.2e-06	4.6	2.42	3.93	0.19	17.54	+/-	3.81	6.877e-05	+/-	6.58e-06	14.75	+/-	6.11	6.29e-06	+/-	2.01e-06	17.78	+/-	4.52	3.393e-05	+/-	4.45e-06
Southern Thai	Dong Hunan	Bhumihar	3.4e-08	5.52	2.42	4.95	0.07	15.89	+/-	2.88	7.801e-05	+/-	8.48e-06	14.75	+/-	6.11	6.29e-06	+/-	2.01e-06	15.33	+/-	3.1	4.143e-05	+/-	4.29e-06
Southern Thai	Dong Hunan	Brahmin Vaidik	1.8e-08	5.63	2.42	6.54	0.22	17.9	+/-	3.18	8.433e-05	+/-	7.47e-06	14.75	+/-	6.11	6.29e-06	+/-	2.01e-06	18.38	+/-	2.81	4.481e-05	+/-	4.38e-06
Southern Thai	Dong Hunan	Burusho	1.1e-11	6.8	2.42	8	0.18	17.76	+/-	2.61	7.746e-05	+/-	6e-06	14.75	+/-	6.11	6.29e-06	+/-	2.01e-06	17.45	+/-	2.18	3.868e-05	+/-	2.91e-06
Southern Thai	Dong Hunan	Gujarati 1	6.2e-09	5.81	2.42	6.22	0.2	16.48	+/-	2.84	8.521e-05	+/-	8e-06	14.75	+/-	6.11	6.29e-06	+/-	2.01e-06	18.04	+/-	2.9	4.876e-05	+/-	4.77e-06
Southern Thai	Dong Hunan	Gujarati 2	2.3e-09	5.98	2.42	5.43	0.18	16.68	+/-	2.79	8.018e-05	+/-	7.15e-06	14.75	+/-	6.11	6.29e-06	+/-	2.01e-06	17.67	+/-	3.26	4.439e-05	+/-	4.54e-06
Southern Thai	Dong Hunan	Irula	3.7e-06	4.63	2.42	3.45	0.22	18.38	+/-	3.97	6.977e-05	+/-	8.65e-06	14.75	+/-	6.11	6.29e-06	+/-	2.01e-06	17.79	+/-	5.16	3.286e-05	+/-	5.62e-06
Southern Thai	Dong Hunan	Jew Cochin 2	1.6e-07	5.24	2.42	4.95	0.2	18.12	+/-	3.46	7.621e-05	+/-	8.05e-06	14.75	+/-	6.11	6.29e-06	+/-	2.01e-06	16.86	+/-	3.41	3.739e-05	+/-	4.23e-06
Southern Thai	Dong Hunan	Kamboj	1.2e-11	6.78	2.42	7.96	0.22	16.86	+/-	2.49	8.606e-05	+/-	7.24e-06	14.75	+/-	6.11	6.29e-06	+/-	2.01e-06	18.36	+/-	2.31	4.896e-05	+/-	4.14e-06
Southern Thai	Dong Hunan	Malaikuarvar	5.6e-10	6.2	2.42	5.09	0.15	17.14	+/-	2.76	8.594e-05	+/-	9.2e-06	14.75	+/-	6.11	6.29e-06	+/-	2.01e-06	16.79	+/-	3.3	4.54e-05	+/-	6.32e-06
Southern Thai	Dong Hunan	Muslim Karnataka	2.6e-14	7.62	2.42	5.53	0.22	17.39	+/-	2.28	7.213e-05	+/-	5.53e-06	14.75	+/-	6.11	6.29e-06	+/-	2.01e-06	18.49	+/-	3.34	3.843e-05	+/-	5.2e-06
Southern Thai	Dong Hunan	Nadar	3.8e-11	6.61	2.42	5.73	0.23	17.81	+/-	2.69	8.082e-05	+/-	6.57e-06	14.75	+/-	6.11	6.29e-06	+/-	2.01e-06	18.58	+/-	3.24	4.185e-05	+/-	4.13e-06
Southern Thai	Dong Hunan	Narikuruvar	1.2e-06	4.86	2.42	5.48	0.11	16.55	+/-	3.4	8.053e-05	+/-	1.137e-05	14.75	+/-	6.11	6.29e-06	+/-	2.01e-06	16.32	+/-	2.98	4.364e-05	+/-	4.09e-06
Southern Thai	Dong Hunan	Patel	3.5e-09	5.91	2.42	5.56	0.16	17.25	+/-	2.92	8.071e-05	+/-	6.94e-06	14.75	+/-	6.11	6.29e-06	+/-	2.01e-06	17.09	+/-	3.07	4.231e-05	+/-	4.66e-06
Southern Thai	Dong Hunan	Reddy Telangana	1.1e-06	4.87	2.42	5.18	0.05	15.42	+/-	3.16	7.519e-05	+/-	6.73e-06	14.75	+/-	6.11	6.29e-06	+/-	2.01e-06	15.45	+/-	2.98	3.91e-05	+/-	3.68e-06
Southern Thai	Dong Hunan	Sikh Jatt 1	1.9e-06	4.76	2.42	5.07	0.16	17.24	+/-	3.62	7.795e-05	+/-	9.24e-06	14.75	+/-	6.11	6.29e-06	+/-	2.01e-06	16.26	+/-	3.21	4.014e-05	+/-	3.81e-06
Southern Thai	Dong Hunan	Yerukali	5.5e-11	6.56	2.42	5.57	0.14	17.06	+/-	2.6	8.002e-05	+/-	7.5e-06	14.75	+/-	6.11	6.29e-06	+/-	2.01e-06	16.38	+/-	2.94	3.986e-05	+/-	4.21e-06
Southern Thai	Hmong	Bhumihar	1.5e-13	7.39	3.46	4.95	0.12	14.3	+/-	1.94	8.531e-05	+/-	8.2e-06	13.58	+/-	3.93	8.8e-06	+/-	2.39e-06	15.33	+/-	3.1	4.143e-05	+/-	4.29e-06
Southern Thai	Hmong	Burusho	1.7e-21	9.52	3.46	8	0.25	14.99	+/-	1.57	7.839e-05	+/-	6.07e-06	13.58	+/-	3.93	8.8e-06	+/-	2.39e-06	17.45	+/-	2.18	3.868e-05	+/-	2.91e-06
Southern Thai	Hmong	Jew Cochin 2	1.7e-13	7.37	3.46	4.95	0.22	16.56	+/-	2.25	8.12e-05	+/-	7.27e-06	13.58	+/-	3.93	8.8e-06	+/-	2.39e-06	16.86	+/-	3.41	3.739e-05	+/-	4.23e-06
Southern Thai	Hmong	Malaikuarvar	2.9e-16	8.18	3.46	5.09	0.21	15.3	+/-	1.87	8.874e-05	+/-	8.95e-06	13.58	+/-	3.93	8.8e-06	+/-	2.39e-06	16.79	+/-	3.3	4.54e-05	+/-	6.32e-06
Southern Thai	Hmong	Narikuruvar	1.8e-18	8.77	3.46	5.48	0.18	14.19	+/-	1.59	8.417e-05	+/-	9.6e-06	13.58	+/-	3.93	8.8e-06	+/-	2.39e-06	16.32	+/-	2.98	4.364e-05	+/-	4.09e-06
Southern Thai	Hmong	Patel	2.1e-17	8.49	3.46	5.56	0.23	16.79	+/-	1.98	9.089e-05	+/-	7.85e-06	13.58	+/-	3.93	8.8e-06	+/-	2.39e-06	17.09	+/-	3.07	4.231e-05	+/-	4.66e-06
Southern Thai	Hmong	Reddy Telangana	2.1e-22	9.74	3.46	5.18	0.13	15.16	+/-	1.56	8.458e-05	+/-	6.92e-06	13.58	+/-	3.93	8.8e-06	+/-	2.39e-06	15.45	+/-	2.98	3.91e-05	+/-	3.68e-06
Southern Thai	Hmong	Sikh Jatt 1	5.8e-15	7.81	3.46	5.07	0.21	16.69	+/-	2.14	8.674e-05	+/-	8.03e-06	13.58	+/-	3.93	8.8e-06	+/-	2.39e-06	16.26	+/-	3.21	4.014e-05	+/-	3.81e-06
Southern Thai	Hmong	Yerukali	1.3e-14	7.71	3.46	5.57	0.19	16.43	+/-	2.13	8.709e-05	+/-	9.32e-06	13.58	+/-	3.93	8.8e-06	+/-	2.39e-06	16.38	+/-	2.94	3.986e-05	+/-	4.21e-06
Southern Thai	Kinh	Arunthatiar	2.2e-08	5.6	2.46	6.69	0.2	18.29	+/-	3.27	6.609e-05	+/-	8.53e-06	22.38	+/-	9.09	5.81e-06	+/-	2.09e-06	22	+/-	3.29	4.378e-05	+/-	4.26e-06
Southern Thai	Kinh	Balochi	4.4e-16	8.13	2.46	8.65	0.19	18.99	+/-	2.34	9.31e-05	+/-	8.52e-06	22.38	+/-	9.09	5.81e-06	+/-	2.09e-06	22.95	+/-	2.65	6.47e-05	+/-	4.66e-06
Southern Thai	Kinh	Brahmin Tiwari	9.3e-13	7.14	2.46	7.09	0.23	17.69	+/-	2.48	7.675e-05	+/-	7.35e-06	22.38	+/-	9.09	5.81e-06	+/-	2.09e-06	20.45	+/-	2.88	4.809e-05	+/-	4.53e-06
Southern Thai	Kinh	Burusho	6.8e-13	7.18	2.46	8	0.25	17.47	+/-	2.43	6.974e-05	+/-	6.66e-06	22.38	+/-	9.09	5.81e-06	+/-	2.09e-06	17.45	+/-	2.18	3.868e-05	+/-	2.91e-06
Southern Thai	Kinh	Chakkiliyan	4.1e-14	7.56	2.46	6.26	0.25	17.43	+/-	2.31	6.292e-05	+/-	5.86e-06	22.38	+/-	9.09	5.81e-06	+/-	2.09e-06	21.46	+/-	3.43	4.169e-05	+/-	3.84e-06
Southern Thai	Kinh	Chaurasia	1.2e-08	5.7	2.46	5.6	0.14	19.53	+/-	3.43	7.612e-05	+/-	9.62e-06	22.38	+/-	9.09	5.81e-06	+/-	2.09e-06	20.63	+/-	3.68	4.53e-05	+/-	5.62e-06
Southern Thai	Kinh	Dhobi	4.9e-12	6.91	2.46	5.65	0.22	18.03	+/-	2.61	7.393e-05	+/-	8.46e-06	22.38	+/-	9.09	5.81e-06	+/-	2.09e-06	20.3	+/-	3.59	4.657e-05	+/-	5.25e-06
Southern Thai	Kinh	Gujjar	2.6e-11	6.67	2.46	6.57	0.24	19.03	+/-	2.85	9.021e-05	+/-	9.74e-06	22.38	+/-	9.09	5.81e-06	+/-	2.09e-06	24.31	+/-	3.7	6.592e-05	+/-	5.13e-06
Southern Thai	Kinh	Havik	3.5e-11	6.62	2.46	6.71	0.15	19.18	+/-	2.9	8.243e-05	+/-	7.91e-06	22.38	+/-	9.09	5.81e-06	+/-	2.09e-06	19.57	+/-	2.91	4.995e-05	+/-	4.08e-06
Southern Thai	Kinh	Jew Cochin 1	6e-09	5.82	2.46	4.44	0.24	20.1	+/-	3.46	7.383e-05	+/-	1.01e-05	22.38	+/-	9.09	5.81e-06	+/-	2.09e-06	25.57	+/-	5.76	4.93e-05	+/-	7.82e-06
Southern Thai	Kinh	Kalash	7.1e-12	6.85	2.46	7.46	0.19	18.57	+/-	2.71	8.686e-05	+/-	9.19e-06	22.38	+/-	9.09	5.81e-06	+/-	2.09e-06	21.77	+/-	2.92	5.725e-05	+/-	5.45e-06
Southern Thai	Kinh	Kallar	1.4e-13	7.39	2.46	7.69	0.23	17.77	+/-	2.4	7.007e-05	+/-	6.08e-06	22.38	+/-	9.09	5.81e-06	+/-	2.09e-06	22.17	+/-	2.88	4.841e-05	+/-	3.95e-06
Southern Thai	Kinh	Kamboj	1.3e-17	8.54	2.46	7.96	0.2	18.39	+/-	2.15	8.533e-05	+/-	6.95e-06	22.38	+/-	9.09	5.81e-06	+/-	2.09e-06	18.36	+/-	2.31	4.896e-05	+/-	4.14e-06
Southern Thai	Kinh	Makrani	1.5e-14	7.69	2.46	7.47	0.19	19.55	+/-	2.54	9.4e-05	+/-	9.62e-06	22.38	+/-	9.09	5.81e-06	+/-	2.09e-06	23.62	+/-	3.16	6.422e-05	+/-	6.08e-06
Southern Thai	Kinh	Mala	1.7e-10	6.38	2.46	6.02	0.14	19.67	+/-	3.08	7.155e-05	+/-	7.11e-06	22.38	+/-	9.09	5.81e-06	+/-	2.09e-06	22.65	+/-	3.76	4.4e-05	+/-	5.14e-06
Southern Thai	Kinh	Muslim Karnataka	3.7e-12	6.95	2.46	5.53	0.2	18.3	+/-	2.63	6.911e-05	+/-	6.86e-06	22.38	+/-	9.09	5.81e-06	+/-	2.09e-06	18.49	+/-	3.34	3.843e-05	+/-	5.2e-06
Southern Thai	Kinh	Naidu	4.6e-14	7.54	2.46	5.32	0.18	18.77	+/-	2.49	7.217e-05	+/-	5.93e-06	22.38	+/-	9.09	5.81e-06	+/-	2.09e-06	19.95	+/-	3.75	4.198e-05	+/-	4.05e-06
Southern Thai	Kinh	Oswal Jain	2.4e-16	8.2	2.46	5.47	0.19	18.53	+/-	2.26	8.235e-05	+/-	6.98e-06	22.38	+/-	9.09	5.81e-06	+/-	2.09e-06	19.25	+/-	3.52	4.764e-05	+/-	5.3e-06
Southern Thai	Kinh	Panta Kapu	8.6e-13	7.15	2.46	7.1	0.19	18.57	+/-	2.6	7.523e-05	+/-	7.45e-06	22.38	+/-	9.09	5.81e-06	+/-	2.09e-06	19.36	+/-	2.73	4.295e-05	+/-	3.88e-06
Southern Thai	Kinh	Pathan	1.7e-12	7.06	2.46	8.11	0.2	18.37	+/-	2.6	8.325e-05	+/-	8.29e-06	22.38	+/-	9.09	5.81e-06	+/-	2.09e-06	21.8	+/-	2.69	5.569e-05	+/-	4.89e-06
Southern Thai	Kinh	Pulliyar	8.8e-06	4.45	2.46	3.86	0.21	18.05	+/-	4.06	6.031e-05	+/-	8.92e-06	22.38	+/-	9.09	5.81e-06	+/-	2.09e-06	21.76	+/-	5.64	3.863e-05	+/-	6.52e-06
Southern Thai	Kinh	Sikh Jatt 2	1.1e-12	7.12	2.46	7.17	0.25	17.46	+/-	2.45	8.089e-05	+/-	7.87e-06	22.38	+/-	9.09	5.81e-06	+/-	2.09e-06	19.89	+/-	2.77	5.261e-05	+/-	4.92e-06
Southern Thai	Kinh	Sindhi Pakistan	1.9e-09	6	2.46	6.89	0.22	18.02	+/-	3	8.499e-05	+/-	9.74e-06	22.38	+/-	9.09	5.81e-06	+/-	2.09e-06	21.19	+/-	3.07	5.714e-05	+/-	4.93e-06
Southern Thai	Kinh	Ulladan	0.00032	3.59	2.46	2.93	0.25	21.98	+/-	6.11	6.953e-05	+/-	1.333e-05	22.38	+/-	9.09	5.81e-06	+/-	2.09e-06	28.24	+/-	9.65	4.704e-05	+/-	9.68e-06
Southern Thai	Lahu	Brahmin Catholic Kumta	5.4e-22	9.64	3.21	5.57	0.2	23.49	+/-	2.44	9.374e-05	+/-	8.53e-06	28.63	+/-	7.88	9.75e-06	+/-	3.04e-06	24.96	+/-	4.48	5.583e-05	+/-	4.86e-06
Southern Thai	Lahu	Hallaki	6.6e-21	9.38	3.21	6.54	0.18	23.89	+/-	2.55	8.796e-05	+/-	6.27e-06	28.63	+/-	7.88	9.75e-06	+/-	3.04e-06	27.49	+/-	4.2	5.549e-05	+/-	7.29e-06
Southern Thai	Lahu	Jew Cochin 1	4.7e-16	8.12	3.21	4.44	0.18	23.84	+/-	2.94	8.62e-05	+/-	8.15e-06	28.63	+/-	7.88	9.75e-06	+/-	3.04e-06	25.57	+/-	5.76	4.93e-05	+/-	7.82e-06
Southern Thai	Lahu	Makrani	7.1e-34	12.13	3.21	7.47	0.24	22.54	+/-	1.86	0.00010592	+/-	7.27e-06	28.63	+/-	7.88	9.75e-06	+/-	3.04e-06	23.62	+/-	3.16	6.422e-05	+/-	6.08e-06
Southern Thai	Lahu	Palliyar	1.2e-17	8.55	3.21	3.29	0.15	24.6	+/-	2.88	7.177e-05	+/-	6.65e-06	28.63	+/-	7.88	9.75e-06	+/-	3.04e-06	27.15	+/-	8.25	3.652e-05	+/-	6.87e-06
Southern Thai	Lahu	Scheduled Caste Karnataka	6.6e-16	8.08	3.21	3.88	0.22	23.01	+/-	2.85	8.159e-05	+/-	7.93e-06	28.63	+/-	7.88	9.75e-06	+/-	3.04e-06	25.47	+/-	6.57	4.739e-05	+/-	8.23e-06
Southern Thai	Lahu	Ulladan	4.3e-08	5.48	3.21	2.93	0.11	25.55	+/-	4.66	8.19e-05	+/-	8.69e-06	28.63	+/-	7.88	9.75e-06	+/-	3.04e-06	28.24	+/-	9.65	4.704e-05	+/-	9.68e-06
Southern Thai	Lahu	Yadav Rajasthan	1.3e-09	6.06	3.21	5.31	0.22	23.86	+/-	3.93	9.361e-05	+/-	7.26e-06	28.63	+/-	7.88	9.75e-06	+/-	3.04e-06	22.88	+/-	4.31	5.463e-05	+/-	6e-06
Southern Thai	Lao	Adi Dravider	7.3e-15	7.78	2.33	5.51	0.13	19.88	+/-	2.56	7.575e-05	+/-	7.06e-06	17.51	+/-	7.51	5.32e-06	+/-	1.48e-06	18.96	+/-	3.44	4.019e-05	+/-	3.65e-06
Southern Thai	Lao	Agarwal	3.4e-11	6.63	2.33	6.22	0.07	18.77	+/-	2.83	8.126e-05	+/-	8.51e-06	17.51	+/-	7.51	5.32e-06	+/-	1.48e-06	17.92	+/-	2.88	4.336e-05	+/-	4.65e-06
Southern Thai	Lao	Arunthatiar	2.2e-16	8.21	2.33	6.69	0.23	21.57	+/-	2.63	8.242e-05	+/-	7.79e-06	17.51	+/-	7.51	5.32e-06	+/-	1.48e-06	22	+/-	3.29	4.378e-05	+/-	4.26e-06
Southern Thai	Lao	Baniyas	7.8e-08	5.37	2.33	5.08	0.18	19.2	+/-	3.57	8.321e-05	+/-	1.201e-05	17.51	+/-	7.51	5.32e-06	+/-	1.48e-06	20.92	+/-	4.12	4.471e-05	+/-	7.02e-06
Southern Thai	Lao	Bengali	2e-06	4.75	2.33	3.93	0.14	20.19	+/-	4.25	7.023e-05	+/-	8.26e-06	17.51	+/-	7.51	5.32e-06	+/-	1.48e-06	17.78	+/-	4.52	3.393e-05	+/-	4.45e-06
Southern Thai	Lao	Bhil	8.7e-11	6.49	2.33	3.98	0.18	20.54	+/-	3.17	7.755e-05	+/-	7.33e-06	17.51	+/-	7.51	5.32e-06	+/-	1.48e-06	21.05	+/-	5.29	4.094e-05	+/-	6.81e-06
Southern Thai	Lao	Bhumihar	1.1e-07	5.32	2.33	4.95	0.13	15.96	+/-	3	7.511e-05	+/-	8.36e-06	17.51	+/-	7.51	5.32e-06	+/-	1.48e-06	15.33	+/-	3.1	4.143e-05	+/-	4.29e-06
Southern Thai	Lao	Brahmin Catholic Goa	1e-14	7.74	2.33	6.3	0.16	19.15	+/-	2.47	8.306e-05	+/-	7.87e-06	17.51	+/-	7.51	5.32e-06	+/-	1.48e-06	20.57	+/-	3.26	4.696e-05	+/-	5.01e-06
Southern Thai	Lao	Brahmin Tiwari	3.5e-13	7.27	2.33	7.09	0.16	19.76	+/-	2.72	8.694e-05	+/-	8.28e-06	17.51	+/-	7.51	5.32e-06	+/-	1.48e-06	20.45	+/-	2.88	4.809e-05	+/-	4.53e-06
Southern Thai	Lao	Brahmin Vaidik	3.6e-12	6.95	2.33	6.54	0.05	18.4	+/-	2.65	8.162e-05	+/-	7.67e-06	17.51	+/-	7.51	5.32e-06	+/-	1.48e-06	18.38	+/-	2.81	4.481e-05	+/-	4.38e-06
Southern Thai	Lao	Brahui	2.2e-16	8.21	2.33	7.09	0.17	19.84	+/-	2.42	0.00010009	+/-	9.33e-06	17.51	+/-	7.51	5.32e-06	+/-	1.48e-06	20.7	+/-	2.92	5.862e-05	+/-	4.96e-06
Southern Thai	Lao	Burusho	9.1e-12	6.82	2.33	8	0.08	18.87	+/-	2.77	7.529e-05	+/-	7.72e-06	17.51	+/-	7.51	5.32e-06	+/-	1.48e-06	17.45	+/-	2.18	3.868e-05	+/-	2.91e-06
Southern Thai	Lao	Chakkiliyan	3.8e-15	7.86	2.33	6.26	0.2	21.33	+/-	2.71	7.671e-05	+/-	6.77e-06	17.51	+/-	7.51	5.32e-06	+/-	1.48e-06	21.46	+/-	3.43	4.169e-05	+/-	3.84e-06
Southern Thai	Lao	Chaurasia	1.9e-08	5.62	2.33	5.6	0.23	22.09	+/-	3.93	8.588e-05	+/-	1.026e-05	17.51	+/-	7.51	5.32e-06	+/-	1.48e-06	20.63	+/-	3.68	4.53e-05	+/-	5.62e-06
Southern Thai	Lao	Coorghi	8.6e-12	6.83	2.33	6.27	0.15	20.33	+/-	2.98	8.588e-05	+/-	9.81e-06	17.51	+/-	7.51	5.32e-06	+/-	1.48e-06	19.23	+/-	3.07	4.651e-05	+/-	5.96e-06
Southern Thai	Lao	Dhobi	8.7e-14	7.46	2.33	5.65	0.15	19.79	+/-	2.65	8.246e-05	+/-	7.72e-06	17.51	+/-	7.51	5.32e-06	+/-	1.48e-06	20.3	+/-	3.59	4.657e-05	+/-	5.25e-06
Southern Thai	Lao	Gujarati 1	7.8e-09	5.77	2.33	6.22	0.03	17.62	+/-	3.05	8.522e-05	+/-	9.8e-06	17.51	+/-	7.51	5.32e-06	+/-	1.48e-06	18.04	+/-	2.9	4.876e-05	+/-	4.77e-06
Southern Thai	Lao	Gujarati 2	6e-11	6.54	2.33	5.43	0.01	17.68	+/-	2.7	8.048e-05	+/-	7.53e-06	17.51	+/-	7.51	5.32e-06	+/-	1.48e-06	17.67	+/-	3.26	4.439e-05	+/-	4.54e-06
Southern Thai	Lao	Hakki Pikki	7.8e-09	5.77	2.33	4.41	0.19	21.1	+/-	3.65	8.91e-05	+/-	1.217e-05	17.51	+/-	7.51	5.32e-06	+/-	1.48e-06	20.83	+/-	4.73	4.724e-05	+/-	6.16e-06
Southern Thai	Lao	Havik	4.8e-13	7.23	2.33	6.71	0.14	20.12	+/-	2.78	8.892e-05	+/-	6.81e-06	17.51	+/-	7.51	5.32e-06	+/-	1.48e-06	19.57	+/-	2.91	4.995e-05	+/-	4.08e-06
Southern Thai	Lao	Irula	1.2e-08	5.7	2.33	3.45	0.15	20.36	+/-	3.57	6.796e-05	+/-	8.68e-06	17.51	+/-	7.51	5.32e-06	+/-	1.48e-06	17.79	+/-	5.16	3.286e-05	+/-	5.62e-06
Southern Thai	Lao	Jew Cochin 2	6.5e-07	4.98	2.33	4.95	0.1	18.68	+/-	3.75	7.389e-05	+/-	1.001e-05	17.51	+/-	7.51	5.32e-06	+/-	1.48e-06	16.86	+/-	3.41	3.739e-05	+/-	4.23e-06
Southern Thai	Lao	Kalash	6.3e-12	6.87	2.33	7.46	0.23	22.13	+/-	3.22	0.00010213	+/-	1.175e-05	17.51	+/-	7.51	5.32e-06	+/-	1.48e-06	21.77	+/-	2.92	5.725e-05	+/-	5.45e-06
Southern Thai	Lao	Kallar	5.1e-19	8.91	2.33	7.69	0.24	20.48	+/-	2.3	8.453e-05	+/-	6.37e-06	17.51	+/-	7.51	5.32e-06	+/-	1.48e-06	22.17	+/-	2.88	4.841e-05	+/-	3.95e-06
Southern Thai	Lao	Kamboj	1.4e-16	8.27	2.33	7.96	0.05	17.77	+/-	2.15	8.423e-05	+/-	6.94e-06	17.51	+/-	7.51	5.32e-06	+/-	1.48e-06	18.36	+/-	2.31	4.896e-05	+/-	4.14e-06
Southern Thai	Lao	Lodhi	3.3e-14	7.59	2.33	5.38	0.12	19.66	+/-	2.59	7.935e-05	+/-	7.02e-06	17.51	+/-	7.51	5.32e-06	+/-	1.48e-06	19.62	+/-	3.65	4.251e-05	+/-	5.13e-06
Southern Thai	Lao	Malaikuarvar	3.3e-12	6.96	2.33	5.09	0.08	18.21	+/-	2.61	8.53e-05	+/-	9.91e-06	17.51	+/-	7.51	5.32e-06	+/-	1.48e-06	16.79	+/-	3.3	4.54e-05	+/-	6.32e-06
Southern Thai	Lao	Muslim Karnataka	2.6e-12	7	2.33	5.53	0.07	18.87	+/-	2.7	7.241e-05	+/-	6.94e-06	17.51	+/-	7.51	5.32e-06	+/-	1.48e-06	18.49	+/-	3.34	3.843e-05	+/-	5.2e-06
Southern Thai	Lao	Nadar	2.5e-12	7	2.33	5.73	0.09	19.09	+/-	2.73	7.817e-05	+/-	7.31e-06	17.51	+/-	7.51	5.32e-06	+/-	1.48e-06	18.58	+/-	3.24	4.185e-05	+/-	4.13e-06
Southern Thai	Lao	Naidu	1.4e-30	11.5	2.33	5.32	0.17	20.69	+/-	1.8	8.121e-05	+/-	5.95e-06	17.51	+/-	7.51	5.32e-06	+/-	1.48e-06	19.95	+/-	3.75	4.198e-05	+/-	4.05e-06
Southern Thai	Lao	Narikuruvar	3.9e-11	6.61	2.33	5.48	0.07	16.7	+/-	2.53	7.919e-05	+/-	9.99e-06	17.51	+/-	7.51	5.32e-06	+/-	1.48e-06	16.32	+/-	2.98	4.364e-05	+/-	4.09e-06
Southern Thai	Lao	Oswal Jain	7.8e-16	8.06	2.33	5.47	0.09	17.74	+/-	2.2	8.356e-05	+/-	6.59e-06	17.51	+/-	7.51	5.32e-06	+/-	1.48e-06	19.25	+/-	3.52	4.764e-05	+/-	5.3e-06
Southern Thai	Lao	Panta Kapu	3.5e-17	8.43	2.33	7.1	0.1	19.07	+/-	2.26	7.902e-05	+/-	6.71e-06	17.51	+/-	7.51	5.32e-06	+/-	1.48e-06	19.36	+/-	2.73	4.295e-05	+/-	3.88e-06
Southern Thai	Lao	Patel	4.6e-10	6.23	2.33	5.56	0.09	18.71	+/-	3	8.024e-05	+/-	8.64e-06	17.51	+/-	7.51	5.32e-06	+/-	1.48e-06	17.09	+/-	3.07	4.231e-05	+/-	4.66e-06
Southern Thai	Lao	Pathan	4.6e-16	8.12	2.33	8.11	0.22	21.28	+/-	2.62	9.678e-05	+/-	9.12e-06	17.51	+/-	7.51	5.32e-06	+/-	1.48e-06	21.8	+/-	2.69	5.569e-05	+/-	4.89e-06
Southern Thai	Lao	Pulliyar	2.4e-12	7.01	2.33	3.86	0.22	21.36	+/-	3.05	7.261e-05	+/-	7.82e-06	17.51	+/-	7.51	5.32e-06	+/-	1.48e-06	21.76	+/-	5.64	3.863e-05	+/-	6.52e-06
Southern Thai	Lao	Punjabi	1.1e-08	5.72	2.33	4.53	0.1	19.34	+/-	3.38	8.255e-05	+/-	7.21e-06	17.51	+/-	7.51	5.32e-06	+/-	1.48e-06	19.26	+/-	4.25	4.475e-05	+/-	4.82e-06
Southern Thai	Lao	Reddy Telangana	2.2e-09	5.98	2.33	5.18	0.12	16.71	+/-	2.79	7.607e-05	+/-	7.41e-06	17.51	+/-	7.51	5.32e-06	+/-	1.48e-06	15.45	+/-	2.98	3.91e-05	+/-	3.68e-06
Southern Thai	Lao	Sikh Jatt 1	9.6e-09	5.74	2.33	5.07	0.14	18.65	+/-	3.25	7.967e-05	+/-	8.64e-06	17.51	+/-	7.51	5.32e-06	+/-	1.48e-06	16.26	+/-	3.21	4.014e-05	+/-	3.81e-06
Southern Thai	Lao	Sikh Jatt 2	6.7e-13	7.19	2.33	7.17	0.13	19.52	+/-	2.72	9.192e-05	+/-	9.36e-06	17.51	+/-	7.51	5.32e-06	+/-	1.48e-06	19.89	+/-	2.77	5.261e-05	+/-	4.92e-06
Southern Thai	Lao	Sindhi Pakistan	4.7e-20	9.17	2.33	6.89	0.21	21.57	+/-	2.35	0.0001012	+/-	9.15e-06	17.51	+/-	7.51	5.32e-06	+/-	1.48e-06	21.19	+/-	3.07	5.714e-05	+/-	4.93e-06
Southern Thai	Lao	Vysya	5.6e-13	7.21	2.33	5.41	0.18	19.73	+/-	2.74	8.251e-05	+/-	8.1e-06	17.51	+/-	7.51	5.32e-06	+/-	1.48e-06	20.98	+/-	3.88	4.76e-05	+/-	5.44e-06
Southern Thai	Lao	Yerukali	1.7e-11	6.73	2.33	5.57	0.1	18.09	+/-	2.69	7.717e-05	+/-	8.53e-06	17.51	+/-	7.51	5.32e-06	+/-	1.48e-06	16.38	+/-	2.94	3.986e-05	+/-	4.21e-06
Southern Thai	Lolo	Hallaki	7e-11	6.52	3.55	6.54	0.21	24.04	+/-	3.69	9.849e-05	+/-	7.43e-06	29.59	+/-	8.35	1.048e-05	+/-	1.97e-06	27.49	+/-	4.2	5.549e-05	+/-	7.29e-06
Southern Thai	Lolo	Jew Cochin 1	1.1e-13	7.43	3.55	4.44	0.24	23.21	+/-	3.12	9.397e-05	+/-	8.4e-06	29.59	+/-	8.35	1.048e-05	+/-	1.97e-06	25.57	+/-	5.76	4.93e-05	+/-	7.82e-06
Southern Thai	Lolo	Kumhar	3.4e-11	6.63	3.55	4.47	0.23	23.49	+/-	3.54	8.539e-05	+/-	6.59e-06	29.59	+/-	8.35	1.048e-05	+/-	1.97e-06	23.94	+/-	5.35	4.073e-05	+/-	5.4e-06
Southern Thai	Lolo	Palliyar	9.7e-09	5.74	3.55	3.29	0.2	24.12	+/-	4.2	7.652e-05	+/-	7.19e-06	29.59	+/-	8.35	1.048e-05	+/-	1.97e-06	27.15	+/-	8.25	3.652e-05	+/-	6.87e-06
Southern Thai	Lolo	Scheduled Caste Karnataka	5.8e-07	5	3.55	3.88	0.21	23.87	+/-	4.78	9.443e-05	+/-	1.139e-05	29.59	+/-	8.35	1.048e-05	+/-	1.97e-06	25.47	+/-	6.57	4.739e-05	+/-	8.23e-06
Southern Thai	Lolo	Ulladan	4.7e-06	4.58	3.55	2.93	0.12	26.22	+/-	5.73	9.225e-05	+/-	1.14e-05	29.59	+/-	8.35	1.048e-05	+/-	1.97e-06	28.24	+/-	9.65	4.704e-05	+/-	9.68e-06
Southern Thai	Lue (Changmai et al. 2022)	Adi Dravider	9.1e-17	8.32	4.69	5.51	0.12	19.04	+/-	2.29	8.205e-05	+/-	7.87e-06	21.41	+/-	4.57	8.89e-06	+/-	1.79e-06	18.96	+/-	3.44	4.019e-05	+/-	3.65e-06
Southern Thai	Lue (Changmai et al. 2022)	Agarwal	3.3e-15	7.88	4.69	6.22	0.18	18.58	+/-	2.36	9.02e-05	+/-	8.23e-06	21.41	+/-	4.57	8.89e-06	+/-	1.79e-06	17.92	+/-	2.88	4.336e-05	+/-	4.65e-06
Southern Thai	Lue (Changmai et al. 2022)	Arunthatiar	5.2e-16	8.11	4.69	6.69	0.13	19.37	+/-	2.39	8.242e-05	+/-	7.85e-06	21.41	+/-	4.57	8.89e-06	+/-	1.79e-06	22	+/-	3.29	4.378e-05	+/-	4.26e-06
Southern Thai	Lue (Changmai et al. 2022)	Balochi	9.3e-19	8.84	4.69	8.65	0.19	18.99	+/-	2.15	0.00010635	+/-	8.57e-06	21.41	+/-	4.57	8.89e-06	+/-	1.79e-06	22.95	+/-	2.65	6.47e-05	+/-	4.66e-06
Southern Thai	Lue (Changmai et al. 2022)	Baniyas	8.3e-10	6.14	4.69	5.08	0.14	18.68	+/-	3.04	8.992e-05	+/-	1.253e-05	21.41	+/-	4.57	8.89e-06	+/-	1.79e-06	20.92	+/-	4.12	4.471e-05	+/-	7.02e-06
Southern Thai	Lue (Changmai et al. 2022)	Bengali	9e-09	5.75	4.69	3.93	0.19	18.25	+/-	3.17	7.302e-05	+/-	6.04e-06	21.41	+/-	4.57	8.89e-06	+/-	1.79e-06	17.78	+/-	4.52	3.393e-05	+/-	4.45e-06
Southern Thai	Lue (Changmai et al. 2022)	Bhil	1.5e-11	6.75	4.69	3.98	0.16	18.33	+/-	2.71	7.734e-05	+/-	7.47e-06	21.41	+/-	4.57	8.89e-06	+/-	1.79e-06	21.05	+/-	5.29	4.094e-05	+/-	6.81e-06
Southern Thai	Lue (Changmai et al. 2022)	Brahmin Catholic Goa	3.8e-18	8.69	4.69	6.3	0.16	18.22	+/-	2.1	8.906e-05	+/-	7.67e-06	21.41	+/-	4.57	8.89e-06	+/-	1.79e-06	20.57	+/-	3.26	4.696e-05	+/-	5.01e-06
Southern Thai	Lue (Changmai et al. 2022)	Brahmin Catholic Kumta	1.8e-18	8.77	4.69	5.57	0.2	20.46	+/-	2.33	9.578e-05	+/-	9.06e-06	21.41	+/-	4.57	8.89e-06	+/-	1.79e-06	24.96	+/-	4.48	5.583e-05	+/-	4.86e-06
Southern Thai	Lue (Changmai et al. 2022)	Brahmin Tiwari	6.9e-19	8.88	4.69	7.09	0.15	18.36	+/-	2.07	9.107e-05	+/-	7.18e-06	21.41	+/-	4.57	8.89e-06	+/-	1.79e-06	20.45	+/-	2.88	4.809e-05	+/-	4.53e-06
Southern Thai	Lue (Changmai et al. 2022)	Brahmin Vaidik	1.2e-17	8.56	4.69	6.54	0.17	18.02	+/-	2.11	8.796e-05	+/-	6.74e-06	21.41	+/-	4.57	8.89e-06	+/-	1.79e-06	18.38	+/-	2.81	4.481e-05	+/-	4.38e-06
Southern Thai	Lue (Changmai et al. 2022)	Brahui	3.9e-22	9.67	4.69	7.09	0.18	17.87	+/-	1.85	0.00010106	+/-	8.69e-06	21.41	+/-	4.57	8.89e-06	+/-	1.79e-06	20.7	+/-	2.92	5.862e-05	+/-	4.96e-06
Southern Thai	Lue (Changmai et al. 2022)	Burusho	2.1e-24	10.2	4.69	8	0.2	18.43	+/-	1.81	8.244e-05	+/-	6.07e-06	21.41	+/-	4.57	8.89e-06	+/-	1.79e-06	17.45	+/-	2.18	3.868e-05	+/-	2.91e-06
Southern Thai	Lue (Changmai et al. 2022)	Chakkiliyan	1.2e-22	9.79	4.69	6.26	0.1	19.48	+/-	1.99	8.033e-05	+/-	5.65e-06	21.41	+/-	4.57	8.89e-06	+/-	1.79e-06	21.46	+/-	3.43	4.169e-05	+/-	3.84e-06
Southern Thai	Lue (Changmai et al. 2022)	Chaurasia	2.5e-13	7.32	4.69	5.6	0.07	20	+/-	2.73	8.877e-05	+/-	7.48e-06	21.41	+/-	4.57	8.89e-06	+/-	1.79e-06	20.63	+/-	3.68	4.53e-05	+/-	5.62e-06
Southern Thai	Lue (Changmai et al. 2022)	Coorghi	2e-10	6.36	4.69	6.27	0.2	17.45	+/-	2.74	8.608e-05	+/-	9.33e-06	21.41	+/-	4.57	8.89e-06	+/-	1.79e-06	19.23	+/-	3.07	4.651e-05	+/-	5.96e-06
Southern Thai	Lue (Changmai et al. 2022)	Dhobi	1.9e-13	7.35	4.69	5.65	0.2	17.48	+/-	2.38	8.344e-05	+/-	8.06e-06	21.41	+/-	4.57	8.89e-06	+/-	1.79e-06	20.3	+/-	3.59	4.657e-05	+/-	5.25e-06
Southern Thai	Lue (Changmai et al. 2022)	Gujarati 1	9.5e-15	7.75	4.69	6.22	0.18	17.92	+/-	2.31	9.482e-05	+/-	8.34e-06	21.41	+/-	4.57	8.89e-06	+/-	1.79e-06	18.04	+/-	2.9	4.876e-05	+/-	4.77e-06
Southern Thai	Lue (Changmai et al. 2022)	Gujarati 2	1.8e-13	7.36	4.69	5.43	0.23	16.93	+/-	2.3	8.598e-05	+/-	6.68e-06	21.41	+/-	4.57	8.89e-06	+/-	1.79e-06	17.67	+/-	3.26	4.439e-05	+/-	4.54e-06
Southern Thai	Lue (Changmai et al. 2022)	Gujjar	2.6e-15	7.91	4.69	6.57	0.18	20.24	+/-	2.56	0.00010576	+/-	9.91e-06	21.41	+/-	4.57	8.89e-06	+/-	1.79e-06	24.31	+/-	3.7	6.592e-05	+/-	5.13e-06
Southern Thai	Lue (Changmai et al. 2022)	Hakki Pikki	3e-09	5.93	4.69	4.41	0.18	17.94	+/-	3.02	8.607e-05	+/-	1.098e-05	21.41	+/-	4.57	8.89e-06	+/-	1.79e-06	20.83	+/-	4.73	4.724e-05	+/-	6.16e-06
Southern Thai	Lue (Changmai et al. 2022)	Havik	1.7e-19	9.03	4.69	6.71	0.09	19.49	+/-	2.16	9.485e-05	+/-	7.53e-06	21.41	+/-	4.57	8.89e-06	+/-	1.79e-06	19.57	+/-	2.91	4.995e-05	+/-	4.08e-06
Southern Thai	Lue (Changmai et al. 2022)	Irula	4.7e-07	5.04	4.69	3.45	0.18	18.44	+/-	3.66	7.441e-05	+/-	9.11e-06	21.41	+/-	4.57	8.89e-06	+/-	1.79e-06	17.79	+/-	5.16	3.286e-05	+/-	5.62e-06
Southern Thai	Lue (Changmai et al. 2022)	Jew Cochin 1	7.6e-14	7.48	4.69	4.44	0.19	21.06	+/-	2.82	8.85e-05	+/-	9.82e-06	21.41	+/-	4.57	8.89e-06	+/-	1.79e-06	25.57	+/-	5.76	4.93e-05	+/-	7.82e-06
Southern Thai	Lue (Changmai et al. 2022)	Jew Cochin 2	8.1e-11	6.5	4.69	4.95	0.24	17.42	+/-	2.68	7.841e-05	+/-	7.58e-06	21.41	+/-	4.57	8.89e-06	+/-	1.79e-06	16.86	+/-	3.41	3.739e-05	+/-	4.23e-06
Southern Thai	Lue (Changmai et al. 2022)	Kalash	2.5e-20	9.24	4.69	7.46	0.09	19.93	+/-	2.16	0.00010375	+/-	8.46e-06	21.41	+/-	4.57	8.89e-06	+/-	1.79e-06	21.77	+/-	2.92	5.725e-05	+/-	5.45e-06
Southern Thai	Lue (Changmai et al. 2022)	Kallar	2.5e-20	9.24	4.69	7.69	0.16	18.89	+/-	2.05	8.482e-05	+/-	6.13e-06	21.41	+/-	4.57	8.89e-06	+/-	1.79e-06	22.17	+/-	2.88	4.841e-05	+/-	3.95e-06
Southern Thai	Lue (Changmai et al. 2022)	Kamboj	4.5e-22	9.66	4.69	7.96	0.16	18.22	+/-	1.89	9.663e-05	+/-	7.51e-06	21.41	+/-	4.57	8.89e-06	+/-	1.79e-06	18.36	+/-	2.31	4.896e-05	+/-	4.14e-06
Southern Thai	Lue (Changmai et al. 2022)	Lodhi	5.8e-17	8.37	4.69	5.38	0.13	18.72	+/-	2.24	8.476e-05	+/-	6.67e-06	21.41	+/-	4.57	8.89e-06	+/-	1.79e-06	19.62	+/-	3.65	4.251e-05	+/-	5.13e-06
Southern Thai	Lue (Changmai et al. 2022)	Makrani	1.6e-20	9.29	4.69	7.47	0.15	20.35	+/-	2.19	0.00010982	+/-	9.14e-06	21.41	+/-	4.57	8.89e-06	+/-	1.79e-06	23.62	+/-	3.16	6.422e-05	+/-	6.08e-06
Southern Thai	Lue (Changmai et al. 2022)	Mala	1.2e-17	8.55	4.69	6.02	0.11	20.28	+/-	2.37	8.474e-05	+/-	6.22e-06	21.41	+/-	4.57	8.89e-06	+/-	1.79e-06	22.65	+/-	3.76	4.4e-05	+/-	5.14e-06
Southern Thai	Lue (Changmai et al. 2022)	Muslim Karnataka	8.5e-19	8.85	4.69	5.53	0.15	18.6	+/-	2.1	8.24e-05	+/-	7.48e-06	21.41	+/-	4.57	8.89e-06	+/-	1.79e-06	18.49	+/-	3.34	3.843e-05	+/-	5.2e-06
Southern Thai	Lue (Changmai et al. 2022)	Nadar	2.8e-19	8.98	4.69	5.73	0.15	18.51	+/-	2.06	8.658e-05	+/-	6.69e-06	21.41	+/-	4.57	8.89e-06	+/-	1.79e-06	18.58	+/-	3.24	4.185e-05	+/-	4.13e-06
Southern Thai	Lue (Changmai et al. 2022)	Naidu	1.1e-16	8.29	4.69	5.32	0.08	19.72	+/-	2.38	8.917e-05	+/-	7.16e-06	21.41	+/-	4.57	8.89e-06	+/-	1.79e-06	19.95	+/-	3.75	4.198e-05	+/-	4.05e-06
Southern Thai	Lue (Changmai et al. 2022)	Oswal Jain	5.1e-18	8.65	4.69	5.47	0.14	18.64	+/-	2.15	9.294e-05	+/-	7.31e-06	21.41	+/-	4.57	8.89e-06	+/-	1.79e-06	19.25	+/-	3.52	4.764e-05	+/-	5.3e-06
Southern Thai	Lue (Changmai et al. 2022)	Panta Kapu	2.5e-20	9.24	4.69	7.1	0.1	19.62	+/-	2.12	9.058e-05	+/-	7.09e-06	21.41	+/-	4.57	8.89e-06	+/-	1.79e-06	19.36	+/-	2.73	4.295e-05	+/-	3.88e-06
Southern Thai	Lue (Changmai et al. 2022)	Patel	2.5e-12	7	4.69	5.56	0.22	19.22	+/-	2.75	9.178e-05	+/-	8.29e-06	21.41	+/-	4.57	8.89e-06	+/-	1.79e-06	17.09	+/-	3.07	4.231e-05	+/-	4.66e-06
Southern Thai	Lue (Changmai et al. 2022)	Pathan	4.9e-17	8.39	4.69	8.11	0.14	18.95	+/-	2.26	9.697e-05	+/-	8.82e-06	21.41	+/-	4.57	8.89e-06	+/-	1.79e-06	21.8	+/-	2.69	5.569e-05	+/-	4.89e-06
Southern Thai	Lue (Changmai et al. 2022)	Pulliyar	8.4e-17	8.33	4.69	3.86	0.05	20.62	+/-	2.48	7.744e-05	+/-	7.79e-06	21.41	+/-	4.57	8.89e-06	+/-	1.79e-06	21.76	+/-	5.64	3.863e-05	+/-	6.52e-06
Southern Thai	Lue (Changmai et al. 2022)	Punjabi	3.5e-12	6.96	4.69	4.53	0.2	17.58	+/-	2.53	8.585e-05	+/-	6.45e-06	21.41	+/-	4.57	8.89e-06	+/-	1.79e-06	19.26	+/-	4.25	4.475e-05	+/-	4.82e-06
Southern Thai	Lue (Changmai et al. 2022)	Scheduled Caste Karnataka	5.6e-14	7.52	4.69	3.88	0.21	20.7	+/-	2.75	8.902e-05	+/-	8.56e-06	21.41	+/-	4.57	8.89e-06	+/-	1.79e-06	25.47	+/-	6.57	4.739e-05	+/-	8.23e-06
Southern Thai	Lue (Changmai et al. 2022)	Sikh Jatt 2	3.7e-19	8.95	4.69	7.17	0.15	18.51	+/-	2.07	9.664e-05	+/-	7.61e-06	21.41	+/-	4.57	8.89e-06	+/-	1.79e-06	19.89	+/-	2.77	5.261e-05	+/-	4.92e-06
Southern Thai	Lue (Changmai et al. 2022)	Sindhi Pakistan	2.3e-14	7.64	4.69	6.89	0.12	18.92	+/-	2.48	0.00010029	+/-	1.008e-05	21.41	+/-	4.57	8.89e-06	+/-	1.79e-06	21.19	+/-	3.07	5.714e-05	+/-	4.93e-06
Southern Thai	Lue (Changmai et al. 2022)	Vysya	4.4e-13	7.24	4.69	5.41	0.14	18.6	+/-	2.57	8.739e-05	+/-	7.12e-06	21.41	+/-	4.57	8.89e-06	+/-	1.79e-06	20.98	+/-	3.88	4.76e-05	+/-	5.44e-06
Southern Thai	Lue (Changmai et al. 2022)	Yadav Pondicherry	1.7e-15	7.96	4.69	5.45	0.24	18	+/-	2.26	8.148e-05	+/-	7.17e-06	21.41	+/-	4.57	8.89e-06	+/-	1.79e-06	22.83	+/-	4.19	4.658e-05	+/-	5.12e-06
Southern Thai	Lue (Changmai et al. 2022)	Yadav Rajasthan	4.1e-10	6.25	4.69	5.31	0.17	19.32	+/-	3.09	9.461e-05	+/-	1.043e-05	21.41	+/-	4.57	8.89e-06	+/-	1.79e-06	22.88	+/-	4.31	5.463e-05	+/-	6e-06
Southern Thai	Maonan	Adi Dravider	7.1e-15	7.78	3.25	5.51	0.1	17.14	+/-	2.2	7.451e-05	+/-	6.74e-06	17.63	+/-	5.43	7.44e-06	+/-	1.42e-06	18.96	+/-	3.44	4.019e-05	+/-	3.65e-06
Southern Thai	Maonan	Agarwal	2.2e-12	7.02	3.25	6.22	0.05	17.1	+/-	2.43	8.151e-05	+/-	7.98e-06	17.63	+/-	5.43	7.44e-06	+/-	1.42e-06	17.92	+/-	2.88	4.336e-05	+/-	4.65e-06
Southern Thai	Maonan	Arunthatiar	5.5e-09	5.83	3.25	6.69	0.22	17.65	+/-	3.03	7.33e-05	+/-	9.02e-06	17.63	+/-	5.43	7.44e-06	+/-	1.42e-06	22	+/-	3.29	4.378e-05	+/-	4.26e-06
Southern Thai	Maonan	Baniyas	4e-08	5.49	3.25	5.08	0.21	17.01	+/-	3.1	8.025e-05	+/-	1.094e-05	17.63	+/-	5.43	7.44e-06	+/-	1.42e-06	20.92	+/-	4.12	4.471e-05	+/-	7.02e-06
Southern Thai	Maonan	Bengali	1.1e-07	5.3	3.25	3.93	0.09	16.3	+/-	3.08	6.602e-05	+/-	5.86e-06	17.63	+/-	5.43	7.44e-06	+/-	1.42e-06	17.78	+/-	4.52	3.393e-05	+/-	4.45e-06
Southern Thai	Maonan	Bhil	3.1e-09	5.92	3.25	3.98	0.23	16.78	+/-	2.83	7.054e-05	+/-	7.39e-06	17.63	+/-	5.43	7.44e-06	+/-	1.42e-06	21.05	+/-	5.29	4.094e-05	+/-	6.81e-06
Southern Thai	Maonan	Bhumihar	4.8e-12	6.91	3.25	4.95	0.14	15.79	+/-	2.28	8.021e-05	+/-	7.21e-06	17.63	+/-	5.43	7.44e-06	+/-	1.42e-06	15.33	+/-	3.1	4.143e-05	+/-	4.29e-06
Southern Thai	Maonan	Brahmin Catholic Goa	2.8e-13	7.3	3.25	6.3	0.18	17.15	+/-	2.35	8.117e-05	+/-	7.25e-06	17.63	+/-	5.43	7.44e-06	+/-	1.42e-06	20.57	+/-	3.26	4.696e-05	+/-	5.01e-06
Southern Thai	Maonan	Brahmin Tiwari	1.8e-13	7.36	3.25	7.09	0.16	17.44	+/-	2.37	8.425e-05	+/-	7.67e-06	17.63	+/-	5.43	7.44e-06	+/-	1.42e-06	20.45	+/-	2.88	4.809e-05	+/-	4.53e-06
Southern Thai	Maonan	Brahmin Vaidik	9.3e-12	6.82	3.25	6.54	0.11	16.46	+/-	2.41	7.949e-05	+/-	7.49e-06	17.63	+/-	5.43	7.44e-06	+/-	1.42e-06	18.38	+/-	2.81	4.481e-05	+/-	4.38e-06
Southern Thai	Maonan	Brahui	1.2e-16	8.28	3.25	7.09	0.18	17.32	+/-	2.09	9.475e-05	+/-	9.13e-06	17.63	+/-	5.43	7.44e-06	+/-	1.42e-06	20.7	+/-	2.92	5.862e-05	+/-	4.96e-06
Southern Thai	Maonan	Burusho	2.4e-17	8.47	3.25	8	0.03	17.08	+/-	2.02	7.589e-05	+/-	6.31e-06	17.63	+/-	5.43	7.44e-06	+/-	1.42e-06	17.45	+/-	2.18	3.868e-05	+/-	2.91e-06
Southern Thai	Maonan	Chakkiliyan	3.1e-17	8.44	3.25	6.26	0.2	17.92	+/-	2.12	7.193e-05	+/-	5.76e-06	17.63	+/-	5.43	7.44e-06	+/-	1.42e-06	21.46	+/-	3.43	4.169e-05	+/-	3.84e-06
Southern Thai	Maonan	Chaurasia	2e-11	6.7	3.25	5.6	0.16	18.45	+/-	2.75	8.15e-05	+/-	8.33e-06	17.63	+/-	5.43	7.44e-06	+/-	1.42e-06	20.63	+/-	3.68	4.53e-05	+/-	5.62e-06
Southern Thai	Maonan	Coorghi	1.6e-09	6.03	3.25	6.27	0.16	16.35	+/-	2.71	7.872e-05	+/-	9.26e-06	17.63	+/-	5.43	7.44e-06	+/-	1.42e-06	19.23	+/-	3.07	4.651e-05	+/-	5.96e-06
Southern Thai	Maonan	Dhobi	1.1e-09	6.1	3.25	5.65	0.14	17.65	+/-	2.89	8.092e-05	+/-	8.74e-06	17.63	+/-	5.43	7.44e-06	+/-	1.42e-06	20.3	+/-	3.59	4.657e-05	+/-	5.25e-06
Southern Thai	Maonan	Gujarati 1	1.9e-11	6.71	3.25	6.22	0.09	16.55	+/-	2.47	8.66e-05	+/-	8.79e-06	17.63	+/-	5.43	7.44e-06	+/-	1.42e-06	18.04	+/-	2.9	4.876e-05	+/-	4.77e-06
Southern Thai	Maonan	Gujarati 2	1e-11	6.8	3.25	5.43	0.08	16.25	+/-	2.39	7.954e-05	+/-	7.15e-06	17.63	+/-	5.43	7.44e-06	+/-	1.42e-06	17.67	+/-	3.26	4.439e-05	+/-	4.54e-06
Southern Thai	Maonan	Havik	9.3e-14	7.45	3.25	6.71	0.1	17.76	+/-	2.38	8.588e-05	+/-	7.32e-06	17.63	+/-	5.43	7.44e-06	+/-	1.42e-06	19.57	+/-	2.91	4.995e-05	+/-	4.08e-06
Southern Thai	Maonan	Irula	1e-07	5.32	3.25	3.45	0.02	18.05	+/-	3.39	7.021e-05	+/-	9.04e-06	17.63	+/-	5.43	7.44e-06	+/-	1.42e-06	17.79	+/-	5.16	3.286e-05	+/-	5.62e-06
Southern Thai	Maonan	Jew Cochin 2	1.9e-06	4.76	3.25	4.95	0.06	16.61	+/-	3.49	7.241e-05	+/-	9.15e-06	17.63	+/-	5.43	7.44e-06	+/-	1.42e-06	16.86	+/-	3.41	3.739e-05	+/-	4.23e-06
Southern Thai	Maonan	Kalash	6.8e-13	7.18	3.25	7.46	0.21	19.03	+/-	2.65	9.633e-05	+/-	9.16e-06	17.63	+/-	5.43	7.44e-06	+/-	1.42e-06	21.77	+/-	2.92	5.725e-05	+/-	5.45e-06
Southern Thai	Maonan	Kallar	9.7e-17	8.31	3.25	7.69	0.25	17.29	+/-	2.08	7.725e-05	+/-	5.81e-06	17.63	+/-	5.43	7.44e-06	+/-	1.42e-06	22.17	+/-	2.88	4.841e-05	+/-	3.95e-06
Southern Thai	Maonan	Kamboj	2.3e-20	9.25	3.25	7.96	0.04	17.67	+/-	1.91	9.141e-05	+/-	6.7e-06	17.63	+/-	5.43	7.44e-06	+/-	1.42e-06	18.36	+/-	2.31	4.896e-05	+/-	4.14e-06
Southern Thai	Maonan	Lodhi	2.1e-14	7.65	3.25	5.38	0.13	17.14	+/-	2.24	7.723e-05	+/-	6e-06	17.63	+/-	5.43	7.44e-06	+/-	1.42e-06	19.62	+/-	3.65	4.251e-05	+/-	5.13e-06
Southern Thai	Maonan	Mala	2.7e-12	6.99	3.25	6.02	0.25	18.72	+/-	2.68	7.75e-05	+/-	6.83e-06	17.63	+/-	5.43	7.44e-06	+/-	1.42e-06	22.65	+/-	3.76	4.4e-05	+/-	5.14e-06
Southern Thai	Maonan	Malaikuarvar	6.6e-15	7.79	3.25	5.09	0.17	14.83	+/-	1.9	7.931e-05	+/-	9.71e-06	17.63	+/-	5.43	7.44e-06	+/-	1.42e-06	16.79	+/-	3.3	4.54e-05	+/-	6.32e-06
Southern Thai	Maonan	Muslim Karnataka	1.5e-13	7.39	3.25	5.53	0.07	17.29	+/-	2.34	7.648e-05	+/-	6.33e-06	17.63	+/-	5.43	7.44e-06	+/-	1.42e-06	18.49	+/-	3.34	3.843e-05	+/-	5.2e-06
Southern Thai	Maonan	Nadar	3.2e-15	7.88	3.25	5.73	0.13	16.26	+/-	2.06	7.616e-05	+/-	5.91e-06	17.63	+/-	5.43	7.44e-06	+/-	1.42e-06	18.58	+/-	3.24	4.185e-05	+/-	4.13e-06
Southern Thai	Maonan	Naidu	4.7e-16	8.12	3.25	5.32	0.12	18.97	+/-	2.34	8.126e-05	+/-	5.78e-06	17.63	+/-	5.43	7.44e-06	+/-	1.42e-06	19.95	+/-	3.75	4.198e-05	+/-	4.05e-06
Southern Thai	Maonan	Narikuruvar	2.9e-11	6.65	3.25	5.48	0.24	13.92	+/-	2.09	7.382e-05	+/-	9.29e-06	17.63	+/-	5.43	7.44e-06	+/-	1.42e-06	16.32	+/-	2.98	4.364e-05	+/-	4.09e-06
Southern Thai	Maonan	Oswal Jain	3.5e-22	9.68	3.25	5.47	0.1	17.45	+/-	1.8	8.71e-05	+/-	6.95e-06	17.63	+/-	5.43	7.44e-06	+/-	1.42e-06	19.25	+/-	3.52	4.764e-05	+/-	5.3e-06
Southern Thai	Maonan	Panta Kapu	4.3e-17	8.4	3.25	7.1	0.09	18.12	+/-	2.16	8.318e-05	+/-	6.77e-06	17.63	+/-	5.43	7.44e-06	+/-	1.42e-06	19.36	+/-	2.73	4.295e-05	+/-	3.88e-06
Southern Thai	Maonan	Patel	1.8e-09	6.02	3.25	5.56	0.03	17.57	+/-	2.92	8.266e-05	+/-	8.01e-06	17.63	+/-	5.43	7.44e-06	+/-	1.42e-06	17.09	+/-	3.07	4.231e-05	+/-	4.66e-06
Southern Thai	Maonan	Pathan	2e-14	7.65	3.25	8.11	0.21	18.31	+/-	2.39	9.136e-05	+/-	8.25e-06	17.63	+/-	5.43	7.44e-06	+/-	1.42e-06	21.8	+/-	2.69	5.569e-05	+/-	4.89e-06
Southern Thai	Maonan	Pulliyar	1.5e-10	6.41	3.25	3.86	0.21	19.04	+/-	2.97	7.125e-05	+/-	7.42e-06	17.63	+/-	5.43	7.44e-06	+/-	1.42e-06	21.76	+/-	5.64	3.863e-05	+/-	6.52e-06
Southern Thai	Maonan	Punjabi	5.8e-08	5.42	3.25	4.53	0.23	15.36	+/-	2.83	7.407e-05	+/-	6.75e-06	17.63	+/-	5.43	7.44e-06	+/-	1.42e-06	19.26	+/-	4.25	4.475e-05	+/-	4.82e-06
Southern Thai	Maonan	Reddy Telangana	5.8e-10	6.2	3.25	5.18	0.19	14.63	+/-	2.36	7.187e-05	+/-	6.86e-06	17.63	+/-	5.43	7.44e-06	+/-	1.42e-06	15.45	+/-	2.98	3.91e-05	+/-	3.68e-06
Southern Thai	Maonan	Sikh Jatt 1	1.1e-08	5.71	3.25	5.07	0.08	16.73	+/-	2.93	7.748e-05	+/-	8.82e-06	17.63	+/-	5.43	7.44e-06	+/-	1.42e-06	16.26	+/-	3.21	4.014e-05	+/-	3.81e-06
Southern Thai	Maonan	Sikh Jatt 2	6.8e-14	7.49	3.25	7.17	0.12	17.71	+/-	2.36	9.062e-05	+/-	8.41e-06	17.63	+/-	5.43	7.44e-06	+/-	1.42e-06	19.89	+/-	2.77	5.261e-05	+/-	4.92e-06
Southern Thai	Maonan	Sindhi Pakistan	4.3e-12	6.93	3.25	6.89	0.18	17.98	+/-	2.6	9.284e-05	+/-	9.24e-06	17.63	+/-	5.43	7.44e-06	+/-	1.42e-06	21.19	+/-	3.07	5.714e-05	+/-	4.93e-06
Southern Thai	Maonan	Vysya	2.4e-12	7.01	3.25	5.41	0.19	17.35	+/-	2.48	8.047e-05	+/-	7.06e-06	17.63	+/-	5.43	7.44e-06	+/-	1.42e-06	20.98	+/-	3.88	4.76e-05	+/-	5.44e-06
Southern Thai	Maonan	Yerukali	1.2e-12	7.11	3.25	5.57	0.07	16.74	+/-	2.35	8.169e-05	+/-	7.77e-06	17.63	+/-	5.43	7.44e-06	+/-	1.42e-06	16.38	+/-	2.94	3.986e-05	+/-	4.21e-06
Southern Thai	Miao	Adi Dravider	1.7e-10	6.39	4.74	5.51	0.08	18.63	+/-	2.92	7.584e-05	+/-	7.11e-06	20.16	+/-	3.92	8.86e-06	+/-	1.87e-06	18.96	+/-	3.44	4.019e-05	+/-	3.65e-06
Southern Thai	Miao	Agarwal	2.2e-09	5.98	4.74	6.22	0.12	18.13	+/-	3.03	8.142e-05	+/-	8.23e-06	20.16	+/-	3.92	8.86e-06	+/-	1.87e-06	17.92	+/-	2.88	4.336e-05	+/-	4.65e-06
Southern Thai	Miao	Arunthatiar	4e-12	6.94	4.74	6.69	0.09	20.01	+/-	2.89	7.838e-05	+/-	6.74e-06	20.16	+/-	3.92	8.86e-06	+/-	1.87e-06	22	+/-	3.29	4.378e-05	+/-	4.26e-06
Southern Thai	Miao	Balochi	2.7e-16	8.19	4.74	8.65	0.13	20.59	+/-	2.51	0.00010634	+/-	7.68e-06	20.16	+/-	3.92	8.86e-06	+/-	1.87e-06	22.95	+/-	2.65	6.47e-05	+/-	4.66e-06
Southern Thai	Miao	Baniyas	1.3e-08	5.69	4.74	5.08	0.11	18.69	+/-	3.29	8.327e-05	+/-	9.43e-06	20.16	+/-	3.92	8.86e-06	+/-	1.87e-06	20.92	+/-	4.12	4.471e-05	+/-	7.02e-06
Southern Thai	Miao	Bengali	1.4e-07	5.26	4.74	3.93	0.13	19.04	+/-	3.62	6.994e-05	+/-	6.36e-06	20.16	+/-	3.92	8.86e-06	+/-	1.87e-06	17.78	+/-	4.52	3.393e-05	+/-	4.45e-06
Southern Thai	Miao	Bhil	2.9e-11	6.65	4.74	3.98	0.04	20.6	+/-	3.1	7.89e-05	+/-	6.34e-06	20.16	+/-	3.92	8.86e-06	+/-	1.87e-06	21.05	+/-	5.29	4.094e-05	+/-	6.81e-06
Southern Thai	Miao	Brahmin Catholic Goa	1.6e-09	6.03	4.74	6.3	0.09	18.85	+/-	3.12	8.357e-05	+/-	7.66e-06	20.16	+/-	3.92	8.86e-06	+/-	1.87e-06	20.57	+/-	3.26	4.696e-05	+/-	5.01e-06
Southern Thai	Miao	Brahmin Catholic Kumta	1.4e-17	8.54	4.74	5.57	0.21	20.58	+/-	2.41	9.013e-05	+/-	7.7e-06	20.16	+/-	3.92	8.86e-06	+/-	1.87e-06	24.96	+/-	4.48	5.583e-05	+/-	4.86e-06
Southern Thai	Miao	Brahmin Tiwari	1.6e-11	6.74	4.74	7.09	0.11	18.34	+/-	2.72	8.502e-05	+/-	6.82e-06	20.16	+/-	3.92	8.86e-06	+/-	1.87e-06	20.45	+/-	2.88	4.809e-05	+/-	4.53e-06
Southern Thai	Miao	Brahmin Vaidik	1.8e-10	6.38	4.74	6.54	0.11	18.06	+/-	2.83	8.276e-05	+/-	7.28e-06	20.16	+/-	3.92	8.86e-06	+/-	1.87e-06	18.38	+/-	2.81	4.481e-05	+/-	4.38e-06
Southern Thai	Miao	Brahui	2.7e-15	7.9	4.74	7.09	0.09	19	+/-	2.4	9.869e-05	+/-	8.32e-06	20.16	+/-	3.92	8.86e-06	+/-	1.87e-06	20.7	+/-	2.92	5.862e-05	+/-	4.96e-06
Southern Thai	Miao	Burusho	6.9e-15	7.79	4.74	8	0.14	17.7	+/-	2.27	7.487e-05	+/-	6.16e-06	20.16	+/-	3.92	8.86e-06	+/-	1.87e-06	17.45	+/-	2.18	3.868e-05	+/-	2.91e-06
Southern Thai	Miao	Chakkiliyan	1.8e-15	7.96	4.74	6.26	0.06	20.14	+/-	2.53	7.77e-05	+/-	5.46e-06	20.16	+/-	3.92	8.86e-06	+/-	1.87e-06	21.46	+/-	3.43	4.169e-05	+/-	3.84e-06
Southern Thai	Miao	Chaurasia	2.4e-11	6.68	4.74	5.6	0.03	20.77	+/-	3.11	8.681e-05	+/-	6.63e-06	20.16	+/-	3.92	8.86e-06	+/-	1.87e-06	20.63	+/-	3.68	4.53e-05	+/-	5.62e-06
Southern Thai	Miao	Coorghi	3.9e-08	5.49	4.74	6.27	0.09	18.44	+/-	3.36	8.305e-05	+/-	9.07e-06	20.16	+/-	3.92	8.86e-06	+/-	1.87e-06	19.23	+/-	3.07	4.651e-05	+/-	5.96e-06
Southern Thai	Miao	Dhobi	2e-11	6.71	4.74	5.65	0.11	18.24	+/-	2.72	8.042e-05	+/-	7.4e-06	20.16	+/-	3.92	8.86e-06	+/-	1.87e-06	20.3	+/-	3.59	4.657e-05	+/-	5.25e-06
Southern Thai	Miao	Gujarati 1	1.5e-10	6.41	4.74	6.22	0.11	18.36	+/-	2.86	8.95e-05	+/-	8.37e-06	20.16	+/-	3.92	8.86e-06	+/-	1.87e-06	18.04	+/-	2.9	4.876e-05	+/-	4.77e-06
Southern Thai	Miao	Gujarati 2	4.6e-11	6.58	4.74	5.43	0.13	18.03	+/-	2.74	8.361e-05	+/-	7.31e-06	20.16	+/-	3.92	8.86e-06	+/-	1.87e-06	17.67	+/-	3.26	4.439e-05	+/-	4.54e-06
Southern Thai	Miao	Gujjar	9.1e-11	6.48	4.74	6.57	0.19	20.05	+/-	3.09	0.00010065	+/-	9.45e-06	20.16	+/-	3.92	8.86e-06	+/-	1.87e-06	24.31	+/-	3.7	6.592e-05	+/-	5.13e-06
Southern Thai	Miao	Hakki Pikki	2.1e-11	6.7	4.74	4.41	0.05	19.87	+/-	2.97	8.632e-05	+/-	9.9e-06	20.16	+/-	3.92	8.86e-06	+/-	1.87e-06	20.83	+/-	4.73	4.724e-05	+/-	6.16e-06
Southern Thai	Miao	Havik	3e-21	9.46	4.74	6.71	0.03	19.86	+/-	2.1	9.094e-05	+/-	6.16e-06	20.16	+/-	3.92	8.86e-06	+/-	1.87e-06	19.57	+/-	2.91	4.995e-05	+/-	4.08e-06
Southern Thai	Miao	Irula	7.1e-07	4.96	4.74	3.45	0.13	19.04	+/-	3.84	6.991e-05	+/-	7.92e-06	20.16	+/-	3.92	8.86e-06	+/-	1.87e-06	17.79	+/-	5.16	3.286e-05	+/-	5.62e-06
Southern Thai	Miao	Jew Cochin 1	6.8e-13	7.18	4.74	4.44	0.24	22.36	+/-	3.11	8.745e-05	+/-	8.34e-06	20.16	+/-	3.92	8.86e-06	+/-	1.87e-06	25.57	+/-	5.76	4.93e-05	+/-	7.82e-06
Southern Thai	Miao	Jew Cochin 2	1.6e-09	6.03	4.74	4.95	0.18	17.46	+/-	2.89	7.372e-05	+/-	6.23e-06	20.16	+/-	3.92	8.86e-06	+/-	1.87e-06	16.86	+/-	3.41	3.739e-05	+/-	4.23e-06
Southern Thai	Miao	Kalash	4.3e-15	7.85	4.74	7.46	0.09	19.93	+/-	2.54	9.768e-05	+/-	8.58e-06	20.16	+/-	3.92	8.86e-06	+/-	1.87e-06	21.77	+/-	2.92	5.725e-05	+/-	5.45e-06
Southern Thai	Miao	Kallar	6.5e-17	8.36	4.74	7.69	0.09	20.23	+/-	2.42	8.501e-05	+/-	5.66e-06	20.16	+/-	3.92	8.86e-06	+/-	1.87e-06	22.17	+/-	2.88	4.841e-05	+/-	3.95e-06
Southern Thai	Miao	Kamboj	2.2e-16	8.21	4.74	7.96	0.16	17.22	+/-	2.1	8.55e-05	+/-	7.1e-06	20.16	+/-	3.92	8.86e-06	+/-	1.87e-06	18.36	+/-	2.31	4.896e-05	+/-	4.14e-06
Southern Thai	Miao	Kumhar	2.5e-09	5.96	4.74	4.47	0.19	19.79	+/-	3.32	7.532e-05	+/-	7.75e-06	20.16	+/-	3.92	8.86e-06	+/-	1.87e-06	23.94	+/-	5.35	4.073e-05	+/-	5.4e-06
Southern Thai	Miao	Lodhi	7.4e-12	6.85	4.74	5.38	0.08	18.54	+/-	2.71	7.903e-05	+/-	5.95e-06	20.16	+/-	3.92	8.86e-06	+/-	1.87e-06	19.62	+/-	3.65	4.251e-05	+/-	5.13e-06
Southern Thai	Miao	Makrani	2.4e-15	7.92	4.74	7.47	0.16	20.93	+/-	2.64	0.00010546	+/-	8.14e-06	20.16	+/-	3.92	8.86e-06	+/-	1.87e-06	23.62	+/-	3.16	6.422e-05	+/-	6.08e-06
Southern Thai	Miao	Mala	9.9e-10	6.11	4.74	6.02	0.15	19.47	+/-	3.19	7.681e-05	+/-	5.76e-06	20.16	+/-	3.92	8.86e-06	+/-	1.87e-06	22.65	+/-	3.76	4.4e-05	+/-	5.14e-06
Southern Thai	Miao	Malaikuarvar	1e-16	8.3	4.74	5.09	0.18	17.17	+/-	2.07	8.412e-05	+/-	8.72e-06	20.16	+/-	3.92	8.86e-06	+/-	1.87e-06	16.79	+/-	3.3	4.54e-05	+/-	6.32e-06
Southern Thai	Miao	Muslim Karnataka	2.2e-10	6.35	4.74	5.53	0.09	18.73	+/-	2.95	7.574e-05	+/-	6.57e-06	20.16	+/-	3.92	8.86e-06	+/-	1.87e-06	18.49	+/-	3.34	3.843e-05	+/-	5.2e-06
Southern Thai	Miao	Nadar	1.1e-17	8.56	4.74	5.73	0.11	18.09	+/-	2.11	7.783e-05	+/-	5e-06	20.16	+/-	3.92	8.86e-06	+/-	1.87e-06	18.58	+/-	3.24	4.185e-05	+/-	4.13e-06
Southern Thai	Miao	Naidu	3.1e-11	6.64	4.74	5.32	0.03	19.67	+/-	2.96	8.088e-05	+/-	6.61e-06	20.16	+/-	3.92	8.86e-06	+/-	1.87e-06	19.95	+/-	3.75	4.198e-05	+/-	4.05e-06
Southern Thai	Miao	Narikuruvar	3.3e-14	7.58	4.74	5.48	0.22	16.18	+/-	2.13	7.958e-05	+/-	8.79e-06	20.16	+/-	3.92	8.86e-06	+/-	1.87e-06	16.32	+/-	2.98	4.364e-05	+/-	4.09e-06
Southern Thai	Miao	Oswal Jain	8.2e-12	6.84	4.74	5.47	0.15	17.37	+/-	2.54	8.271e-05	+/-	7.34e-06	20.16	+/-	3.92	8.86e-06	+/-	1.87e-06	19.25	+/-	3.52	4.764e-05	+/-	5.3e-06
Southern Thai	Miao	Panta Kapu	1.3e-10	6.42	4.74	7.1	0.11	18.13	+/-	2.82	7.853e-05	+/-	7.27e-06	20.16	+/-	3.92	8.86e-06	+/-	1.87e-06	19.36	+/-	2.73	4.295e-05	+/-	3.88e-06
Southern Thai	Miao	Patel	1.1e-12	7.12	4.74	5.56	0.17	19.39	+/-	2.72	8.573e-05	+/-	6.55e-06	20.16	+/-	3.92	8.86e-06	+/-	1.87e-06	17.09	+/-	3.07	4.231e-05	+/-	4.66e-06
Southern Thai	Miao	Pathan	1.8e-14	7.67	4.74	8.11	0.08	20.04	+/-	2.61	9.519e-05	+/-	7.95e-06	20.16	+/-	3.92	8.86e-06	+/-	1.87e-06	21.8	+/-	2.69	5.569e-05	+/-	4.89e-06
Southern Thai	Miao	Pulliyar	2.9e-11	6.65	4.74	3.86	0.12	19.2	+/-	2.89	7.122e-05	+/-	6.5e-06	20.16	+/-	3.92	8.86e-06	+/-	1.87e-06	21.76	+/-	5.64	3.863e-05	+/-	6.52e-06
Southern Thai	Miao	Punjabi	5.1e-09	5.84	4.74	4.53	0.1	18.27	+/-	3.13	8.179e-05	+/-	6.55e-06	20.16	+/-	3.92	8.86e-06	+/-	1.87e-06	19.26	+/-	4.25	4.475e-05	+/-	4.82e-06
Southern Thai	Miao	Scheduled Caste Karnataka	2.2e-09	5.98	4.74	3.88	0.23	21.86	+/-	3.65	8.454e-05	+/-	8.66e-06	20.16	+/-	3.92	8.86e-06	+/-	1.87e-06	25.47	+/-	6.57	4.739e-05	+/-	8.23e-06
Southern Thai	Miao	Sikh Jatt 1	5.1e-09	5.84	4.74	5.07	0.21	17.74	+/-	3.04	7.907e-05	+/-	7.52e-06	20.16	+/-	3.92	8.86e-06	+/-	1.87e-06	16.26	+/-	3.21	4.014e-05	+/-	3.81e-06
Southern Thai	Miao	Sikh Jatt 2	5.3e-14	7.53	4.74	7.17	0.09	18.43	+/-	2.45	9.04e-05	+/-	7.6e-06	20.16	+/-	3.92	8.86e-06	+/-	1.87e-06	19.89	+/-	2.77	5.261e-05	+/-	4.92e-06
Southern Thai	Miao	Sindhi Pakistan	3.2e-10	6.29	4.74	6.89	0.08	19.48	+/-	3.1	9.609e-05	+/-	8.44e-06	20.16	+/-	3.92	8.86e-06	+/-	1.87e-06	21.19	+/-	3.07	5.714e-05	+/-	4.93e-06
Southern Thai	Miao	Vysya	5.1e-11	6.57	4.74	5.41	0.07	19.53	+/-	2.97	8.327e-05	+/-	6.16e-06	20.16	+/-	3.92	8.86e-06	+/-	1.87e-06	20.98	+/-	3.88	4.76e-05	+/-	5.44e-06
Southern Thai	Miao	Yadav Pondicherry	1.5e-13	7.39	4.74	5.45	0.19	18.79	+/-	2.54	8.049e-05	+/-	5.92e-06	20.16	+/-	3.92	8.86e-06	+/-	1.87e-06	22.83	+/-	4.19	4.658e-05	+/-	5.12e-06
Southern Thai	Miao	Yadav Rajasthan	9.9e-07	4.89	4.74	5.31	0.13	20.24	+/-	4.14	8.933e-05	+/-	9.96e-06	20.16	+/-	3.92	8.86e-06	+/-	1.87e-06	22.88	+/-	4.31	5.463e-05	+/-	6e-06
Southern Thai	Miao	Yerukali	1.3e-12	7.09	4.74	5.57	0.21	18.37	+/-	2.59	8.276e-05	+/-	7.86e-06	20.16	+/-	3.92	8.86e-06	+/-	1.87e-06	16.38	+/-	2.94	3.986e-05	+/-	4.21e-06
Southern Thai	Mulam	Adi Dravider	3.6e-23	9.92	2.93	5.51	0.08	17.73	+/-	1.79	7.44e-05	+/-	4.93e-06	19.15	+/-	6.52	8.03e-06	+/-	1.96e-06	18.96	+/-	3.44	4.019e-05	+/-	3.65e-06
Southern Thai	Mulam	Agarwal	4.6e-18	8.66	2.93	6.22	0.07	18.57	+/-	2.14	8.531e-05	+/-	6.31e-06	19.15	+/-	6.52	8.03e-06	+/-	1.96e-06	17.92	+/-	2.88	4.336e-05	+/-	4.65e-06
Southern Thai	Mulam	Arunthatiar	8.8e-15	7.76	2.93	6.69	0.14	19.42	+/-	2.5	7.816e-05	+/-	6.7e-06	19.15	+/-	6.52	8.03e-06	+/-	1.96e-06	22	+/-	3.29	4.378e-05	+/-	4.26e-06
Southern Thai	Mulam	Balochi	4.2e-27	10.78	2.93	8.65	0.18	20.1	+/-	1.86	0.00010461	+/-	5.88e-06	19.15	+/-	6.52	8.03e-06	+/-	1.96e-06	22.95	+/-	2.65	6.47e-05	+/-	4.66e-06
Southern Thai	Mulam	Baniyas	7.4e-11	6.51	2.93	5.08	0.15	18.02	+/-	2.77	8.186e-05	+/-	9.89e-06	19.15	+/-	6.52	8.03e-06	+/-	1.96e-06	20.92	+/-	4.12	4.471e-05	+/-	7.02e-06
Southern Thai	Mulam	Bengali	1.1e-07	5.31	2.93	3.93	0.07	17.87	+/-	3.37	6.919e-05	+/-	6.02e-06	19.15	+/-	6.52	8.03e-06	+/-	1.96e-06	17.78	+/-	4.52	3.393e-05	+/-	4.45e-06
Southern Thai	Mulam	Bhil	3.8e-11	6.61	2.93	3.98	0.16	18	+/-	2.72	7.351e-05	+/-	6.72e-06	19.15	+/-	6.52	8.03e-06	+/-	1.96e-06	21.05	+/-	5.29	4.094e-05	+/-	6.81e-06
Southern Thai	Mulam	Bhumihar	1.7e-15	7.96	2.93	4.95	0.22	16.69	+/-	2.1	8.128e-05	+/-	5.94e-06	19.15	+/-	6.52	8.03e-06	+/-	1.96e-06	15.33	+/-	3.1	4.143e-05	+/-	4.29e-06
Southern Thai	Mulam	Brahmin Catholic Goa	1e-18	8.83	2.93	6.3	0.11	18.35	+/-	2.08	8.458e-05	+/-	5.73e-06	19.15	+/-	6.52	8.03e-06	+/-	1.96e-06	20.57	+/-	3.26	4.696e-05	+/-	5.01e-06
Southern Thai	Mulam	Brahmin Tiwari	6.1e-17	8.36	2.93	7.09	0.1	18.57	+/-	2.22	8.676e-05	+/-	5.28e-06	19.15	+/-	6.52	8.03e-06	+/-	1.96e-06	20.45	+/-	2.88	4.809e-05	+/-	4.53e-06
Southern Thai	Mulam	Brahmin Vaidik	8.1e-17	8.33	2.93	6.54	0.11	17.2	+/-	2.06	8.107e-05	+/-	5.35e-06	19.15	+/-	6.52	8.03e-06	+/-	1.96e-06	18.38	+/-	2.81	4.481e-05	+/-	4.38e-06
Southern Thai	Mulam	Brahui	2.5e-22	9.72	2.93	7.09	0.1	18.73	+/-	1.93	9.868e-05	+/-	6.44e-06	19.15	+/-	6.52	8.03e-06	+/-	1.96e-06	20.7	+/-	2.92	5.862e-05	+/-	4.96e-06
Southern Thai	Mulam	Burusho	2.9e-20	9.22	2.93	8	0.09	18.54	+/-	2.01	7.925e-05	+/-	4.85e-06	19.15	+/-	6.52	8.03e-06	+/-	1.96e-06	17.45	+/-	2.18	3.868e-05	+/-	2.91e-06
Southern Thai	Mulam	Chakkiliyan	6.7e-20	9.13	2.93	6.26	0.11	19.2	+/-	2.1	7.524e-05	+/-	5.74e-06	19.15	+/-	6.52	8.03e-06	+/-	1.96e-06	21.46	+/-	3.43	4.169e-05	+/-	3.84e-06
Southern Thai	Mulam	Chaurasia	3.4e-14	7.58	2.93	5.6	0.07	20.45	+/-	2.7	8.717e-05	+/-	6.28e-06	19.15	+/-	6.52	8.03e-06	+/-	1.96e-06	20.63	+/-	3.68	4.53e-05	+/-	5.62e-06
Southern Thai	Mulam	Coorghi	3.3e-09	5.92	2.93	6.27	0.12	17.13	+/-	2.89	7.897e-05	+/-	8.53e-06	19.15	+/-	6.52	8.03e-06	+/-	1.96e-06	19.23	+/-	3.07	4.651e-05	+/-	5.96e-06
Southern Thai	Mulam	Dhobi	2.1e-11	6.7	2.93	5.65	0.09	18.63	+/-	2.78	8.201e-05	+/-	6.63e-06	19.15	+/-	6.52	8.03e-06	+/-	1.96e-06	20.3	+/-	3.59	4.657e-05	+/-	5.25e-06
Southern Thai	Mulam	Gujarati 1	6.8e-13	7.18	2.93	6.22	0.07	17.79	+/-	2.48	8.904e-05	+/-	7.83e-06	19.15	+/-	6.52	8.03e-06	+/-	1.96e-06	18.04	+/-	2.9	4.876e-05	+/-	4.77e-06
Southern Thai	Mulam	Gujarati 2	9.8e-14	7.44	2.93	5.43	0.1	17.36	+/-	2.33	8.245e-05	+/-	6.13e-06	19.15	+/-	6.52	8.03e-06	+/-	1.96e-06	17.67	+/-	3.26	4.439e-05	+/-	4.54e-06
Southern Thai	Mulam	Gujjar	2.2e-14	7.64	2.93	6.57	0.24	19.65	+/-	2.57	0.00010134	+/-	8.73e-06	19.15	+/-	6.52	8.03e-06	+/-	1.96e-06	24.31	+/-	3.7	6.592e-05	+/-	5.13e-06
Southern Thai	Mulam	Hakki Pikki	1.5e-10	6.41	2.93	4.41	0.12	18.42	+/-	2.87	8.358e-05	+/-	9.68e-06	19.15	+/-	6.52	8.03e-06	+/-	1.96e-06	20.83	+/-	4.73	4.724e-05	+/-	6.16e-06
Southern Thai	Mulam	Havik	5.4e-18	8.64	2.93	6.71	0.03	19.75	+/-	2.28	9.208e-05	+/-	6.4e-06	19.15	+/-	6.52	8.03e-06	+/-	1.96e-06	19.57	+/-	2.91	4.995e-05	+/-	4.08e-06
Southern Thai	Mulam	Irula	1e-08	5.73	2.93	3.45	0.07	17.99	+/-	3.14	6.872e-05	+/-	7.22e-06	19.15	+/-	6.52	8.03e-06	+/-	1.96e-06	17.79	+/-	5.16	3.286e-05	+/-	5.62e-06
Southern Thai	Mulam	Jew Cochin 2	1.4e-09	6.06	2.93	4.95	0.13	17.54	+/-	2.89	7.494e-05	+/-	7.22e-06	19.15	+/-	6.52	8.03e-06	+/-	1.96e-06	16.86	+/-	3.41	3.739e-05	+/-	4.23e-06
Southern Thai	Mulam	Kalash	1.1e-14	7.73	2.93	7.46	0.13	19.17	+/-	2.48	9.526e-05	+/-	7.26e-06	19.15	+/-	6.52	8.03e-06	+/-	1.96e-06	21.77	+/-	2.92	5.725e-05	+/-	5.45e-06
Southern Thai	Mulam	Kallar	2.9e-24	10.16	2.93	7.69	0.16	18.96	+/-	1.87	8.175e-05	+/-	3.79e-06	19.15	+/-	6.52	8.03e-06	+/-	1.96e-06	22.17	+/-	2.88	4.841e-05	+/-	3.95e-06
Southern Thai	Mulam	Kamboj	2.3e-26	10.62	2.93	7.96	0.04	18.39	+/-	1.73	9.126e-05	+/-	5.77e-06	19.15	+/-	6.52	8.03e-06	+/-	1.96e-06	18.36	+/-	2.31	4.896e-05	+/-	4.14e-06
Southern Thai	Mulam	Kumhar	2.8e-10	6.31	2.93	4.47	0.22	19.36	+/-	3.07	7.423e-05	+/-	7.37e-06	19.15	+/-	6.52	8.03e-06	+/-	1.96e-06	23.94	+/-	5.35	4.073e-05	+/-	5.4e-06
Southern Thai	Mulam	Lodhi	4.1e-18	8.68	2.93	5.38	0.02	19.43	+/-	2.24	8.292e-05	+/-	4.56e-06	19.15	+/-	6.52	8.03e-06	+/-	1.96e-06	19.62	+/-	3.65	4.251e-05	+/-	5.13e-06
Southern Thai	Mulam	Makrani	1.9e-27	10.85	2.93	7.47	0.21	20.76	+/-	1.91	0.00010654	+/-	6.03e-06	19.15	+/-	6.52	8.03e-06	+/-	1.96e-06	23.62	+/-	3.16	6.422e-05	+/-	6.08e-06
Southern Thai	Mulam	Mala	5.2e-19	8.91	2.93	6.02	0.17	20.45	+/-	2.3	8.177e-05	+/-	5.17e-06	19.15	+/-	6.52	8.03e-06	+/-	1.96e-06	22.65	+/-	3.76	4.4e-05	+/-	5.14e-06
Southern Thai	Mulam	Malaikuarvar	4.8e-14	7.54	2.93	5.09	0.14	16.57	+/-	2.2	8.284e-05	+/-	9.01e-06	19.15	+/-	6.52	8.03e-06	+/-	1.96e-06	16.79	+/-	3.3	4.54e-05	+/-	6.32e-06
Southern Thai	Mulam	Muslim Karnataka	5.9e-30	11.37	2.93	5.53	0.04	18.47	+/-	1.62	7.692e-05	+/-	5.24e-06	19.15	+/-	6.52	8.03e-06	+/-	1.96e-06	18.49	+/-	3.34	3.843e-05	+/-	5.2e-06
Southern Thai	Mulam	Nadar	2e-28	11.06	2.93	5.73	0.07	17.9	+/-	1.62	8.039e-05	+/-	4.62e-06	19.15	+/-	6.52	8.03e-06	+/-	1.96e-06	18.58	+/-	3.24	4.185e-05	+/-	4.13e-06
Southern Thai	Mulam	Naidu	5.6e-14	7.52	2.93	5.32	0.08	20.73	+/-	2.76	8.621e-05	+/-	6.76e-06	19.15	+/-	6.52	8.03e-06	+/-	1.96e-06	19.95	+/-	3.75	4.198e-05	+/-	4.05e-06
Southern Thai	Mulam	Narikuruvar	4.8e-13	7.23	2.93	5.48	0.19	15.8	+/-	2.18	7.893e-05	+/-	8.51e-06	19.15	+/-	6.52	8.03e-06	+/-	1.96e-06	16.32	+/-	2.98	4.364e-05	+/-	4.09e-06
Southern Thai	Mulam	Oswal Jain	2e-16	8.22	2.93	5.47	0.07	17.88	+/-	2.17	8.576e-05	+/-	5.93e-06	19.15	+/-	6.52	8.03e-06	+/-	1.96e-06	19.25	+/-	3.52	4.764e-05	+/-	5.3e-06
Southern Thai	Mulam	Panta Kapu	3.4e-23	9.92	2.93	7.1	0.02	18.93	+/-	1.91	8.404e-05	+/-	5.28e-06	19.15	+/-	6.52	8.03e-06	+/-	1.96e-06	19.36	+/-	2.73	4.295e-05	+/-	3.88e-06
Southern Thai	Mulam	Patel	1.4e-15	7.98	2.93	5.56	0.11	18.86	+/-	2.36	8.51e-05	+/-	6.07e-06	19.15	+/-	6.52	8.03e-06	+/-	1.96e-06	17.09	+/-	3.07	4.231e-05	+/-	4.66e-06
Southern Thai	Mulam	Pathan	8.3e-23	9.83	2.93	8.11	0.13	19.17	+/-	1.95	9.33e-05	+/-	5.89e-06	19.15	+/-	6.52	8.03e-06	+/-	1.96e-06	21.8	+/-	2.69	5.569e-05	+/-	4.89e-06
Southern Thai	Mulam	Pulliyar	4.9e-16	8.11	2.93	3.86	0.13	19.47	+/-	2.4	7.218e-05	+/-	5.44e-06	19.15	+/-	6.52	8.03e-06	+/-	1.96e-06	21.76	+/-	5.64	3.863e-05	+/-	6.52e-06
Southern Thai	Mulam	Punjabi	9.7e-09	5.74	2.93	4.53	0.11	17.18	+/-	3	7.894e-05	+/-	6.04e-06	19.15	+/-	6.52	8.03e-06	+/-	1.96e-06	19.26	+/-	4.25	4.475e-05	+/-	4.82e-06
Southern Thai	Mulam	Reddy Telangana	8.7e-10	6.13	2.93	5.18	0.22	15.38	+/-	2.51	7.399e-05	+/-	6.34e-06	19.15	+/-	6.52	8.03e-06	+/-	1.96e-06	15.45	+/-	2.98	3.91e-05	+/-	3.68e-06
Southern Thai	Mulam	Sikh Jatt 1	4.7e-10	6.23	2.93	5.07	0.16	17.23	+/-	2.77	7.7e-05	+/-	7.84e-06	19.15	+/-	6.52	8.03e-06	+/-	1.96e-06	16.26	+/-	3.21	4.014e-05	+/-	3.81e-06
Southern Thai	Mulam	Sikh Jatt 2	4.8e-19	8.92	2.93	7.17	0.07	18.56	+/-	2.08	9.183e-05	+/-	5.71e-06	19.15	+/-	6.52	8.03e-06	+/-	1.96e-06	19.89	+/-	2.77	5.261e-05	+/-	4.92e-06
Southern Thai	Mulam	Sindhi Pakistan	2.3e-20	9.25	2.93	6.89	0.1	19.42	+/-	2.1	9.756e-05	+/-	6.6e-06	19.15	+/-	6.52	8.03e-06	+/-	1.96e-06	21.19	+/-	3.07	5.714e-05	+/-	4.93e-06
Southern Thai	Mulam	Vysya	1.9e-16	8.23	2.93	5.41	0.11	18.84	+/-	2.29	8.344e-05	+/-	5.48e-06	19.15	+/-	6.52	8.03e-06	+/-	1.96e-06	20.98	+/-	3.88	4.76e-05	+/-	5.44e-06
Southern Thai	Mulam	Yadav Rajasthan	1.3e-09	6.07	2.93	5.31	0.18	19.27	+/-	3.18	8.828e-05	+/-	7.96e-06	19.15	+/-	6.52	8.03e-06	+/-	1.96e-06	22.88	+/-	4.31	5.463e-05	+/-	6e-06
Southern Thai	Mulam	Yerukali	5.4e-17	8.38	2.93	5.57	0.16	17.83	+/-	2.13	8.249e-05	+/-	6.62e-06	19.15	+/-	6.52	8.03e-06	+/-	1.96e-06	16.38	+/-	2.94	3.986e-05	+/-	4.21e-06
Southern Thai	Phula	Adi Dravider	1.9e-14	7.66	2.9	5.51	0.17	15.92	+/-	2.08	6.61e-05	+/-	7.59e-06	17.56	+/-	5.51	5.48e-06	+/-	1.89e-06	18.96	+/-	3.44	4.019e-05	+/-	3.65e-06
Southern Thai	Phula	Agarwal	4.4e-12	6.92	2.9	6.22	0.08	16.57	+/-	2.39	7.439e-05	+/-	8.1e-06	17.56	+/-	5.51	5.48e-06	+/-	1.89e-06	17.92	+/-	2.88	4.336e-05	+/-	4.65e-06
Southern Thai	Phula	Baniyas	3.9e-07	5.07	2.9	5.08	0.22	16.85	+/-	3.32	7.637e-05	+/-	1.195e-05	17.56	+/-	5.51	5.48e-06	+/-	1.89e-06	20.92	+/-	4.12	4.471e-05	+/-	7.02e-06
Southern Thai	Phula	Bengali	1.3e-09	6.07	2.9	3.93	0.11	15.9	+/-	2.62	5.963e-05	+/-	5.46e-06	17.56	+/-	5.51	5.48e-06	+/-	1.89e-06	17.78	+/-	4.52	3.393e-05	+/-	4.45e-06
Southern Thai	Phula	Bhumihar	3.3e-10	6.29	2.9	4.95	0.18	14.64	+/-	2.33	7.152e-05	+/-	7.94e-06	17.56	+/-	5.51	5.48e-06	+/-	1.89e-06	15.33	+/-	3.1	4.143e-05	+/-	4.29e-06
Southern Thai	Phula	Brahmin Catholic Goa	2.4e-16	8.2	2.9	6.3	0.22	16.47	+/-	2.01	7.479e-05	+/-	7.1e-06	17.56	+/-	5.51	5.48e-06	+/-	1.89e-06	20.57	+/-	3.26	4.696e-05	+/-	5.01e-06
Southern Thai	Phula	Brahmin Tiwari	9.6e-14	7.45	2.9	7.09	0.23	16.26	+/-	2.18	7.536e-05	+/-	7.89e-06	17.56	+/-	5.51	5.48e-06	+/-	1.89e-06	20.45	+/-	2.88	4.809e-05	+/-	4.53e-06
Southern Thai	Phula	Brahmin Vaidik	2.3e-12	7.01	2.9	6.54	0.18	15.38	+/-	2.19	7.128e-05	+/-	7.85e-06	17.56	+/-	5.51	5.48e-06	+/-	1.89e-06	18.38	+/-	2.81	4.481e-05	+/-	4.38e-06
Southern Thai	Phula	Burusho	2.4e-19	8.99	2.9	8	0.09	16.13	+/-	1.79	6.935e-05	+/-	6e-06	17.56	+/-	5.51	5.48e-06	+/-	1.89e-06	17.45	+/-	2.18	3.868e-05	+/-	2.91e-06
Southern Thai	Phula	Chaurasia	2.3e-10	6.34	2.9	5.6	0.19	17.02	+/-	2.69	7.349e-05	+/-	9.12e-06	17.56	+/-	5.51	5.48e-06	+/-	1.89e-06	20.63	+/-	3.68	4.53e-05	+/-	5.62e-06
Southern Thai	Phula	Coorghi	3.7e-09	5.9	2.9	6.27	0.16	16.32	+/-	2.77	7.184e-05	+/-	9.63e-06	17.56	+/-	5.51	5.48e-06	+/-	1.89e-06	19.23	+/-	3.07	4.651e-05	+/-	5.96e-06
Southern Thai	Phula	Dhobi	3.7e-09	5.9	2.9	5.65	0.2	16.63	+/-	2.82	7.189e-05	+/-	8.37e-06	17.56	+/-	5.51	5.48e-06	+/-	1.89e-06	20.3	+/-	3.59	4.657e-05	+/-	5.25e-06
Southern Thai	Phula	Gujarati 1	1.7e-12	7.05	2.9	6.22	0.14	15.63	+/-	2.22	7.854e-05	+/-	7.8e-06	17.56	+/-	5.51	5.48e-06	+/-	1.89e-06	18.04	+/-	2.9	4.876e-05	+/-	4.77e-06
Southern Thai	Phula	Gujarati 2	2.7e-17	8.46	2.9	5.43	0.14	15.3	+/-	1.81	7.343e-05	+/-	6.33e-06	17.56	+/-	5.51	5.48e-06	+/-	1.89e-06	17.67	+/-	3.26	4.439e-05	+/-	4.54e-06
Southern Thai	Phula	Havik	1.5e-15	7.97	2.9	6.71	0.11	18.02	+/-	2.26	8.196e-05	+/-	8.54e-06	17.56	+/-	5.51	5.48e-06	+/-	1.89e-06	19.57	+/-	2.91	4.995e-05	+/-	4.08e-06
Southern Thai	Phula	Irula	1.6e-10	6.4	2.9	3.45	0.11	16	+/-	2.5	6.061e-05	+/-	7.78e-06	17.56	+/-	5.51	5.48e-06	+/-	1.89e-06	17.79	+/-	5.16	3.286e-05	+/-	5.62e-06
Southern Thai	Phula	Jew Cochin 2	2.2e-07	5.18	2.9	4.95	0.18	14.71	+/-	2.84	6.144e-05	+/-	7.14e-06	17.56	+/-	5.51	5.48e-06	+/-	1.89e-06	16.86	+/-	3.41	3.739e-05	+/-	4.23e-06
Southern Thai	Phula	Kalash	1.6e-19	9.04	2.9	7.46	0.23	17.27	+/-	1.91	8.606e-05	+/-	8.22e-06	17.56	+/-	5.51	5.48e-06	+/-	1.89e-06	21.77	+/-	2.92	5.725e-05	+/-	5.45e-06
Southern Thai	Phula	Kamboj	6.6e-22	9.62	2.9	7.96	0.08	17.02	+/-	1.77	8.436e-05	+/-	7.4e-06	17.56	+/-	5.51	5.48e-06	+/-	1.89e-06	18.36	+/-	2.31	4.896e-05	+/-	4.14e-06
Southern Thai	Phula	Lodhi	1.5e-15	7.98	2.9	5.38	0.17	16.56	+/-	2.08	7.052e-05	+/-	6.83e-06	17.56	+/-	5.51	5.48e-06	+/-	1.89e-06	19.62	+/-	3.65	4.251e-05	+/-	5.13e-06
Southern Thai	Phula	Malaikuarvar	5.3e-15	7.82	2.9	5.09	0.2	14.36	+/-	1.84	7.138e-05	+/-	8.77e-06	17.56	+/-	5.51	5.48e-06	+/-	1.89e-06	16.79	+/-	3.3	4.54e-05	+/-	6.32e-06
Southern Thai	Phula	Muslim Karnataka	4.7e-11	6.58	2.9	5.53	0.12	16.39	+/-	2.49	6.707e-05	+/-	7.89e-06	17.56	+/-	5.51	5.48e-06	+/-	1.89e-06	18.49	+/-	3.34	3.843e-05	+/-	5.2e-06
Southern Thai	Phula	Nadar	6.2e-19	8.89	2.9	5.73	0.18	15.48	+/-	1.74	6.83e-05	+/-	5.53e-06	17.56	+/-	5.51	5.48e-06	+/-	1.89e-06	18.58	+/-	3.24	4.185e-05	+/-	4.13e-06
Southern Thai	Phula	Naidu	1.2e-13	7.41	2.9	5.32	0.13	17.84	+/-	2.41	7.392e-05	+/-	6.74e-06	17.56	+/-	5.51	5.48e-06	+/-	1.89e-06	19.95	+/-	3.75	4.198e-05	+/-	4.05e-06
Southern Thai	Phula	Oswal Jain	7.3e-21	9.37	2.9	5.47	0.1	17.49	+/-	1.87	8.23e-05	+/-	7.65e-06	17.56	+/-	5.51	5.48e-06	+/-	1.89e-06	19.25	+/-	3.52	4.764e-05	+/-	5.3e-06
Southern Thai	Phula	Panta Kapu	6e-18	8.63	2.9	7.1	0.11	17.36	+/-	2.01	7.529e-05	+/-	7.82e-06	17.56	+/-	5.51	5.48e-06	+/-	1.89e-06	19.36	+/-	2.73	4.295e-05	+/-	3.88e-06
Southern Thai	Phula	Patel	1e-09	6.1	2.9	5.56	0.05	16.62	+/-	2.72	7.356e-05	+/-	8.48e-06	17.56	+/-	5.51	5.48e-06	+/-	1.89e-06	17.09	+/-	3.07	4.231e-05	+/-	4.66e-06
Southern Thai	Phula	Pathan	3e-14	7.6	2.9	8.11	0.22	17.45	+/-	2.3	8.348e-05	+/-	8.46e-06	17.56	+/-	5.51	5.48e-06	+/-	1.89e-06	21.8	+/-	2.69	5.569e-05	+/-	4.89e-06
Southern Thai	Phula	Pulliyar	3.3e-08	5.53	2.9	3.86	0.21	18.03	+/-	3.26	6.312e-05	+/-	8.78e-06	17.56	+/-	5.51	5.48e-06	+/-	1.89e-06	21.76	+/-	5.64	3.863e-05	+/-	6.52e-06
Southern Thai	Phula	Reddy Telangana	9.8e-12	6.81	2.9	5.18	0.24	13.83	+/-	2.03	6.479e-05	+/-	5.94e-06	17.56	+/-	5.51	5.48e-06	+/-	1.89e-06	15.45	+/-	2.98	3.91e-05	+/-	3.68e-06
Southern Thai	Phula	Sikh Jatt 1	2.8e-09	5.94	2.9	5.07	0.16	15.02	+/-	2.53	6.796e-05	+/-	7.32e-06	17.56	+/-	5.51	5.48e-06	+/-	1.89e-06	16.26	+/-	3.21	4.014e-05	+/-	3.81e-06
Southern Thai	Phula	Sikh Jatt 2	2.8e-14	7.61	2.9	7.17	0.18	16.56	+/-	2.18	8.147e-05	+/-	8.36e-06	17.56	+/-	5.51	5.48e-06	+/-	1.89e-06	19.89	+/-	2.77	5.261e-05	+/-	4.92e-06
Southern Thai	Phula	Yerukali	1.9e-17	8.5	2.9	5.57	0.07	16.48	+/-	1.94	7.444e-05	+/-	7.4e-06	17.56	+/-	5.51	5.48e-06	+/-	1.89e-06	16.38	+/-	2.94	3.986e-05	+/-	4.21e-06
Southern Thai	Semende	Ulladan	3e-09	5.93	2.25	2.93	0.22	29.25	+/-	4.93	7.81e-05	+/-	1.134e-05	35.22	+/-	8.43	5.22e-06	+/-	2.32e-06	28.24	+/-	9.65	4.704e-05	+/-	9.68e-06
Southern Thai	She	Agarwal	1.3e-08	5.68	3.09	6.22	0.24	16.81	+/-	2.96	7.903e-05	+/-	7.69e-06	14.12	+/-	4.57	7.3e-06	+/-	1.57e-06	17.92	+/-	2.88	4.336e-05	+/-	4.65e-06
Southern Thai	She	Bengali	7e-07	4.96	3.09	3.93	0.23	16.19	+/-	3.26	6.621e-05	+/-	6.54e-06	14.12	+/-	4.57	7.3e-06	+/-	1.57e-06	17.78	+/-	4.52	3.393e-05	+/-	4.45e-06
Southern Thai	She	Bhumihar	4.3e-11	6.59	3.09	4.95	0.08	15.02	+/-	2.28	7.635e-05	+/-	5.87e-06	14.12	+/-	4.57	7.3e-06	+/-	1.57e-06	15.33	+/-	3.1	4.143e-05	+/-	4.29e-06
Southern Thai	She	Burusho	1.6e-14	7.68	3.09	8	0.21	16.82	+/-	2.19	7.42e-05	+/-	6.31e-06	14.12	+/-	4.57	7.3e-06	+/-	1.57e-06	17.45	+/-	2.18	3.868e-05	+/-	2.91e-06
Southern Thai	She	Gujarati 1	4.4e-10	6.24	3.09	6.22	0.24	16.69	+/-	2.67	8.667e-05	+/-	8.34e-06	14.12	+/-	4.57	7.3e-06	+/-	1.57e-06	18.04	+/-	2.9	4.876e-05	+/-	4.77e-06
Southern Thai	She	Gujarati 2	8.9e-10	6.13	3.09	5.43	0.22	16.59	+/-	2.71	7.933e-05	+/-	7.16e-06	14.12	+/-	4.57	7.3e-06	+/-	1.57e-06	17.67	+/-	3.26	4.439e-05	+/-	4.54e-06
Southern Thai	She	Irula	3.2e-07	5.11	3.09	3.45	0.23	16.25	+/-	3.18	6.313e-05	+/-	7.35e-06	14.12	+/-	4.57	7.3e-06	+/-	1.57e-06	17.79	+/-	5.16	3.286e-05	+/-	5.62e-06
Southern Thai	She	Jew Cochin 2	3.7e-07	5.08	3.09	4.95	0.18	15.94	+/-	3.14	7.155e-05	+/-	8.35e-06	14.12	+/-	4.57	7.3e-06	+/-	1.57e-06	16.86	+/-	3.41	3.739e-05	+/-	4.23e-06
Southern Thai	She	Malaikuarvar	5.2e-18	8.65	3.09	5.09	0.17	14.59	+/-	1.69	7.761e-05	+/-	7.75e-06	14.12	+/-	4.57	7.3e-06	+/-	1.57e-06	16.79	+/-	3.3	4.54e-05	+/-	6.32e-06
Southern Thai	She	Narikuruvar	4.4e-10	6.24	3.09	5.48	0.14	15.22	+/-	2.44	7.691e-05	+/-	9.59e-06	14.12	+/-	4.57	7.3e-06	+/-	1.57e-06	16.32	+/-	2.98	4.364e-05	+/-	4.09e-06
Southern Thai	She	Patel	1.1e-11	6.8	3.09	5.56	0.19	16.79	+/-	2.47	8.087e-05	+/-	6.3e-06	14.12	+/-	4.57	7.3e-06	+/-	1.57e-06	17.09	+/-	3.07	4.231e-05	+/-	4.66e-06
Southern Thai	She	Reddy Telangana	1.1e-09	6.1	3.09	5.18	0.09	15.15	+/-	2.48	7.34e-05	+/-	6.25e-06	14.12	+/-	4.57	7.3e-06	+/-	1.57e-06	15.45	+/-	2.98	3.91e-05	+/-	3.68e-06
Southern Thai	She	Sikh Jatt 1	2.9e-08	5.55	3.09	5.07	0.14	16.16	+/-	2.91	7.597e-05	+/-	8.22e-06	14.12	+/-	4.57	7.3e-06	+/-	1.57e-06	16.26	+/-	3.21	4.014e-05	+/-	3.81e-06
Southern Thai	She	Yerukali	8.7e-11	6.49	3.09	5.57	0.19	17.16	+/-	2.65	7.941e-05	+/-	8.42e-06	14.12	+/-	4.57	7.3e-06	+/-	1.57e-06	16.38	+/-	2.94	3.986e-05	+/-	4.21e-06
Southern Thai	Tay	Adi Dravider	3.4e-08	5.52	3.18	5.51	0.09	18.4	+/-	3.33	7.252e-05	+/-	9.07e-06	17.25	+/-	4.66	5.96e-06	+/-	1.88e-06	18.96	+/-	3.44	4.019e-05	+/-	3.65e-06
Southern Thai	Tay	Agarwal	9.2e-08	5.34	3.18	6.22	0.1	19.13	+/-	3.58	8.228e-05	+/-	1.002e-05	17.25	+/-	4.66	5.96e-06	+/-	1.88e-06	17.92	+/-	2.88	4.336e-05	+/-	4.65e-06
Southern Thai	Tay	Arunthatiar	7.3e-09	5.78	3.18	6.69	0.24	19.73	+/-	3.41	7.448e-05	+/-	9.14e-06	17.25	+/-	4.66	5.96e-06	+/-	1.88e-06	22	+/-	3.29	4.378e-05	+/-	4.26e-06
Southern Thai	Tay	Baniyas	5.8e-06	4.53	3.18	5.08	0.19	18.17	+/-	4.01	7.918e-05	+/-	1.229e-05	17.25	+/-	4.66	5.96e-06	+/-	1.88e-06	20.92	+/-	4.12	4.471e-05	+/-	7.02e-06
Southern Thai	Tay	Bengali	3.1e-06	4.66	3.18	3.93	0.11	19.24	+/-	4.13	6.764e-05	+/-	7.5e-06	17.25	+/-	4.66	5.96e-06	+/-	1.88e-06	17.78	+/-	4.52	3.393e-05	+/-	4.45e-06
Southern Thai	Tay	Bhil	1.6e-06	4.79	3.18	3.98	0.2	18.36	+/-	3.83	6.996e-05	+/-	8.91e-06	17.25	+/-	4.66	5.96e-06	+/-	1.88e-06	21.05	+/-	5.29	4.094e-05	+/-	6.81e-06
Southern Thai	Tay	Bhumihar	2.6e-06	4.7	3.18	4.95	0.12	16.22	+/-	3.45	7.659e-05	+/-	9.62e-06	17.25	+/-	4.66	5.96e-06	+/-	1.88e-06	15.33	+/-	3.1	4.143e-05	+/-	4.29e-06
Southern Thai	Tay	Brahmin Catholic Goa	1.5e-08	5.67	3.18	6.3	0.18	18.32	+/-	3.23	7.984e-05	+/-	8.78e-06	17.25	+/-	4.66	5.96e-06	+/-	1.88e-06	20.57	+/-	3.26	4.696e-05	+/-	5.01e-06
Southern Thai	Tay	Brahmin Tiwari	1.6e-08	5.65	3.18	7.09	0.17	18.3	+/-	3.24	8.185e-05	+/-	9.33e-06	17.25	+/-	4.66	5.96e-06	+/-	1.88e-06	20.45	+/-	2.88	4.809e-05	+/-	4.53e-06
Southern Thai	Tay	Brahmin Vaidik	8.5e-09	5.76	3.18	6.54	0.06	17.87	+/-	3.1	7.899e-05	+/-	8.9e-06	17.25	+/-	4.66	5.96e-06	+/-	1.88e-06	18.38	+/-	2.81	4.481e-05	+/-	4.38e-06
Southern Thai	Tay	Brahui	4.2e-12	6.93	3.18	7.09	0.18	18.95	+/-	2.73	9.482e-05	+/-	1.077e-05	17.25	+/-	4.66	5.96e-06	+/-	1.88e-06	20.7	+/-	2.92	5.862e-05	+/-	4.96e-06
Southern Thai	Tay	Burusho	2.8e-11	6.66	3.18	8	0.08	18.61	+/-	2.79	7.597e-05	+/-	7.51e-06	17.25	+/-	4.66	5.96e-06	+/-	1.88e-06	17.45	+/-	2.18	3.868e-05	+/-	2.91e-06
Southern Thai	Tay	Chakkiliyan	1.9e-09	6.01	3.18	6.26	0.22	19.07	+/-	3.17	7.016e-05	+/-	7.94e-06	17.25	+/-	4.66	5.96e-06	+/-	1.88e-06	21.46	+/-	3.43	4.169e-05	+/-	3.84e-06
Southern Thai	Tay	Chaurasia	1.3e-10	6.43	3.18	5.6	0.18	19.51	+/-	3.04	8.29e-05	+/-	8.05e-06	17.25	+/-	4.66	5.96e-06	+/-	1.88e-06	20.63	+/-	3.68	4.53e-05	+/-	5.62e-06
Southern Thai	Tay	Coorghi	4.9e-07	5.03	3.18	6.27	0.11	18	+/-	3.58	7.987e-05	+/-	1.041e-05	17.25	+/-	4.66	5.96e-06	+/-	1.88e-06	19.23	+/-	3.07	4.651e-05	+/-	5.96e-06
Southern Thai	Tay	Dhobi	1.9e-07	5.21	3.18	5.65	0.16	18.48	+/-	3.55	7.714e-05	+/-	8.63e-06	17.25	+/-	4.66	5.96e-06	+/-	1.88e-06	20.3	+/-	3.59	4.657e-05	+/-	5.25e-06
Southern Thai	Tay	Gujarati 1	2e-07	5.2	3.18	6.22	0.06	18.23	+/-	3.5	8.688e-05	+/-	1.052e-05	17.25	+/-	4.66	5.96e-06	+/-	1.88e-06	18.04	+/-	2.9	4.876e-05	+/-	4.77e-06
Southern Thai	Tay	Gujarati 2	1.6e-07	5.24	3.18	5.43	0.06	16.73	+/-	3.19	7.705e-05	+/-	8.43e-06	17.25	+/-	4.66	5.96e-06	+/-	1.88e-06	17.67	+/-	3.26	4.439e-05	+/-	4.54e-06
Southern Thai	Tay	Hakki Pikki	7.5e-06	4.48	3.18	4.41	0.19	17.86	+/-	3.99	7.759e-05	+/-	1.221e-05	17.25	+/-	4.66	5.96e-06	+/-	1.88e-06	20.83	+/-	4.73	4.724e-05	+/-	6.16e-06
Southern Thai	Tay	Havik	1.2e-13	7.42	3.18	6.71	0.16	20.28	+/-	2.73	8.847e-05	+/-	8.58e-06	17.25	+/-	4.66	5.96e-06	+/-	1.88e-06	19.57	+/-	2.91	4.995e-05	+/-	4.08e-06
Southern Thai	Tay	Irula	6e-07	4.99	3.18	3.45	0.12	19.49	+/-	3.9	6.766e-05	+/-	9.67e-06	17.25	+/-	4.66	5.96e-06	+/-	1.88e-06	17.79	+/-	5.16	3.286e-05	+/-	5.62e-06
Southern Thai	Tay	Jew Cochin 2	2.4e-05	4.22	3.18	4.95	0.04	17.59	+/-	4.17	6.942e-05	+/-	9.43e-06	17.25	+/-	4.66	5.96e-06	+/-	1.88e-06	16.86	+/-	3.41	3.739e-05	+/-	4.23e-06
Southern Thai	Tay	Kalash	1e-12	7.13	3.18	7.46	0.23	20.09	+/-	2.82	9.379e-05	+/-	1.027e-05	17.25	+/-	4.66	5.96e-06	+/-	1.88e-06	21.77	+/-	2.92	5.725e-05	+/-	5.45e-06
Southern Thai	Tay	Kallar	5.6e-12	6.89	3.18	7.69	0.25	18.79	+/-	2.73	7.709e-05	+/-	6.31e-06	17.25	+/-	4.66	5.96e-06	+/-	1.88e-06	22.17	+/-	2.88	4.841e-05	+/-	3.95e-06
Southern Thai	Tay	Kamboj	7.4e-12	6.85	3.18	7.96	0.09	18.93	+/-	2.76	8.928e-05	+/-	9.2e-06	17.25	+/-	4.66	5.96e-06	+/-	1.88e-06	18.36	+/-	2.31	4.896e-05	+/-	4.14e-06
Southern Thai	Tay	Lodhi	5.2e-12	6.9	3.18	5.38	0.13	19.66	+/-	2.85	7.882e-05	+/-	6.81e-06	17.25	+/-	4.66	5.96e-06	+/-	1.88e-06	19.62	+/-	3.65	4.251e-05	+/-	5.13e-06
Southern Thai	Tay	Malaikuarvar	6.1e-09	5.81	3.18	5.09	0.09	15.8	+/-	2.72	7.476e-05	+/-	1.014e-05	17.25	+/-	4.66	5.96e-06	+/-	1.88e-06	16.79	+/-	3.3	4.54e-05	+/-	6.32e-06
Southern Thai	Tay	Muslim Karnataka	5e-10	6.22	3.18	5.53	0.07	18.39	+/-	2.96	7.374e-05	+/-	7.53e-06	17.25	+/-	4.66	5.96e-06	+/-	1.88e-06	18.49	+/-	3.34	3.843e-05	+/-	5.2e-06
Southern Thai	Tay	Nadar	7.6e-10	6.15	3.18	5.73	0.07	18.15	+/-	2.95	7.699e-05	+/-	7.7e-06	17.25	+/-	4.66	5.96e-06	+/-	1.88e-06	18.58	+/-	3.24	4.185e-05	+/-	4.13e-06
Southern Thai	Tay	Naidu	1.2e-14	7.71	3.18	5.32	0.19	20.91	+/-	2.71	8.348e-05	+/-	6.34e-06	17.25	+/-	4.66	5.96e-06	+/-	1.88e-06	19.95	+/-	3.75	4.198e-05	+/-	4.05e-06
Southern Thai	Tay	Narikuruvar	1.7e-07	5.23	3.18	5.48	0.14	14.98	+/-	2.87	7.172e-05	+/-	1.039e-05	17.25	+/-	4.66	5.96e-06	+/-	1.88e-06	16.32	+/-	2.98	4.364e-05	+/-	4.09e-06
Southern Thai	Tay	Oswal Jain	2.9e-11	6.65	3.18	5.47	0.12	19.44	+/-	2.92	8.678e-05	+/-	8.27e-06	17.25	+/-	4.66	5.96e-06	+/-	1.88e-06	19.25	+/-	3.52	4.764e-05	+/-	5.3e-06
Southern Thai	Tay	Panta Kapu	1.2e-12	7.11	3.18	7.1	0.14	19.88	+/-	2.8	8.281e-05	+/-	7.23e-06	17.25	+/-	4.66	5.96e-06	+/-	1.88e-06	19.36	+/-	2.73	4.295e-05	+/-	3.88e-06
Southern Thai	Tay	Patel	1.8e-07	5.22	3.18	5.56	0.04	17.74	+/-	3.4	7.877e-05	+/-	8.64e-06	17.25	+/-	4.66	5.96e-06	+/-	1.88e-06	17.09	+/-	3.07	4.231e-05	+/-	4.66e-06
Southern Thai	Tay	Pathan	5.9e-10	6.19	3.18	8.11	0.23	19.95	+/-	3.22	9.136e-05	+/-	9.65e-06	17.25	+/-	4.66	5.96e-06	+/-	1.88e-06	21.8	+/-	2.69	5.569e-05	+/-	4.89e-06
Southern Thai	Tay	Pulliyar	2.8e-07	5.13	3.18	3.86	0.23	18.65	+/-	3.63	6.561e-05	+/-	7.58e-06	17.25	+/-	4.66	5.96e-06	+/-	1.88e-06	21.76	+/-	5.64	3.863e-05	+/-	6.52e-06
Southern Thai	Tay	Punjabi	3.6e-07	5.09	3.18	4.53	0.11	17.45	+/-	3.43	7.615e-05	+/-	8.17e-06	17.25	+/-	4.66	5.96e-06	+/-	1.88e-06	19.26	+/-	4.25	4.475e-05	+/-	4.82e-06
Southern Thai	Tay	Reddy Telangana	2.7e-06	4.69	3.18	5.18	0.11	16.15	+/-	3.44	7.166e-05	+/-	9.19e-06	17.25	+/-	4.66	5.96e-06	+/-	1.88e-06	15.45	+/-	2.98	3.91e-05	+/-	3.68e-06
Southern Thai	Tay	Sikh Jatt 1	2.4e-07	5.17	3.18	5.07	0.14	18.63	+/-	3.61	7.802e-05	+/-	1.025e-05	17.25	+/-	4.66	5.96e-06	+/-	1.88e-06	16.26	+/-	3.21	4.014e-05	+/-	3.81e-06
Southern Thai	Tay	Sikh Jatt 2	7.1e-11	6.52	3.18	7.17	0.14	19.3	+/-	2.96	8.972e-05	+/-	9.77e-06	17.25	+/-	4.66	5.96e-06	+/-	1.88e-06	19.89	+/-	2.77	5.261e-05	+/-	4.92e-06
Southern Thai	Tay	Sindhi Pakistan	6.4e-09	5.81	3.18	6.89	0.21	19.42	+/-	3.34	9.368e-05	+/-	1.08e-05	17.25	+/-	4.66	5.96e-06	+/-	1.88e-06	21.19	+/-	3.07	5.714e-05	+/-	4.93e-06
Southern Thai	Tay	Vysya	1.3e-09	6.07	3.18	5.41	0.2	18.24	+/-	3.01	7.857e-05	+/-	7.25e-06	17.25	+/-	4.66	5.96e-06	+/-	1.88e-06	20.98	+/-	3.88	4.76e-05	+/-	5.44e-06
Southern Thai	Tay	Yerukali	6.1e-12	6.88	3.18	5.57	0.12	18.47	+/-	2.69	8.232e-05	+/-	8.54e-06	17.25	+/-	4.66	5.96e-06	+/-	1.88e-06	16.38	+/-	2.94	3.986e-05	+/-	4.21e-06
Southern Thai	Thai VN	Adi Dravider	7.5e-15	7.77	3.3	5.51	0.22	16.5	+/-	2.12	6.789e-05	+/-	6.96e-06	20.59	+/-	6.23	6.19e-06	+/-	1.34e-06	18.96	+/-	3.44	4.019e-05	+/-	3.65e-06
Southern Thai	Thai VN	Agarwal	3.1e-11	6.64	3.3	6.22	0.23	16.35	+/-	2.46	7.669e-05	+/-	7.87e-06	20.59	+/-	6.23	6.19e-06	+/-	1.34e-06	17.92	+/-	2.88	4.336e-05	+/-	4.65e-06
Southern Thai	Thai VN	Baniyas	3.6e-08	5.51	3.3	5.08	0.22	16.79	+/-	3.05	7.551e-05	+/-	1.077e-05	20.59	+/-	6.23	6.19e-06	+/-	1.34e-06	20.92	+/-	4.12	4.471e-05	+/-	7.02e-06
Southern Thai	Thai VN	Brahmin Catholic Goa	3.5e-11	6.62	3.3	6.3	0.22	16.53	+/-	2.49	7.54e-05	+/-	7.81e-06	20.59	+/-	6.23	6.19e-06	+/-	1.34e-06	20.57	+/-	3.26	4.696e-05	+/-	5.01e-06
Southern Thai	Thai VN	Brahmin Tiwari	2.7e-12	6.99	3.3	7.09	0.22	16.54	+/-	2.37	7.802e-05	+/-	7.12e-06	20.59	+/-	6.23	6.19e-06	+/-	1.34e-06	20.45	+/-	2.88	4.809e-05	+/-	4.53e-06
Southern Thai	Thai VN	Brahui	4.3e-16	8.13	3.3	7.09	0.23	16.5	+/-	2.03	8.815e-05	+/-	8.37e-06	20.59	+/-	6.23	6.19e-06	+/-	1.34e-06	20.7	+/-	2.92	5.862e-05	+/-	4.96e-06
Southern Thai	Thai VN	Burusho	8.3e-15	7.76	3.3	8	0.21	16.76	+/-	2.16	7.204e-05	+/-	5.97e-06	20.59	+/-	6.23	6.19e-06	+/-	1.34e-06	17.45	+/-	2.18	3.868e-05	+/-	2.91e-06
Southern Thai	Thai VN	Chaurasia	3.8e-12	6.94	3.3	5.6	0.12	18.24	+/-	2.63	7.868e-05	+/-	7.11e-06	20.59	+/-	6.23	6.19e-06	+/-	1.34e-06	20.63	+/-	3.68	4.53e-05	+/-	5.62e-06
Southern Thai	Thai VN	Dhobi	1.2e-09	6.08	3.3	5.65	0.22	16.55	+/-	2.72	7.476e-05	+/-	7.79e-06	20.59	+/-	6.23	6.19e-06	+/-	1.34e-06	20.3	+/-	3.59	4.657e-05	+/-	5.25e-06
Southern Thai	Thai VN	Havik	3.8e-13	7.26	3.3	6.71	0.12	18.2	+/-	2.51	8.363e-05	+/-	7.21e-06	20.59	+/-	6.23	6.19e-06	+/-	1.34e-06	19.57	+/-	2.91	4.995e-05	+/-	4.08e-06
Southern Thai	Thai VN	Irula	1.8e-08	5.63	3.3	3.45	0.24	16.21	+/-	2.88	6.022e-05	+/-	7.47e-06	20.59	+/-	6.23	6.19e-06	+/-	1.34e-06	17.79	+/-	5.16	3.286e-05	+/-	5.62e-06
Southern Thai	Thai VN	Kalash	4.2e-13	7.25	3.3	7.46	0.21	17.57	+/-	2.42	8.816e-05	+/-	8.94e-06	20.59	+/-	6.23	6.19e-06	+/-	1.34e-06	21.77	+/-	2.92	5.725e-05	+/-	5.45e-06
Southern Thai	Thai VN	Kamboj	7.3e-18	8.61	3.3	7.96	0.18	17.19	+/-	2	8.588e-05	+/-	6.96e-06	20.59	+/-	6.23	6.19e-06	+/-	1.34e-06	18.36	+/-	2.31	4.896e-05	+/-	4.14e-06
Southern Thai	Thai VN	Lodhi	3.6e-14	7.57	3.3	5.38	0.16	17.51	+/-	2.31	7.538e-05	+/-	5.45e-06	20.59	+/-	6.23	6.19e-06	+/-	1.34e-06	19.62	+/-	3.65	4.251e-05	+/-	5.13e-06
Southern Thai	Thai VN	Makrani	7.9e-16	8.06	3.3	7.47	0.25	18.41	+/-	2.29	9.512e-05	+/-	9.1e-06	20.59	+/-	6.23	6.19e-06	+/-	1.34e-06	23.62	+/-	3.16	6.422e-05	+/-	6.08e-06
Southern Thai	Thai VN	Mala	1.3e-12	7.09	3.3	6.02	0.22	18.25	+/-	2.57	7.252e-05	+/-	5.8e-06	20.59	+/-	6.23	6.19e-06	+/-	1.34e-06	22.65	+/-	3.76	4.4e-05	+/-	5.14e-06
Southern Thai	Thai VN	Muslim Karnataka	9.3e-13	7.14	3.3	5.53	0.22	16.48	+/-	2.31	6.933e-05	+/-	6.07e-06	20.59	+/-	6.23	6.19e-06	+/-	1.34e-06	18.49	+/-	3.34	3.843e-05	+/-	5.2e-06
Southern Thai	Thai VN	Naidu	3.2e-14	7.59	3.3	5.32	0.12	18.22	+/-	2.4	7.466e-05	+/-	6.16e-06	20.59	+/-	6.23	6.19e-06	+/-	1.34e-06	19.95	+/-	3.75	4.198e-05	+/-	4.05e-06
Southern Thai	Thai VN	Oswal Jain	1.3e-18	8.8	3.3	5.47	0.22	16.42	+/-	1.87	8.01e-05	+/-	6.16e-06	20.59	+/-	6.23	6.19e-06	+/-	1.34e-06	19.25	+/-	3.52	4.764e-05	+/-	5.3e-06
Southern Thai	Thai VN	Panta Kapu	3.2e-17	8.44	3.3	7.1	0.15	17.7	+/-	2.1	7.873e-05	+/-	6.33e-06	20.59	+/-	6.23	6.19e-06	+/-	1.34e-06	19.36	+/-	2.73	4.295e-05	+/-	3.88e-06
Southern Thai	Thai VN	Patel	1.8e-09	6.02	3.3	5.56	0.24	16.2	+/-	2.69	7.561e-05	+/-	7.46e-06	20.59	+/-	6.23	6.19e-06	+/-	1.34e-06	17.09	+/-	3.07	4.231e-05	+/-	4.66e-06
Southern Thai	Thai VN	Pathan	7.1e-13	7.18	3.3	8.11	0.22	17.54	+/-	2.44	8.544e-05	+/-	8.11e-06	20.59	+/-	6.23	6.19e-06	+/-	1.34e-06	21.8	+/-	2.69	5.569e-05	+/-	4.89e-06
Southern Thai	Thai VN	Sikh Jatt 2	1.9e-13	7.35	3.3	7.17	0.19	17.06	+/-	2.32	8.512e-05	+/-	7.29e-06	20.59	+/-	6.23	6.19e-06	+/-	1.34e-06	19.89	+/-	2.77	5.261e-05	+/-	4.92e-06
Southern Thai	Thai VN	Sindhi Pakistan	6.6e-11	6.53	3.3	6.89	0.19	17.43	+/-	2.67	8.725e-05	+/-	9.24e-06	20.59	+/-	6.23	6.19e-06	+/-	1.34e-06	21.19	+/-	3.07	5.714e-05	+/-	4.93e-06
Southern Thai	Thai VN	Yerukali	2.9e-16	8.18	3.3	5.57	0.23	16.8	+/-	2.05	7.762e-05	+/-	7.56e-06	20.59	+/-	6.23	6.19e-06	+/-	1.34e-06	16.38	+/-	2.94	3.986e-05	+/-	4.21e-06
Southern Thai	Zhuang	Adi Dravider	5.5e-12	6.89	2.79	5.51	0.04	18.33	+/-	2.66	7.541e-05	+/-	7.69e-06	18.24	+/-	6.54	7.9e-06	+/-	1.88e-06	18.96	+/-	3.44	4.019e-05	+/-	3.65e-06
Southern Thai	Zhuang	Agarwal	1.5e-10	6.4	2.79	6.22	0.09	19.54	+/-	3.05	8.786e-05	+/-	9.05e-06	18.24	+/-	6.54	7.9e-06	+/-	1.88e-06	17.92	+/-	2.88	4.336e-05	+/-	4.65e-06
Southern Thai	Zhuang	Arunthatiar	2.5e-10	6.33	2.79	6.69	0.19	20.17	+/-	3.19	7.982e-05	+/-	8.93e-06	18.24	+/-	6.54	7.9e-06	+/-	1.88e-06	22	+/-	3.29	4.378e-05	+/-	4.26e-06
Southern Thai	Zhuang	Balochi	2e-16	8.22	2.79	8.65	0.23	20.57	+/-	2.5	0.00010587	+/-	9e-06	18.24	+/-	6.54	7.9e-06	+/-	1.88e-06	22.95	+/-	2.65	6.47e-05	+/-	4.66e-06
Southern Thai	Zhuang	Baniyas	9.4e-09	5.74	2.79	5.08	0.14	18.31	+/-	3.19	8.159e-05	+/-	1.006e-05	18.24	+/-	6.54	7.9e-06	+/-	1.88e-06	20.92	+/-	4.12	4.471e-05	+/-	7.02e-06
Southern Thai	Zhuang	Bengali	5.1e-07	5.02	2.79	3.93	0.08	19.3	+/-	3.84	7.315e-05	+/-	7.78e-06	18.24	+/-	6.54	7.9e-06	+/-	1.88e-06	17.78	+/-	4.52	3.393e-05	+/-	4.45e-06
Southern Thai	Zhuang	Bhil	4.3e-08	5.48	2.79	3.98	0.14	18.53	+/-	3.38	7.522e-05	+/-	7.67e-06	18.24	+/-	6.54	7.9e-06	+/-	1.88e-06	21.05	+/-	5.29	4.094e-05	+/-	6.81e-06
Southern Thai	Zhuang	Bhumihar	1.7e-10	6.38	2.79	4.95	0.17	17.71	+/-	2.77	8.473e-05	+/-	7.43e-06	18.24	+/-	6.54	7.9e-06	+/-	1.88e-06	15.33	+/-	3.1	4.143e-05	+/-	4.29e-06
Southern Thai	Zhuang	Brahmin Catholic Goa	1.6e-12	7.06	2.79	6.3	0.12	19.45	+/-	2.75	8.739e-05	+/-	8.21e-06	18.24	+/-	6.54	7.9e-06	+/-	1.88e-06	20.57	+/-	3.26	4.696e-05	+/-	5.01e-06
Southern Thai	Zhuang	Brahmin Tiwari	3e-10	6.3	2.79	7.09	0.11	19.15	+/-	3.04	8.766e-05	+/-	8.7e-06	18.24	+/-	6.54	7.9e-06	+/-	1.88e-06	20.45	+/-	2.88	4.809e-05	+/-	4.53e-06
Southern Thai	Zhuang	Brahmin Vaidik	8.6e-11	6.49	2.79	6.54	0.03	18.76	+/-	2.89	8.58e-05	+/-	8.18e-06	18.24	+/-	6.54	7.9e-06	+/-	1.88e-06	18.38	+/-	2.81	4.481e-05	+/-	4.38e-06
Southern Thai	Zhuang	Brahui	2.5e-13	7.32	2.79	7.09	0.13	18.83	+/-	2.57	9.866e-05	+/-	8.92e-06	18.24	+/-	6.54	7.9e-06	+/-	1.88e-06	20.7	+/-	2.92	5.862e-05	+/-	4.96e-06
Southern Thai	Zhuang	Burusho	3.2e-12	6.97	2.79	8	0.09	19.14	+/-	2.75	8.047e-05	+/-	7.78e-06	18.24	+/-	6.54	7.9e-06	+/-	1.88e-06	17.45	+/-	2.18	3.868e-05	+/-	2.91e-06
Southern Thai	Zhuang	Chakkiliyan	9.9e-13	7.13	2.79	6.26	0.16	19.63	+/-	2.75	7.624e-05	+/-	7.11e-06	18.24	+/-	6.54	7.9e-06	+/-	1.88e-06	21.46	+/-	3.43	4.169e-05	+/-	3.84e-06
Southern Thai	Zhuang	Chaurasia	2.3e-10	6.34	2.79	5.6	0.13	20.77	+/-	3.28	8.742e-05	+/-	8.78e-06	18.24	+/-	6.54	7.9e-06	+/-	1.88e-06	20.63	+/-	3.68	4.53e-05	+/-	5.62e-06
Southern Thai	Zhuang	Coorghi	4.6e-09	5.86	2.79	6.27	0.05	18.55	+/-	3.16	8.344e-05	+/-	1.044e-05	18.24	+/-	6.54	7.9e-06	+/-	1.88e-06	19.23	+/-	3.07	4.651e-05	+/-	5.96e-06
Southern Thai	Zhuang	Dhobi	2.8e-09	5.94	2.79	5.65	0.11	18.87	+/-	3.18	8.313e-05	+/-	9.27e-06	18.24	+/-	6.54	7.9e-06	+/-	1.88e-06	20.3	+/-	3.59	4.657e-05	+/-	5.25e-06
Southern Thai	Zhuang	Gujarati 1	2e-09	5.99	2.79	6.22	0.02	18.47	+/-	3.08	9.124e-05	+/-	1.005e-05	18.24	+/-	6.54	7.9e-06	+/-	1.88e-06	18.04	+/-	2.9	4.876e-05	+/-	4.77e-06
Southern Thai	Zhuang	Gujarati 2	1.5e-09	6.04	2.79	5.43	0.03	17.62	+/-	2.92	8.319e-05	+/-	9.07e-06	18.24	+/-	6.54	7.9e-06	+/-	1.88e-06	17.67	+/-	3.26	4.439e-05	+/-	4.54e-06
Southern Thai	Zhuang	Hakki Pikki	5.5e-07	5.01	2.79	4.41	0.13	18.62	+/-	3.72	8.482e-05	+/-	1.246e-05	18.24	+/-	6.54	7.9e-06	+/-	1.88e-06	20.83	+/-	4.73	4.724e-05	+/-	6.16e-06
Southern Thai	Zhuang	Havik	6.6e-12	6.87	2.79	6.71	0.1	20.12	+/-	2.93	9.33e-05	+/-	8.33e-06	18.24	+/-	6.54	7.9e-06	+/-	1.88e-06	19.57	+/-	2.91	4.995e-05	+/-	4.08e-06
Southern Thai	Zhuang	Irula	4.4e-07	5.05	2.79	3.45	0.06	18.88	+/-	3.74	7.017e-05	+/-	8.67e-06	18.24	+/-	6.54	7.9e-06	+/-	1.88e-06	17.79	+/-	5.16	3.286e-05	+/-	5.62e-06
Southern Thai	Zhuang	Jew Cochin 2	2.6e-06	4.7	2.79	4.95	0.09	18.39	+/-	3.91	7.682e-05	+/-	1.007e-05	18.24	+/-	6.54	7.9e-06	+/-	1.88e-06	16.86	+/-	3.41	3.739e-05	+/-	4.23e-06
Southern Thai	Zhuang	Kalash	4.3e-11	6.59	2.79	7.46	0.18	19.78	+/-	3	9.676e-05	+/-	1.074e-05	18.24	+/-	6.54	7.9e-06	+/-	1.88e-06	21.77	+/-	2.92	5.725e-05	+/-	5.45e-06
Southern Thai	Zhuang	Kallar	9.6e-15	7.74	2.79	7.69	0.19	19.95	+/-	2.58	8.404e-05	+/-	6.67e-06	18.24	+/-	6.54	7.9e-06	+/-	1.88e-06	22.17	+/-	2.88	4.841e-05	+/-	3.95e-06
Southern Thai	Zhuang	Kamboj	1.9e-13	7.36	2.79	7.96	0.02	18.53	+/-	2.52	9.034e-05	+/-	7.76e-06	18.24	+/-	6.54	7.9e-06	+/-	1.88e-06	18.36	+/-	2.31	4.896e-05	+/-	4.14e-06
Southern Thai	Zhuang	Lodhi	1.3e-13	7.41	2.79	5.38	0.1	20.09	+/-	2.71	8.437e-05	+/-	7.24e-06	18.24	+/-	6.54	7.9e-06	+/-	1.88e-06	19.62	+/-	3.65	4.251e-05	+/-	5.13e-06
Southern Thai	Zhuang	Mala	5.5e-13	7.21	2.79	6.02	0.22	21.7	+/-	3.01	8.513e-05	+/-	7.91e-06	18.24	+/-	6.54	7.9e-06	+/-	1.88e-06	22.65	+/-	3.76	4.4e-05	+/-	5.14e-06
Southern Thai	Zhuang	Malaikuarvar	3e-13	7.29	2.79	5.09	0.09	16.71	+/-	2.29	8.299e-05	+/-	9.31e-06	18.24	+/-	6.54	7.9e-06	+/-	1.88e-06	16.79	+/-	3.3	4.54e-05	+/-	6.32e-06
Southern Thai	Zhuang	Muslim Karnataka	6.6e-16	8.08	2.79	5.53	0.03	18.84	+/-	2.33	7.75e-05	+/-	5.79e-06	18.24	+/-	6.54	7.9e-06	+/-	1.88e-06	18.49	+/-	3.34	3.843e-05	+/-	5.2e-06
Southern Thai	Zhuang	Nadar	3.2e-14	7.59	2.79	5.73	0.03	17.96	+/-	2.37	7.936e-05	+/-	6.49e-06	18.24	+/-	6.54	7.9e-06	+/-	1.88e-06	18.58	+/-	3.24	4.185e-05	+/-	4.13e-06
Southern Thai	Zhuang	Naidu	4.5e-16	8.12	2.79	5.32	0.18	21.92	+/-	2.7	8.982e-05	+/-	7.18e-06	18.24	+/-	6.54	7.9e-06	+/-	1.88e-06	19.95	+/-	3.75	4.198e-05	+/-	4.05e-06
Southern Thai	Zhuang	Narikuruvar	4.4e-11	6.59	2.79	5.48	0.12	16.22	+/-	2.46	8.026e-05	+/-	9.18e-06	18.24	+/-	6.54	7.9e-06	+/-	1.88e-06	16.32	+/-	2.98	4.364e-05	+/-	4.09e-06
Southern Thai	Zhuang	Oswal Jain	2.5e-14	7.62	2.79	5.47	0.05	18.94	+/-	2.48	8.999e-05	+/-	7.85e-06	18.24	+/-	6.54	7.9e-06	+/-	1.88e-06	19.25	+/-	3.52	4.764e-05	+/-	5.3e-06
Southern Thai	Zhuang	Panta Kapu	6e-13	7.2	2.79	7.1	0.09	19.95	+/-	2.77	8.579e-05	+/-	7.73e-06	18.24	+/-	6.54	7.9e-06	+/-	1.88e-06	19.36	+/-	2.73	4.295e-05	+/-	3.88e-06
Southern Thai	Zhuang	Patel	5.3e-12	6.9	2.79	5.56	0.13	19.37	+/-	2.81	8.686e-05	+/-	7.98e-06	18.24	+/-	6.54	7.9e-06	+/-	1.88e-06	17.09	+/-	3.07	4.231e-05	+/-	4.66e-06
Southern Thai	Zhuang	Pathan	1.3e-13	7.41	2.79	8.11	0.18	20.32	+/-	2.74	9.587e-05	+/-	9.18e-06	18.24	+/-	6.54	7.9e-06	+/-	1.88e-06	21.8	+/-	2.69	5.569e-05	+/-	4.89e-06
Southern Thai	Zhuang	Pulliyar	8.5e-11	6.49	2.79	3.86	0.18	20.37	+/-	3.14	7.28e-05	+/-	7.97e-06	18.24	+/-	6.54	7.9e-06	+/-	1.88e-06	21.76	+/-	5.64	3.863e-05	+/-	6.52e-06
Southern Thai	Zhuang	Punjabi	1.1e-06	4.88	2.79	4.53	0.1	17.47	+/-	3.58	7.93e-05	+/-	8.41e-06	18.24	+/-	6.54	7.9e-06	+/-	1.88e-06	19.26	+/-	4.25	4.475e-05	+/-	4.82e-06
Southern Thai	Zhuang	Reddy Telangana	1.4e-08	5.67	2.79	5.18	0.17	16.26	+/-	2.87	7.606e-05	+/-	7.73e-06	18.24	+/-	6.54	7.9e-06	+/-	1.88e-06	15.45	+/-	2.98	3.91e-05	+/-	3.68e-06
Southern Thai	Zhuang	Sikh Jatt 1	4.6e-07	5.04	2.79	5.07	0.11	18.2	+/-	3.61	8.1e-05	+/-	9.72e-06	18.24	+/-	6.54	7.9e-06	+/-	1.88e-06	16.26	+/-	3.21	4.014e-05	+/-	3.81e-06
Southern Thai	Zhuang	Sikh Jatt 2	2.5e-12	7	2.79	7.17	0.09	19.49	+/-	2.78	9.441e-05	+/-	8.95e-06	18.24	+/-	6.54	7.9e-06	+/-	1.88e-06	19.89	+/-	2.77	5.261e-05	+/-	4.92e-06
Southern Thai	Zhuang	Sindhi Pakistan	7.2e-13	7.18	2.79	6.89	0.15	19.81	+/-	2.76	9.858e-05	+/-	9.51e-06	18.24	+/-	6.54	7.9e-06	+/-	1.88e-06	21.19	+/-	3.07	5.714e-05	+/-	4.93e-06
Southern Thai	Zhuang	Vysya	1.4e-11	6.76	2.79	5.41	0.14	19.75	+/-	2.92	8.639e-05	+/-	8.05e-06	18.24	+/-	6.54	7.9e-06	+/-	1.88e-06	20.98	+/-	3.88	4.76e-05	+/-	5.44e-06
Southern Thai	Zhuang	Yadav Pondicherry	3.1e-11	6.64	2.79	5.45	0.22	18.84	+/-	2.84	8.034e-05	+/-	7.6e-06	18.24	+/-	6.54	7.9e-06	+/-	1.88e-06	22.83	+/-	4.19	4.658e-05	+/-	5.12e-06
Southern Thai	Zhuang	Yadav Rajasthan	1.8e-06	4.78	2.79	5.31	0.23	20.65	+/-	4.32	9.137e-05	+/-	1.231e-05	18.24	+/-	6.54	7.9e-06	+/-	1.88e-06	22.88	+/-	4.31	5.463e-05	+/-	6e-06
Southern Thai	Zhuang	Yerukali	1.8e-14	7.66	2.79	5.57	0.12	18.44	+/-	2.41	8.425e-05	+/-	8.54e-06	18.24	+/-	6.54	7.9e-06	+/-	1.88e-06	16.38	+/-	2.94	3.986e-05	+/-	4.21e-06
Palaung	Akha	Balochi	0.032	2.14	2.75	3.59	0.17	8.9	+/-	4.16	1.079e-05	+/-	3.07e-06	8.67	+/-	2.5	3.131e-05	+/-	1.14e-05	7.52	+/-	2.1	4.022e-05	+/-	9.77e-06
Palaung	Akha	Pulliyar	0.03	2.17	2.75	2.44	0.22	10.77	+/-	4.97	9.66e-06	+/-	3.57e-06	8.67	+/-	2.5	3.131e-05	+/-	1.14e-05	9.19	+/-	3.76	3.824e-05	+/-	1.376e-05
Palaung	Akha	Yerukali	0.0095	2.59	2.75	2.99	0.24	6.81	+/-	2.63	8.02e-06	+/-	2.44e-06	8.67	+/-	2.5	3.131e-05	+/-	1.14e-05	6.79	+/-	2.27	3.551e-05	+/-	1.103e-05
Palaung	Bajo	Yerukali	0.011	2.55	3	2.99	0.01	6.78	+/-	2.66	5.73e-06	+/-	2.09e-06	6.85	+/-	1.69	2.87e-05	+/-	9.56e-06	6.79	+/-	2.27	3.551e-05	+/-	1.103e-05
Palaung	Colao	Agarwal	0.011	2.55	2.38	3.04	0.23	9.94	+/-	3.9	1.439e-05	+/-	3.23e-06	9.55	+/-	3.91	2.6e-05	+/-	1.093e-05	7.9	+/-	2.6	3.975e-05	+/-	1.076e-05
Palaung	Colao	Balochi	0.0001	3.89	2.38	3.59	0.24	7.58	+/-	1.95	1.159e-05	+/-	2.19e-06	9.55	+/-	3.91	2.6e-05	+/-	1.093e-05	7.52	+/-	2.1	4.022e-05	+/-	9.77e-06
Palaung	Colao	Brahmin Tiwari	0.027	2.22	2.38	2.6	0.17	8.87	+/-	4	9.59e-06	+/-	3.27e-06	9.55	+/-	3.91	2.6e-05	+/-	1.093e-05	8.05	+/-	3.1	3.275e-05	+/-	1.095e-05
Palaung	Colao	Havik	0.00018	3.74	2.38	2.98	0.2	11.52	+/-	2.68	1.662e-05	+/-	4.44e-06	9.55	+/-	3.91	2.6e-05	+/-	1.093e-05	9.46	+/-	3.17	4.352e-05	+/-	1.072e-05
Palaung	Colao	Kalash	0.019	2.35	2.38	2.28	0.13	9.95	+/-	4.24	1.254e-05	+/-	4.25e-06	9.55	+/-	3.91	2.6e-05	+/-	1.093e-05	8.75	+/-	3.83	3.815e-05	+/-	1.264e-05
Palaung	Colao	Muslim Karnataka	0.0051	2.8	2.38	2.44	0.24	7.49	+/-	2.67	1.209e-05	+/-	3.9e-06	9.55	+/-	3.91	2.6e-05	+/-	1.093e-05	7.6	+/-	3.11	3.684e-05	+/-	1.189e-05
Palaung	Colao	Pathan	0.00036	3.56	2.38	2.92	0.2	7.92	+/-	2.22	1.156e-05	+/-	2.56e-06	9.55	+/-	3.91	2.6e-05	+/-	1.093e-05	7.8	+/-	2.67	3.786e-05	+/-	1.146e-05
Palaung	Colao	Sikh Jatt2	9.6e-05	3.9	2.38	2.93	0.13	9.78	+/-	2.51	1.37e-05	+/-	2.77e-06	9.55	+/-	3.91	2.6e-05	+/-	1.093e-05	8.55	+/-	2.92	4.036e-05	+/-	1.224e-05
Palaung	Colao	Sindhi Pakistan	0.016	2.4	2.38	3.5	0.13	9.12	+/-	3.8	1.245e-05	+/-	3.58e-06	9.55	+/-	3.91	2.6e-05	+/-	1.093e-05	8.4	+/-	2.4	4.004e-05	+/-	1.102e-05
Palaung	Colao	Yadav Rajasthan	0.022	2.29	2.38	3.48	0.07	9.47	+/-	4.13	1.449e-05	+/-	5e-06	9.55	+/-	3.91	2.6e-05	+/-	1.093e-05	8.91	+/-	2.34	3.966e-05	+/-	1.139e-05
Palaung	Gelao	Patel	0.045	2	2.38	2.97	0.21	7.34	+/-	3.67	1.214e-05	+/-	3.38e-06	8.16	+/-	2.69	2.785e-05	+/-	1.17e-05	6.63	+/-	2.23	3.489e-05	+/-	1.13e-05
Palaung	Gelao	Yerukali	0.0034	2.93	2.38	2.99	0.18	6.84	+/-	2.33	1.012e-05	+/-	2.27e-06	8.16	+/-	2.69	2.785e-05	+/-	1.17e-05	6.79	+/-	2.27	3.551e-05	+/-	1.103e-05
Palaung	Khmer	Kamboj	0.00036	3.57	2.39	2.3	0.22	8.64	+/-	2.42	9.52e-06	+/-	2.55e-06	6.91	+/-	2.38	2.668e-05	+/-	1.116e-05	7.07	+/-	3.07	3.571e-05	+/-	1.137e-05
Palaung	Khmer	Yerukali	0.0055	2.77	2.39	2.99	0.09	6.34	+/-	1.97	6.86e-06	+/-	2.47e-06	6.91	+/-	2.38	2.668e-05	+/-	1.116e-05	6.79	+/-	2.27	3.551e-05	+/-	1.103e-05
Palaung	Khomu	Brahmin Vaidik	0.021	2.31	2.72	2.96	0.24	8.29	+/-	3.59	7.97e-06	+/-	2.66e-06	6.48	+/-	2	2.193e-05	+/-	8.05e-06	7.04	+/-	2.38	3.694e-05	+/-	1.106e-05
Palaung	Khomu	Gujjar	0.038	2.07	2.72	2.89	0.23	8.15	+/-	3.94	8.89e-06	+/-	3.24e-06	6.48	+/-	2	2.193e-05	+/-	8.05e-06	7.92	+/-	2.6	3.591e-05	+/-	1.241e-05
Palaung	Khomu	Kallar	0.0014	3.19	2.72	3.45	0.19	7.25	+/-	2.27	6.28e-06	+/-	1.83e-06	6.48	+/-	2	2.193e-05	+/-	8.05e-06	7.82	+/-	1.98	3.67e-05	+/-	1.064e-05
Palaung	Khomu	Punjabi	0.0044	2.85	2.72	2.36	0.22	8.05	+/-	2.83	7.6e-06	+/-	1.79e-06	6.48	+/-	2	2.193e-05	+/-	8.05e-06	7.31	+/-	3.09	3.578e-05	+/-	1.144e-05
Palaung	Khomu	Yerukali	0.015	2.43	2.72	2.99	0.22	5.42	+/-	1.38	4.03e-06	+/-	1.66e-06	6.48	+/-	2	2.193e-05	+/-	8.05e-06	6.79	+/-	2.27	3.551e-05	+/-	1.103e-05
Palaung	Lao	Yerukali	0.014	2.46	2.65	2.99	0.23	8.53	+/-	3.47	7.39e-06	+/-	2.64e-06	6.98	+/-	2.55	2.782e-05	+/-	1.048e-05	6.79	+/-	2.27	3.551e-05	+/-	1.103e-05
Palaung	Lawa	Sikh Jatt2	0.03	2.16	2.72	2.93	0.21	10.52	+/-	4.86	1.307e-05	+/-	3.38e-06	8.97	+/-	3.3	3.163e-05	+/-	1.157e-05	8.55	+/-	2.92	4.036e-05	+/-	1.224e-05
Palaung	Mulam	Yerukali	0.0028	2.99	2.37	2.99	0.2	7.83	+/-	2.62	1.057e-05	+/-	3.05e-06	8.28	+/-	2.93	2.938e-05	+/-	1.238e-05	6.79	+/-	2.27	3.551e-05	+/-	1.103e-05
Palaung	Nyahkur	Yerukali	0.03	2.17	2.28	2.99	0.19	6.78	+/-	3.06	4.32e-06	+/-	1.99e-06	5.59	+/-	2.46	2.659e-05	+/-	1.047e-05	6.79	+/-	2.27	3.551e-05	+/-	1.103e-05
Palaung	Pathen	Yerukali	0.015	2.43	2.69	2.99	0.14	7.39	+/-	2.78	1.091e-05	+/-	4.49e-06	6.44	+/-	2.14	2.657e-05	+/-	9.89e-06	6.79	+/-	2.27	3.551e-05	+/-	1.103e-05
Palaung	She	Brahmin Catholic Kumta	0.0031	2.96	2.92	3.35	0.23	11.02	+/-	3.04	1.373e-05	+/-	4.64e-06	8.73	+/-	2.67	3.111e-05	+/-	1.064e-05	9.28	+/-	2.77	3.907e-05	+/-	9.79e-06
Palaung	Thai VN	Yerukali	0.015	2.43	2.73	2.99	0.24	8.67	+/-	3.57	1.105e-05	+/-	3.79e-06	7.92	+/-	2.14	2.967e-05	+/-	1.088e-05	6.79	+/-	2.27	3.551e-05	+/-	1.103e-05
Palaung	Vietnamese	Brahui	0.00039	3.55	2.7	3.05	0.24	10.17	+/-	2.87	1.175e-05	+/-	2.72e-06	8.03	+/-	2.12	3.132e-05	+/-	1.161e-05	8.01	+/-	2.62	3.789e-05	+/-	1.114e-05
Palaung	Vietnamese	Burusho	0.00077	3.36	2.7	3.27	0.13	8.46	+/-	2.48	7.98e-06	+/-	2.37e-06	8.03	+/-	2.12	3.132e-05	+/-	1.161e-05	7.47	+/-	2.29	3.597e-05	+/-	1.038e-05
Palaung	Vietnamese	Kamboj	0.0036	2.91	2.7	2.3	0.13	7.28	+/-	2.5	9.18e-06	+/-	2.3e-06	8.03	+/-	2.12	3.132e-05	+/-	1.161e-05	7.07	+/-	3.07	3.571e-05	+/-	1.137e-05
Palaung	Vietnamese	Patel	0.0014	3.2	2.7	2.97	0.19	7.16	+/-	2.24	1.036e-05	+/-	2.85e-06	8.03	+/-	2.12	3.132e-05	+/-	1.161e-05	6.63	+/-	2.23	3.489e-05	+/-	1.13e-05
Palaung	Vietnamese	Sikh Jatt1	0.031	2.16	2.7	2.46	0.16	6.83	+/-	3.16	7.65e-06	+/-	2.55e-06	8.03	+/-	2.12	3.132e-05	+/-	1.161e-05	7.19	+/-	2.92	3.689e-05	+/-	1.175e-05
Palaung	Vietnamese	Yerukali	0.0021	3.07	2.7	2.99	0.19	8.19	+/-	2.02	8.63e-06	+/-	2.81e-06	8.03	+/-	2.12	3.132e-05	+/-	1.161e-05	6.79	+/-	2.27	3.551e-05	+/-	1.103e-05
HmongDaw	Karen Sgaw	Jew Cochin2	0.044	2.01	3.25	3.23	0.22	39.22	+/-	14.08	1.52e-05	+/-	7.54e-06	31.5	+/-	9.69	6.328e-05	+/-	1.317e-05	32.3	+/-	9.99	7.049e-05	+/-	1.426e-05

## Sheet: fitted, decay inconsistent
target group	source A (Southeast Asian)	source B (South Asian)	p-value	2-ref. Z-score	1-ref. Z-score, source A	1-ref. Z-score, source B	max. decay difference, %	2-ref. decay			2-ref. amp. exp.			1-ref. decay, source A			1-ref. amp. exp., source A			1-ref. decay, source B			1-ref. amp. exp., source B
Central Thai	Cong	Adi Dravider	0.0014	3.19	2.54	3.51	1.05	19.92	+/-	6.25	5.244e-05	+/-	1.056e-05	56.49	+/-	18.62	5.36e-06	+/-	2.11e-06	17.6	+/-	5.01	3.398e-05	+/-	6.09e-06
Central Thai	Cong	Agarwal	3.8e-05	4.12	2.54	5.32	1	22.08	+/-	5.36	6.016e-05	+/-	8.07e-06	56.49	+/-	18.62	5.36e-06	+/-	2.11e-06	18.77	+/-	3.53	3.68e-05	+/-	4.35e-06
Central Thai	Cong	Arunthatiar	0.0031	2.96	2.54	4.96	0.98	19.33	+/-	6.53	4.984e-05	+/-	9.67e-06	56.49	+/-	18.62	5.36e-06	+/-	2.11e-06	21.86	+/-	4.41	3.779e-05	+/-	4.47e-06
Central Thai	Cong	Balochi	1.4e-06	4.83	2.54	6.55	0.87	22.38	+/-	4.64	6.899e-05	+/-	8.41e-06	56.49	+/-	18.62	5.36e-06	+/-	2.11e-06	22.5	+/-	3.44	4.954e-05	+/-	5.29e-06
Central Thai	Cong	Baniyas	0.00035	3.58	2.54	4.3	0.94	20.26	+/-	5.67	6.231e-05	+/-	9.89e-06	56.49	+/-	18.62	5.36e-06	+/-	2.11e-06	21.47	+/-	4.99	4.937e-05	+/-	6.06e-06
Central Thai	Cong	Bengali	2.2e-07	5.18	2.54	8.1	0.76	25.29	+/-	4.88	5.461e-05	+/-	6.38e-06	56.49	+/-	18.62	5.36e-06	+/-	2.11e-06	28.49	+/-	3.52	4.081e-05	+/-	4.29e-06
Central Thai	Cong	Bhil	2.2e-05	4.24	2.54	5.93	0.84	23.03	+/-	5.43	5.638e-05	+/-	8.13e-06	56.49	+/-	18.62	5.36e-06	+/-	2.11e-06	24.06	+/-	4.06	4.07e-05	+/-	3.95e-06
Central Thai	Cong	Bhumihar	8.6e-05	3.93	2.54	6.55	0.87	22.11	+/-	5.63	5.958e-05	+/-	8.85e-06	56.49	+/-	18.62	5.36e-06	+/-	2.11e-06	23.23	+/-	3.55	4.403e-05	+/-	4.02e-06
Central Thai	Cong	Brahmin Catholic Goa	6.3e-06	4.52	2.54	6.62	0.95	20.38	+/-	4.51	5.916e-05	+/-	8.11e-06	56.49	+/-	18.62	5.36e-06	+/-	2.11e-06	20.2	+/-	3.05	4.197e-05	+/-	3.99e-06
Central Thai	Cong	Brahmin Catholic Kumta	0.00078	3.36	2.54	3.59	0.82	23.66	+/-	7.05	6.29e-05	+/-	1.07e-05	56.49	+/-	18.62	5.36e-06	+/-	2.11e-06	24.13	+/-	6.72	4.415e-05	+/-	6.64e-06
Central Thai	Cong	Brahmin Tiwari	0.0024	3.04	2.54	5.79	1	18.8	+/-	6.19	5.537e-05	+/-	1.134e-05	56.49	+/-	18.62	5.36e-06	+/-	2.11e-06	19.58	+/-	3.38	4.119e-05	+/-	5.04e-06
Central Thai	Cong	Brahmin Vaidik	0.0003	3.62	2.54	4.96	1.07	19.61	+/-	5.42	5.504e-05	+/-	8.92e-06	56.49	+/-	18.62	5.36e-06	+/-	2.11e-06	17	+/-	3.43	3.399e-05	+/-	4.61e-06
Central Thai	Cong	Brahui	9.2e-05	3.91	2.54	6.44	0.94	20.47	+/-	5.23	6.373e-05	+/-	9.95e-06	56.49	+/-	18.62	5.36e-06	+/-	2.11e-06	20.27	+/-	3.15	4.475e-05	+/-	5.37e-06
Central Thai	Cong	Burusho	0.00014	3.81	2.54	6.36	0.9	21.91	+/-	5.75	5.263e-05	+/-	8.23e-06	56.49	+/-	18.62	5.36e-06	+/-	2.11e-06	21.56	+/-	3.39	3.505e-05	+/-	4.13e-06
Central Thai	Cong	Chakkiliyan	0.0005	3.48	2.54	6.58	0.87	22.15	+/-	6.37	5.54e-05	+/-	8.95e-06	56.49	+/-	18.62	5.36e-06	+/-	2.11e-06	24.92	+/-	3.79	4.251e-05	+/-	4.26e-06
Central Thai	Cong	Chaurasia	0.00029	3.63	2.54	4.87	0.95	20.13	+/-	5.55	6.059e-05	+/-	1.033e-05	56.49	+/-	18.62	5.36e-06	+/-	2.11e-06	20.63	+/-	4.24	4.219e-05	+/-	5.28e-06
Central Thai	Cong	Coorghi	0.0004	3.54	2.54	7	1.02	18.52	+/-	5.23	5.505e-05	+/-	9.02e-06	56.49	+/-	18.62	5.36e-06	+/-	2.11e-06	18.23	+/-	2.6	3.79e-05	+/-	3.11e-06
Central Thai	Cong	Dhobi	4.3e-06	4.59	2.54	5.97	0.86	22.5	+/-	4.9	6.097e-05	+/-	6.97e-06	56.49	+/-	18.62	5.36e-06	+/-	2.11e-06	24.05	+/-	4.03	4.617e-05	+/-	4.67e-06
Central Thai	Cong	Gujarati 1	5.5e-05	4.04	2.54	5.25	0.94	20.49	+/-	5.08	6.136e-05	+/-	7.68e-06	56.49	+/-	18.62	5.36e-06	+/-	2.11e-06	20.5	+/-	3.9	4.398e-05	+/-	4.14e-06
Central Thai	Cong	Gujarati 2	0.0042	2.86	2.54	4.08	0.98	19.22	+/-	6.72	5.877e-05	+/-	1.218e-05	56.49	+/-	18.62	5.36e-06	+/-	2.11e-06	21.1	+/-	5.17	4.59e-05	+/-	6.52e-06
Central Thai	Cong	Gujjar	1.6e-05	4.32	2.54	5.89	0.84	23.2	+/-	5.37	7.298e-05	+/-	1.016e-05	56.49	+/-	18.62	5.36e-06	+/-	2.11e-06	23.33	+/-	3.96	5.159e-05	+/-	5.5e-06
Central Thai	Cong	Hakki Pikki	1.4e-05	4.35	2.54	4.94	0.84	24.19	+/-	5.56	6.37e-05	+/-	9.62e-06	56.49	+/-	18.62	5.36e-06	+/-	2.11e-06	23.13	+/-	4.68	4.173e-05	+/-	5.42e-06
Central Thai	Cong	Hallaki	4.5e-09	5.87	2.54	6.46	0.76	25.68	+/-	4.38	6.462e-05	+/-	6.23e-06	56.49	+/-	18.62	5.36e-06	+/-	2.11e-06	25.27	+/-	3.91	4.703e-05	+/-	4.3e-06
Central Thai	Cong	Havik	0.00035	3.57	2.54	4.95	1.02	18.23	+/-	5.1	5.389e-05	+/-	9.1e-06	56.49	+/-	18.62	5.36e-06	+/-	2.11e-06	22.7	+/-	4.58	4.426e-05	+/-	5.99e-06
Central Thai	Cong	Irula	4.9e-05	4.06	2.54	6.08	0.81	24.04	+/-	5.92	5.289e-05	+/-	1.017e-05	56.49	+/-	18.62	5.36e-06	+/-	2.11e-06	24.17	+/-	3.98	3.722e-05	+/-	4.39e-06
Central Thai	Cong	Jew Cochin 1	0.00034	3.58	2.54	5.64	0.95	20.06	+/-	5.6	5.228e-05	+/-	8.44e-06	56.49	+/-	18.62	5.36e-06	+/-	2.11e-06	21.64	+/-	3.84	3.935e-05	+/-	4.05e-06
Central Thai	Cong	Jew Cochin 2	0.00097	3.3	2.54	5.39	0.98	19.44	+/-	5.89	5.084e-05	+/-	9.3e-06	56.49	+/-	18.62	5.36e-06	+/-	2.11e-06	23.33	+/-	4.33	4.011e-05	+/-	4.71e-06
Central Thai	Cong	Kalash	0.0013	3.22	2.54	5.35	1.08	16.99	+/-	5.28	5.687e-05	+/-	1.08e-05	56.49	+/-	18.62	5.36e-06	+/-	2.11e-06	18.35	+/-	3.43	4.385e-05	+/-	5.96e-06
Central Thai	Cong	Kallar	0.00051	3.47	2.54	6.88	1.01	18.52	+/-	5.33	5.181e-05	+/-	8.67e-06	56.49	+/-	18.62	5.36e-06	+/-	2.11e-06	22.02	+/-	3.2	4.032e-05	+/-	3.63e-06
Central Thai	Cong	Kamboj	8.3e-06	4.46	2.54	7.69	0.9	21.45	+/-	4.81	6.274e-05	+/-	7.98e-06	56.49	+/-	18.62	5.36e-06	+/-	2.11e-06	22.71	+/-	2.95	4.629e-05	+/-	4.05e-06
Central Thai	Cong	Kumhar	0.0024	3.03	2.54	3.04	0.97	20.52	+/-	6.77	5.103e-05	+/-	1.087e-05	56.49	+/-	18.62	5.36e-06	+/-	2.11e-06	19.59	+/-	6.44	3.336e-05	+/-	6.69e-06
Central Thai	Cong	Lodhi	1.9e-05	4.27	2.54	7.19	0.89	21.74	+/-	5.09	5.689e-05	+/-	8.75e-06	56.49	+/-	18.62	5.36e-06	+/-	2.11e-06	22.63	+/-	3.15	4.073e-05	+/-	4.34e-06
Central Thai	Cong	Makrani	0.00057	3.45	2.54	6.44	0.91	21.25	+/-	6.16	6.893e-05	+/-	1.191e-05	56.49	+/-	18.62	5.36e-06	+/-	2.11e-06	22.26	+/-	3.46	5.142e-05	+/-	5.76e-06
Central Thai	Cong	Mala	6.6e-06	4.51	2.54	7.39	0.89	21.6	+/-	4.79	5.467e-05	+/-	8.04e-06	56.49	+/-	18.62	5.36e-06	+/-	2.11e-06	21.82	+/-	2.95	3.846e-05	+/-	3.93e-06
Central Thai	Cong	Malaikuarvar	0.0012	3.23	2.54	4.9	0.87	22.16	+/-	6.85	5.993e-05	+/-	1.105e-05	56.49	+/-	18.62	5.36e-06	+/-	2.11e-06	24.11	+/-	4.92	4.371e-05	+/-	5.45e-06
Central Thai	Cong	Nadar	0.00023	3.69	2.54	6.26	0.94	20.35	+/-	5.52	5.202e-05	+/-	7.67e-06	56.49	+/-	18.62	5.36e-06	+/-	2.11e-06	24.79	+/-	3.96	4.178e-05	+/-	3.92e-06
Central Thai	Cong	Naidu	1e-05	4.41	2.54	7.11	0.76	25.51	+/-	5.79	6.465e-05	+/-	8.95e-06	56.49	+/-	18.62	5.36e-06	+/-	2.11e-06	26	+/-	3.66	4.414e-05	+/-	5.27e-06
Central Thai	Cong	Narikuruvar	1.2e-06	4.85	2.54	6.27	0.86	24.32	+/-	5.01	6.708e-05	+/-	8.21e-06	56.49	+/-	18.62	5.36e-06	+/-	2.11e-06	22.66	+/-	3.61	4.448e-05	+/-	4.12e-06
Central Thai	Cong	Oswal Jain	0.012	2.52	2.54	5.42	1.07	17.01	+/-	6.75	5.126e-05	+/-	1.167e-05	56.49	+/-	18.62	5.36e-06	+/-	2.11e-06	21.02	+/-	3.88	4.199e-05	+/-	4.42e-06
Central Thai	Cong	Palliyar	0.0007	3.39	2.54	5.16	0.92	20.93	+/-	6.17	4.982e-05	+/-	8.83e-06	56.49	+/-	18.62	5.36e-06	+/-	2.11e-06	22.16	+/-	4.3	3.787e-05	+/-	4.3e-06
Central Thai	Cong	Panta Kapu	6.3e-05	4	2.54	5.83	1	18.95	+/-	4.73	5.674e-05	+/-	8.87e-06	56.49	+/-	18.62	5.36e-06	+/-	2.11e-06	18.73	+/-	3.21	3.903e-05	+/-	4.43e-06
Central Thai	Cong	Patel	1.2e-05	4.38	2.54	5.69	1	18.9	+/-	4.31	5.408e-05	+/-	5.92e-06	56.49	+/-	18.62	5.36e-06	+/-	2.11e-06	20.32	+/-	3.57	4.102e-05	+/-	4.23e-06
Central Thai	Cong	Pathan	3.3e-05	4.15	2.54	4.76	1.04	21.2	+/-	5.1	6.266e-05	+/-	9.39e-06	56.49	+/-	18.62	5.36e-06	+/-	2.11e-06	17.82	+/-	3.75	3.774e-05	+/-	6e-06
Central Thai	Cong	Pulliyar	9e-07	4.91	2.54	6.2	0.83	23.48	+/-	4.78	5.112e-05	+/-	7.73e-06	56.49	+/-	18.62	5.36e-06	+/-	2.11e-06	24.94	+/-	4.02	3.794e-05	+/-	4.73e-06
Central Thai	Cong	Punjabi	0.0022	3.06	2.54	5.66	1.05	17.53	+/-	5.73	5.123e-05	+/-	9e-06	56.49	+/-	18.62	5.36e-06	+/-	2.11e-06	19.98	+/-	3.53	3.985e-05	+/-	3.89e-06
Central Thai	Cong	Reddy Telangana	5.3e-08	5.44	2.54	7.08	0.88	21.94	+/-	4.03	5.864e-05	+/-	6.67e-06	56.49	+/-	18.62	5.36e-06	+/-	2.11e-06	21.87	+/-	3.09	4.18e-05	+/-	3.24e-06
Central Thai	Cong	Scheduled Caste Karnataka	0.0058	2.76	2.54	3.73	0.92	20.77	+/-	7.53	5.458e-05	+/-	1.286e-05	56.49	+/-	18.62	5.36e-06	+/-	2.11e-06	23	+/-	6.16	4.131e-05	+/-	7.3e-06
Central Thai	Cong	Sikh Jatt 1	3.6e-06	4.63	2.54	6.44	0.74	26.94	+/-	5.81	6.28e-05	+/-	7.88e-06	56.49	+/-	18.62	5.36e-06	+/-	2.11e-06	25.95	+/-	4.03	4.258e-05	+/-	4.54e-06
Central Thai	Cong	Sikh Jatt 2	0.00016	3.77	2.54	6.5	0.93	20.76	+/-	5.51	6.132e-05	+/-	9.59e-06	56.49	+/-	18.62	5.36e-06	+/-	2.11e-06	22.29	+/-	3.43	4.616e-05	+/-	4.59e-06
Central Thai	Cong	Sindhi Pakistan	0.00017	3.76	2.54	5.8	0.93	20.57	+/-	5.47	6.193e-05	+/-	8.48e-06	56.49	+/-	18.62	5.36e-06	+/-	2.11e-06	20.55	+/-	3.55	4.353e-05	+/-	4.8e-06
Central Thai	Cong	Ulladan	0.00018	3.75	2.54	4.05	0.72	26.56	+/-	7.09	5.677e-05	+/-	1.029e-05	56.49	+/-	18.62	5.36e-06	+/-	2.11e-06	29.51	+/-	7.28	4.051e-05	+/-	6.12e-06
Central Thai	Cong	Vysya	2.1e-09	5.99	2.54	8.79	0.81	24.27	+/-	4.05	6.243e-05	+/-	6.71e-06	56.49	+/-	18.62	5.36e-06	+/-	2.11e-06	23.98	+/-	2.73	4.28e-05	+/-	3.72e-06
Central Thai	Cong	Yadav Pondicherry	1.2e-05	4.38	2.54	6.06	0.91	21.15	+/-	4.83	5.848e-05	+/-	7.56e-06	56.49	+/-	18.62	5.36e-06	+/-	2.11e-06	21.79	+/-	3.6	4.16e-05	+/-	4.65e-06
Central Thai	Cong	Yadav Rajasthan	0.00051	3.48	2.54	5.7	0.88	21.97	+/-	6.32	6.267e-05	+/-	1.015e-05	56.49	+/-	18.62	5.36e-06	+/-	2.11e-06	22.91	+/-	4.02	4.812e-05	+/-	4.67e-06
Central Thai	Cong	Yerukali	0.012	2.53	2.54	3.54	0.96	19.89	+/-	7.88	5.096e-05	+/-	1.209e-05	56.49	+/-	18.62	5.36e-06	+/-	2.11e-06	22.66	+/-	6.4	3.99e-05	+/-	6.74e-06
Central Thai	Dusun	Adi Dravider	0.0021	3.08	2.25	3.51	0.32	17.07	+/-	5.54	6.007e-05	+/-	1.085e-05	12.79	+/-	5.69	6.34e-06	+/-	2.23e-06	17.6	+/-	5.01	3.398e-05	+/-	6.09e-06
Central Thai	Dusun	Agarwal	0.00041	3.53	2.25	5.32	0.38	18.19	+/-	5.15	6.527e-05	+/-	9.83e-06	12.79	+/-	5.69	6.34e-06	+/-	2.23e-06	18.77	+/-	3.53	3.68e-05	+/-	4.35e-06
Central Thai	Dusun	Arunthatiar	4.5e-05	4.08	2.25	4.96	0.52	15.1	+/-	3.7	5.44e-05	+/-	7.12e-06	12.79	+/-	5.69	6.34e-06	+/-	2.23e-06	21.86	+/-	4.41	3.779e-05	+/-	4.47e-06
Central Thai	Dusun	Balochi	7.1e-09	5.79	2.25	6.55	0.55	19.64	+/-	3.39	7.27e-05	+/-	6.48e-06	12.79	+/-	5.69	6.34e-06	+/-	2.23e-06	22.5	+/-	3.44	4.954e-05	+/-	5.29e-06
Central Thai	Dusun	Baniyas	0.0005	3.48	2.25	4.3	0.51	19.08	+/-	5.48	7.64e-05	+/-	1.025e-05	12.79	+/-	5.69	6.34e-06	+/-	2.23e-06	21.47	+/-	4.99	4.937e-05	+/-	6.06e-06
Central Thai	Dusun	Bengali	2.6e-06	4.7	2.25	8.1	0.76	20.76	+/-	4.42	5.966e-05	+/-	7.16e-06	12.79	+/-	5.69	6.34e-06	+/-	2.23e-06	28.49	+/-	3.52	4.081e-05	+/-	4.29e-06
Central Thai	Dusun	Bhil	5.6e-05	4.03	2.25	5.93	0.61	18.09	+/-	4.49	6.152e-05	+/-	7.06e-06	12.79	+/-	5.69	6.34e-06	+/-	2.23e-06	24.06	+/-	4.06	4.07e-05	+/-	3.95e-06
Central Thai	Dusun	Bhumihar	5.2e-05	4.05	2.25	6.55	0.58	19.34	+/-	4.78	6.586e-05	+/-	8.56e-06	12.79	+/-	5.69	6.34e-06	+/-	2.23e-06	23.23	+/-	3.55	4.403e-05	+/-	4.02e-06
Central Thai	Dusun	Brahmin Catholic Goa	3.6e-06	4.63	2.25	6.62	0.45	20.29	+/-	4.38	7.072e-05	+/-	7.91e-06	12.79	+/-	5.69	6.34e-06	+/-	2.23e-06	20.2	+/-	3.05	4.197e-05	+/-	3.99e-06
Central Thai	Dusun	Brahmin Catholic Kumta	0.0014	3.2	2.25	3.59	0.61	17.73	+/-	5.54	6.365e-05	+/-	1.04e-05	12.79	+/-	5.69	6.34e-06	+/-	2.23e-06	24.13	+/-	6.72	4.415e-05	+/-	6.64e-06
Central Thai	Dusun	Brahmin Tiwari	0.0015	3.17	2.25	5.79	0.42	17.24	+/-	5.43	6.246e-05	+/-	9.17e-06	12.79	+/-	5.69	6.34e-06	+/-	2.23e-06	19.58	+/-	3.38	4.119e-05	+/-	5.04e-06
Central Thai	Dusun	Brahmin Vaidik	0.0013	3.22	2.25	4.96	0.28	14.88	+/-	4.63	5.555e-05	+/-	1.044e-05	12.79	+/-	5.69	6.34e-06	+/-	2.23e-06	17	+/-	3.43	3.399e-05	+/-	4.61e-06
Central Thai	Dusun	Brahui	2.6e-07	5.15	2.25	6.44	0.45	17.09	+/-	3.32	6.77e-05	+/-	5.85e-06	12.79	+/-	5.69	6.34e-06	+/-	2.23e-06	20.27	+/-	3.15	4.475e-05	+/-	5.37e-06
Central Thai	Dusun	Burusho	0.00022	3.7	2.25	6.36	0.51	16.63	+/-	4.5	5.103e-05	+/-	7.86e-06	12.79	+/-	5.69	6.34e-06	+/-	2.23e-06	21.56	+/-	3.39	3.505e-05	+/-	4.13e-06
Central Thai	Dusun	Chakkiliyan	2.2e-05	4.25	2.25	6.58	0.64	19.05	+/-	4.48	6.181e-05	+/-	7.76e-06	12.79	+/-	5.69	6.34e-06	+/-	2.23e-06	24.92	+/-	3.79	4.251e-05	+/-	4.26e-06
Central Thai	Dusun	Chaurasia	0.0061	2.74	2.25	4.87	0.47	18.44	+/-	6.73	6.893e-05	+/-	1.341e-05	12.79	+/-	5.69	6.34e-06	+/-	2.23e-06	20.63	+/-	4.24	4.219e-05	+/-	5.28e-06
Central Thai	Dusun	Coorghi	2e-09	5.99	2.25	7	0.35	16.7	+/-	2.79	6.263e-05	+/-	7.1e-06	12.79	+/-	5.69	6.34e-06	+/-	2.23e-06	18.23	+/-	2.6	3.79e-05	+/-	3.11e-06
Central Thai	Dusun	Dhobi	2.1e-05	4.25	2.25	5.97	0.61	19.02	+/-	4.47	6.91e-05	+/-	8.27e-06	12.79	+/-	5.69	6.34e-06	+/-	2.23e-06	24.05	+/-	4.03	4.617e-05	+/-	4.67e-06
Central Thai	Dusun	Gujarati 1	0.00095	3.31	2.25	5.25	0.46	17.01	+/-	5.15	6.488e-05	+/-	8.58e-06	12.79	+/-	5.69	6.34e-06	+/-	2.23e-06	20.5	+/-	3.9	4.398e-05	+/-	4.14e-06
Central Thai	Dusun	Gujarati 2	0.00013	3.83	2.25	4.08	0.49	18.73	+/-	4.89	7.038e-05	+/-	1.018e-05	12.79	+/-	5.69	6.34e-06	+/-	2.23e-06	21.1	+/-	5.17	4.59e-05	+/-	6.52e-06
Central Thai	Dusun	Gujjar	2.8e-05	4.19	2.25	5.89	0.58	22.27	+/-	5.32	8.067e-05	+/-	9.26e-06	12.79	+/-	5.69	6.34e-06	+/-	2.23e-06	23.33	+/-	3.96	5.159e-05	+/-	5.5e-06
Central Thai	Dusun	Hakki Pikki	0.032	2.15	2.25	4.94	0.58	22.57	+/-	10.52	7.059e-05	+/-	1.912e-05	12.79	+/-	5.69	6.34e-06	+/-	2.23e-06	23.13	+/-	4.68	4.173e-05	+/-	5.42e-06
Central Thai	Dusun	Hallaki	3.5e-05	4.14	2.25	6.46	0.66	23.23	+/-	5.61	7.347e-05	+/-	1.004e-05	12.79	+/-	5.69	6.34e-06	+/-	2.23e-06	25.27	+/-	3.91	4.703e-05	+/-	4.3e-06
Central Thai	Dusun	Havik	4.1e-08	5.49	2.25	4.95	0.56	17.03	+/-	3.1	6.363e-05	+/-	7.14e-06	12.79	+/-	5.69	6.34e-06	+/-	2.23e-06	22.7	+/-	4.58	4.426e-05	+/-	5.99e-06
Central Thai	Dusun	Irula	0.00011	3.87	2.25	6.08	0.62	21.12	+/-	5.46	6.428e-05	+/-	8.86e-06	12.79	+/-	5.69	6.34e-06	+/-	2.23e-06	24.17	+/-	3.98	3.722e-05	+/-	4.39e-06
Central Thai	Dusun	Jew Cochin 1	0.00033	3.59	2.25	5.64	0.51	20.54	+/-	5.73	6.523e-05	+/-	8.62e-06	12.79	+/-	5.69	6.34e-06	+/-	2.23e-06	21.64	+/-	3.84	3.935e-05	+/-	4.05e-06
Central Thai	Dusun	Jew Cochin 2	0.00017	3.77	2.25	5.39	0.58	16.76	+/-	4.45	5.778e-05	+/-	9.28e-06	12.79	+/-	5.69	6.34e-06	+/-	2.23e-06	23.33	+/-	4.33	4.011e-05	+/-	4.71e-06
Central Thai	Dusun	Kalash	0.0021	3.07	2.25	5.35	0.36	13.66	+/-	4.45	5.984e-05	+/-	9.95e-06	12.79	+/-	5.69	6.34e-06	+/-	2.23e-06	18.35	+/-	3.43	4.385e-05	+/-	5.96e-06
Central Thai	Dusun	Kallar	0.00056	3.45	2.25	6.88	0.53	15.79	+/-	4.58	5.706e-05	+/-	8.15e-06	12.79	+/-	5.69	6.34e-06	+/-	2.23e-06	22.02	+/-	3.2	4.032e-05	+/-	3.63e-06
Central Thai	Dusun	Kamboj	1.2e-06	4.85	2.25	7.69	0.56	19.61	+/-	4.04	6.857e-05	+/-	7.58e-06	12.79	+/-	5.69	6.34e-06	+/-	2.23e-06	22.71	+/-	2.95	4.629e-05	+/-	4.05e-06
Central Thai	Dusun	Kumhar	0.0053	2.79	2.25	3.04	0.42	16.74	+/-	6	5.577e-05	+/-	1.132e-05	12.79	+/-	5.69	6.34e-06	+/-	2.23e-06	19.59	+/-	6.44	3.336e-05	+/-	6.69e-06
Central Thai	Dusun	Lodhi	1.9e-07	5.21	2.25	7.19	0.56	17.83	+/-	3.42	6.407e-05	+/-	5.68e-06	12.79	+/-	5.69	6.34e-06	+/-	2.23e-06	22.63	+/-	3.15	4.073e-05	+/-	4.34e-06
Central Thai	Dusun	Makrani	8.1e-06	4.46	2.25	6.44	0.54	17.41	+/-	3.9	7.08e-05	+/-	8.97e-06	12.79	+/-	5.69	6.34e-06	+/-	2.23e-06	22.26	+/-	3.46	5.142e-05	+/-	5.76e-06
Central Thai	Dusun	Mala	5.6e-05	4.03	2.25	7.39	0.52	17.97	+/-	4.46	6.119e-05	+/-	7.72e-06	12.79	+/-	5.69	6.34e-06	+/-	2.23e-06	21.82	+/-	2.95	3.846e-05	+/-	3.93e-06
Central Thai	Dusun	Malaikuarvar	0.019	2.35	2.25	4.9	0.61	18.24	+/-	7.77	6.407e-05	+/-	1.273e-05	12.79	+/-	5.69	6.34e-06	+/-	2.23e-06	24.11	+/-	4.92	4.371e-05	+/-	5.45e-06
Central Thai	Dusun	Muslim Karnataka	0.0027	3	2.25	3.43	0.46	17.45	+/-	5.81	5.759e-05	+/-	1.05e-05	12.79	+/-	5.69	6.34e-06	+/-	2.23e-06	20.51	+/-	5.97	3.663e-05	+/-	6.41e-06
Central Thai	Dusun	Nadar	1.6e-05	4.32	2.25	6.26	0.64	19.38	+/-	4.49	6.298e-05	+/-	8.77e-06	12.79	+/-	5.69	6.34e-06	+/-	2.23e-06	24.79	+/-	3.96	4.178e-05	+/-	3.92e-06
Central Thai	Dusun	Naidu	3.5e-11	6.63	2.25	7.11	0.68	25.71	+/-	3.88	8.129e-05	+/-	5.91e-06	12.79	+/-	5.69	6.34e-06	+/-	2.23e-06	26	+/-	3.66	4.414e-05	+/-	5.27e-06
Central Thai	Dusun	Narikuruvar	0.0002	3.72	2.25	6.27	0.56	18.75	+/-	5.05	6.798e-05	+/-	9.73e-06	12.79	+/-	5.69	6.34e-06	+/-	2.23e-06	22.66	+/-	3.61	4.448e-05	+/-	4.12e-06
Central Thai	Dusun	Oswal Jain	0.00016	3.78	2.25	5.42	0.49	20.06	+/-	5.3	7.097e-05	+/-	9.3e-06	12.79	+/-	5.69	6.34e-06	+/-	2.23e-06	21.02	+/-	3.88	4.199e-05	+/-	4.42e-06
Central Thai	Dusun	Palliyar	2.6e-05	4.21	2.25	5.16	0.54	18.42	+/-	4.38	5.749e-05	+/-	5.81e-06	12.79	+/-	5.69	6.34e-06	+/-	2.23e-06	22.16	+/-	4.3	3.787e-05	+/-	4.3e-06
Central Thai	Dusun	Panta Kapu	8.3e-10	6.14	2.25	5.83	0.38	18.56	+/-	3.02	6.598e-05	+/-	5.7e-06	12.79	+/-	5.69	6.34e-06	+/-	2.23e-06	18.73	+/-	3.21	3.903e-05	+/-	4.43e-06
Central Thai	Dusun	Patel	2e-05	4.27	2.25	5.69	0.45	17.76	+/-	4.16	6.68e-05	+/-	8.25e-06	12.79	+/-	5.69	6.34e-06	+/-	2.23e-06	20.32	+/-	3.57	4.102e-05	+/-	4.23e-06
Central Thai	Dusun	Pathan	0.00035	3.57	2.25	4.76	0.33	16.5	+/-	4.62	6.158e-05	+/-	1.058e-05	12.79	+/-	5.69	6.34e-06	+/-	2.23e-06	17.82	+/-	3.75	3.774e-05	+/-	6e-06
Central Thai	Dusun	Pulliyar	1.6e-06	4.8	2.25	6.2	0.64	21.22	+/-	4.42	5.659e-05	+/-	6.1e-06	12.79	+/-	5.69	6.34e-06	+/-	2.23e-06	24.94	+/-	4.02	3.794e-05	+/-	4.73e-06
Central Thai	Dusun	Punjabi	0.00083	3.34	2.25	5.66	0.45	20.12	+/-	6.02	6.649e-05	+/-	9.17e-06	12.79	+/-	5.69	6.34e-06	+/-	2.23e-06	19.98	+/-	3.53	3.985e-05	+/-	3.89e-06
Central Thai	Dusun	Reddy Telangana	0.00014	3.81	2.25	7.08	0.52	17.49	+/-	4.59	6.321e-05	+/-	8.7e-06	12.79	+/-	5.69	6.34e-06	+/-	2.23e-06	21.87	+/-	3.09	4.18e-05	+/-	3.24e-06
Central Thai	Dusun	Scheduled Caste Karnataka	8.6e-06	4.45	2.25	3.73	0.57	18.91	+/-	4.25	6.096e-05	+/-	8.37e-06	12.79	+/-	5.69	6.34e-06	+/-	2.23e-06	23	+/-	6.16	4.131e-05	+/-	7.3e-06
Central Thai	Dusun	Sikh Jatt 1	0.00012	3.85	2.25	6.44	0.68	26.06	+/-	6.78	7.102e-05	+/-	1.03e-05	12.79	+/-	5.69	6.34e-06	+/-	2.23e-06	25.95	+/-	4.03	4.258e-05	+/-	4.54e-06
Central Thai	Dusun	Sikh Jatt 2	5.6e-06	4.54	2.25	6.5	0.54	19.33	+/-	4.26	7.146e-05	+/-	8.76e-06	12.79	+/-	5.69	6.34e-06	+/-	2.23e-06	22.29	+/-	3.43	4.616e-05	+/-	4.59e-06
Central Thai	Dusun	Sindhi Pakistan	0.0003	3.62	2.25	5.8	0.47	18.28	+/-	5.05	6.915e-05	+/-	1.063e-05	12.79	+/-	5.69	6.34e-06	+/-	2.23e-06	20.55	+/-	3.55	4.353e-05	+/-	4.8e-06
Central Thai	Dusun	Ulladan	0.0002	3.73	2.25	4.05	0.79	21.55	+/-	5.78	6.444e-05	+/-	1.098e-05	12.79	+/-	5.69	6.34e-06	+/-	2.23e-06	29.51	+/-	7.28	4.051e-05	+/-	6.12e-06
Central Thai	Dusun	Vysya	3.6e-07	5.09	2.25	8.79	0.61	19.58	+/-	3.85	6.577e-05	+/-	7.25e-06	12.79	+/-	5.69	6.34e-06	+/-	2.23e-06	23.98	+/-	2.73	4.28e-05	+/-	3.72e-06
Central Thai	Dusun	Yadav Pondicherry	6.5e-07	4.97	2.25	6.06	0.52	19.33	+/-	3.89	6.655e-05	+/-	7.08e-06	12.79	+/-	5.69	6.34e-06	+/-	2.23e-06	21.79	+/-	3.6	4.16e-05	+/-	4.65e-06
Central Thai	Dusun	Yadav Rajasthan	0.0076	2.67	2.25	5.7	0.57	21.13	+/-	7.92	7.308e-05	+/-	1.489e-05	12.79	+/-	5.69	6.34e-06	+/-	2.23e-06	22.91	+/-	4.02	4.812e-05	+/-	4.67e-06
Central Thai	Dusun	Yerukali	0.002	3.08	2.25	3.54	0.56	19.65	+/-	6.37	6.538e-05	+/-	1.191e-05	12.79	+/-	5.69	6.34e-06	+/-	2.23e-06	22.66	+/-	6.4	3.99e-05	+/-	6.74e-06
Central Thai	Thai VN	Arunthatiar	0.00011	3.87	2.06	4.96	0.42	14.27	+/-	3.69	4.693e-05	+/-	7.22e-06	15.94	+/-	4.46	2.35e-06	+/-	1.14e-06	21.86	+/-	4.41	3.779e-05	+/-	4.47e-06
Central Thai	Thai VN	Balochi	6.2e-08	5.41	2.06	6.55	0.34	18.34	+/-	3.39	6.654e-05	+/-	8.27e-06	15.94	+/-	4.46	2.35e-06	+/-	1.14e-06	22.5	+/-	3.44	4.954e-05	+/-	5.29e-06
Central Thai	Thai VN	Baniyas	3.5e-05	4.14	2.06	4.3	0.33	15.38	+/-	3.71	5.821e-05	+/-	8.78e-06	15.94	+/-	4.46	2.35e-06	+/-	1.14e-06	21.47	+/-	4.99	4.937e-05	+/-	6.06e-06
Central Thai	Thai VN	Bengali	3.7e-07	5.08	2.06	8.1	0.56	19.36	+/-	3.81	5.137e-05	+/-	7.61e-06	15.94	+/-	4.46	2.35e-06	+/-	1.14e-06	28.49	+/-	3.52	4.081e-05	+/-	4.29e-06
Central Thai	Thai VN	Bhil	1.1e-06	4.87	2.06	5.93	0.41	17.05	+/-	3.5	5.427e-05	+/-	6.66e-06	15.94	+/-	4.46	2.35e-06	+/-	1.14e-06	24.06	+/-	4.06	4.07e-05	+/-	3.95e-06
Central Thai	Thai VN	Bhumihar	1.6e-06	4.79	2.06	6.55	0.37	17.63	+/-	3.68	5.858e-05	+/-	6.8e-06	15.94	+/-	4.46	2.35e-06	+/-	1.14e-06	23.23	+/-	3.55	4.403e-05	+/-	4.02e-06
Central Thai	Thai VN	Brahmin Catholic Kumta	0.02	2.33	2.06	3.59	0.43	15.66	+/-	6.71	5.156e-05	+/-	1.274e-05	15.94	+/-	4.46	2.35e-06	+/-	1.14e-06	24.13	+/-	6.72	4.415e-05	+/-	6.64e-06
Central Thai	Thai VN	Brahmin Tiwari	0.00022	3.69	2.06	5.79	0.31	14.39	+/-	3.89	5.279e-05	+/-	9.49e-06	15.94	+/-	4.46	2.35e-06	+/-	1.14e-06	19.58	+/-	3.38	4.119e-05	+/-	5.04e-06
Central Thai	Thai VN	Burusho	4.3e-07	5.05	2.06	6.36	0.31	15.81	+/-	3.13	4.689e-05	+/-	5.1e-06	15.94	+/-	4.46	2.35e-06	+/-	1.14e-06	21.56	+/-	3.39	3.505e-05	+/-	4.13e-06
Central Thai	Thai VN	Chakkiliyan	7.3e-05	3.97	2.06	6.58	0.44	16.49	+/-	4.16	5.088e-05	+/-	7.1e-06	15.94	+/-	4.46	2.35e-06	+/-	1.14e-06	24.92	+/-	3.79	4.251e-05	+/-	4.26e-06
Central Thai	Thai VN	Chaurasia	1.4e-05	4.34	2.06	4.87	0.31	15.03	+/-	3.46	5.589e-05	+/-	7.6e-06	15.94	+/-	4.46	2.35e-06	+/-	1.14e-06	20.63	+/-	4.24	4.219e-05	+/-	5.28e-06
Central Thai	Thai VN	Dhobi	1.2e-06	4.85	2.06	5.97	0.41	16.6	+/-	3.42	5.715e-05	+/-	7.02e-06	15.94	+/-	4.46	2.35e-06	+/-	1.14e-06	24.05	+/-	4.03	4.617e-05	+/-	4.67e-06
Central Thai	Thai VN	Gujarati 1	5e-06	4.57	2.06	5.25	0.25	16.2	+/-	3.55	5.971e-05	+/-	6.98e-06	15.94	+/-	4.46	2.35e-06	+/-	1.14e-06	20.5	+/-	3.9	4.398e-05	+/-	4.14e-06
Central Thai	Thai VN	Gujarati 2	7.2e-05	3.97	2.06	4.08	0.4	14.07	+/-	3.55	5.486e-05	+/-	7.91e-06	15.94	+/-	4.46	2.35e-06	+/-	1.14e-06	21.1	+/-	5.17	4.59e-05	+/-	6.52e-06
Central Thai	Thai VN	Gujjar	0.00012	3.85	2.06	5.89	0.38	19.22	+/-	4.99	7.036e-05	+/-	1.207e-05	15.94	+/-	4.46	2.35e-06	+/-	1.14e-06	23.33	+/-	3.96	5.159e-05	+/-	5.5e-06
Central Thai	Thai VN	Hakki Pikki	2.5e-05	4.21	2.06	4.94	0.37	17.63	+/-	4.19	5.754e-05	+/-	8.93e-06	15.94	+/-	4.46	2.35e-06	+/-	1.14e-06	23.13	+/-	4.68	4.173e-05	+/-	5.42e-06
Central Thai	Thai VN	Hallaki	3.4e-08	5.52	2.06	6.46	0.45	18.16	+/-	3.29	5.853e-05	+/-	6.52e-06	15.94	+/-	4.46	2.35e-06	+/-	1.14e-06	25.27	+/-	3.91	4.703e-05	+/-	4.3e-06
Central Thai	Thai VN	Havik	5e-07	5.03	2.06	4.95	0.37	15.57	+/-	3.1	5.459e-05	+/-	7.07e-06	15.94	+/-	4.46	2.35e-06	+/-	1.14e-06	22.7	+/-	4.58	4.426e-05	+/-	5.99e-06
Central Thai	Thai VN	Irula	6.8e-06	4.5	2.06	6.08	0.41	17.16	+/-	3.81	4.697e-05	+/-	7.22e-06	15.94	+/-	4.46	2.35e-06	+/-	1.14e-06	24.17	+/-	3.98	3.722e-05	+/-	4.39e-06
Central Thai	Thai VN	Jew Cochin 1	5.3e-07	5.02	2.06	5.64	0.39	14.56	+/-	2.9	4.838e-05	+/-	5.94e-06	15.94	+/-	4.46	2.35e-06	+/-	1.14e-06	21.64	+/-	3.84	3.935e-05	+/-	4.05e-06
Central Thai	Thai VN	Jew Cochin 2	5.7e-05	4.03	2.06	5.39	0.38	16.45	+/-	4.09	5.088e-05	+/-	7.76e-06	15.94	+/-	4.46	2.35e-06	+/-	1.14e-06	23.33	+/-	4.33	4.011e-05	+/-	4.71e-06
Central Thai	Thai VN	Kalash	6.8e-05	3.98	2.06	5.35	0.29	13.69	+/-	3.44	5.552e-05	+/-	9.06e-06	15.94	+/-	4.46	2.35e-06	+/-	1.14e-06	18.35	+/-	3.43	4.385e-05	+/-	5.96e-06
Central Thai	Thai VN	Kallar	1e-05	4.41	2.06	6.88	0.37	15.16	+/-	3.44	5.059e-05	+/-	6.93e-06	15.94	+/-	4.46	2.35e-06	+/-	1.14e-06	22.02	+/-	3.2	4.032e-05	+/-	3.63e-06
Central Thai	Thai VN	Kamboj	2.5e-07	5.16	2.06	7.69	0.35	17.69	+/-	3.43	6.158e-05	+/-	7.11e-06	15.94	+/-	4.46	2.35e-06	+/-	1.14e-06	22.71	+/-	2.95	4.629e-05	+/-	4.05e-06
Central Thai	Thai VN	Kumhar	0.011	2.55	2.06	3.04	0.31	14.38	+/-	5.63	4.481e-05	+/-	1.073e-05	15.94	+/-	4.46	2.35e-06	+/-	1.14e-06	19.59	+/-	6.44	3.336e-05	+/-	6.69e-06
Central Thai	Thai VN	Lodhi	5.1e-09	5.85	2.06	7.19	0.35	17.4	+/-	2.98	5.591e-05	+/-	6.15e-06	15.94	+/-	4.46	2.35e-06	+/-	1.14e-06	22.63	+/-	3.15	4.073e-05	+/-	4.34e-06
Central Thai	Thai VN	Makrani	2.8e-05	4.19	2.06	6.44	0.33	16.22	+/-	3.87	6.297e-05	+/-	9.67e-06	15.94	+/-	4.46	2.35e-06	+/-	1.14e-06	22.26	+/-	3.46	5.142e-05	+/-	5.76e-06
Central Thai	Thai VN	Mala	1e-06	4.89	2.06	7.39	0.31	16.61	+/-	3.4	5.327e-05	+/-	7.23e-06	15.94	+/-	4.46	2.35e-06	+/-	1.14e-06	21.82	+/-	2.95	3.846e-05	+/-	3.93e-06
Central Thai	Thai VN	Malaikuarvar	0.00084	3.34	2.06	4.9	0.42	15.78	+/-	4.73	5.431e-05	+/-	1.059e-05	15.94	+/-	4.46	2.35e-06	+/-	1.14e-06	24.11	+/-	4.92	4.371e-05	+/-	5.45e-06
Central Thai	Thai VN	Muslim Karnataka	0.0029	2.98	2.06	3.43	0.47	12.75	+/-	4.28	4.276e-05	+/-	7.91e-06	15.94	+/-	4.46	2.35e-06	+/-	1.14e-06	20.51	+/-	5.97	3.663e-05	+/-	6.41e-06
Central Thai	Thai VN	Nadar	0.00067	3.4	2.06	6.26	0.54	14.29	+/-	4.2	4.532e-05	+/-	8.16e-06	15.94	+/-	4.46	2.35e-06	+/-	1.14e-06	24.79	+/-	3.96	4.178e-05	+/-	3.92e-06
Central Thai	Thai VN	Naidu	1e-10	6.46	2.06	7.11	0.48	19.56	+/-	3.03	5.958e-05	+/-	5.96e-06	15.94	+/-	4.46	2.35e-06	+/-	1.14e-06	26	+/-	3.66	4.414e-05	+/-	5.27e-06
Central Thai	Thai VN	Narikuruvar	2.3e-07	5.18	2.06	6.27	0.35	17.91	+/-	3.46	6.226e-05	+/-	8.01e-06	15.94	+/-	4.46	2.35e-06	+/-	1.14e-06	22.66	+/-	3.61	4.448e-05	+/-	4.12e-06
Central Thai	Thai VN	Oswal Jain	2.4e-05	4.22	2.06	5.42	0.41	13.89	+/-	3.29	5.049e-05	+/-	8.05e-06	15.94	+/-	4.46	2.35e-06	+/-	1.14e-06	21.02	+/-	3.88	4.199e-05	+/-	4.42e-06
Central Thai	Thai VN	Palliyar	0.0002	3.72	2.06	5.16	0.33	16.3	+/-	4.38	4.982e-05	+/-	7.79e-06	15.94	+/-	4.46	2.35e-06	+/-	1.14e-06	22.16	+/-	4.3	3.787e-05	+/-	4.3e-06
Central Thai	Thai VN	Patel	8.6e-10	6.13	2.06	5.69	0.29	15.11	+/-	2.46	5.309e-05	+/-	4.74e-06	15.94	+/-	4.46	2.35e-06	+/-	1.14e-06	20.32	+/-	3.57	4.102e-05	+/-	4.23e-06
Central Thai	Thai VN	Pulliyar	1.2e-07	5.3	2.06	6.2	0.44	18.9	+/-	3.57	5.14e-05	+/-	6.49e-06	15.94	+/-	4.46	2.35e-06	+/-	1.14e-06	24.94	+/-	4.02	3.794e-05	+/-	4.73e-06
Central Thai	Thai VN	Reddy Telangana	1.2e-10	6.44	2.06	7.08	0.31	17.45	+/-	2.71	5.808e-05	+/-	5.55e-06	15.94	+/-	4.46	2.35e-06	+/-	1.14e-06	21.87	+/-	3.09	4.18e-05	+/-	3.24e-06
Central Thai	Thai VN	Scheduled Caste Karnataka	0.00047	3.5	2.06	3.73	0.36	16.78	+/-	4.8	5.537e-05	+/-	1.031e-05	15.94	+/-	4.46	2.35e-06	+/-	1.14e-06	23	+/-	6.16	4.131e-05	+/-	7.3e-06
Central Thai	Thai VN	Sikh Jatt 1	1.4e-08	5.68	2.06	6.44	0.48	20.49	+/-	3.61	5.978e-05	+/-	7.45e-06	15.94	+/-	4.46	2.35e-06	+/-	1.14e-06	25.95	+/-	4.03	4.258e-05	+/-	4.54e-06
Central Thai	Thai VN	Sikh Jatt 2	6.8e-06	4.5	2.06	6.5	0.33	16.5	+/-	3.67	5.874e-05	+/-	7.78e-06	15.94	+/-	4.46	2.35e-06	+/-	1.14e-06	22.29	+/-	3.43	4.616e-05	+/-	4.59e-06
Central Thai	Thai VN	Sindhi Pakistan	1.3e-06	4.84	2.06	5.8	0.25	17.15	+/-	3.54	6.174e-05	+/-	7.25e-06	15.94	+/-	4.46	2.35e-06	+/-	1.14e-06	20.55	+/-	3.55	4.353e-05	+/-	4.8e-06
Central Thai	Thai VN	Ulladan	4.6e-05	4.08	2.06	4.05	0.6	17.59	+/-	4.32	4.869e-05	+/-	6.11e-06	15.94	+/-	4.46	2.35e-06	+/-	1.14e-06	29.51	+/-	7.28	4.051e-05	+/-	6.12e-06
Central Thai	Thai VN	Vysya	2.1e-09	5.99	2.06	8.79	0.4	18.04	+/-	3.01	5.749e-05	+/-	6.03e-06	15.94	+/-	4.46	2.35e-06	+/-	1.14e-06	23.98	+/-	2.73	4.28e-05	+/-	3.72e-06
Central Thai	Thai VN	Yadav Pondicherry	3e-07	5.13	2.06	6.06	0.31	17.78	+/-	3.47	5.877e-05	+/-	7.06e-06	15.94	+/-	4.46	2.35e-06	+/-	1.14e-06	21.79	+/-	3.6	4.16e-05	+/-	4.65e-06
Central Thai	Thai VN	Yadav Rajasthan	2e-06	4.75	2.06	5.7	0.36	16.01	+/-	3.37	5.679e-05	+/-	7.08e-06	15.94	+/-	4.46	2.35e-06	+/-	1.14e-06	22.91	+/-	4.02	4.812e-05	+/-	4.67e-06
Central Thai	Thai VN	Yerukali	0.00082	3.34	2.06	3.54	0.35	16.05	+/-	4.8	4.878e-05	+/-	8.52e-06	15.94	+/-	4.46	2.35e-06	+/-	1.14e-06	22.66	+/-	6.4	3.99e-05	+/-	6.74e-06
Kalueang	Boy	Chaurasia	0.016	2.4	2.02	2.68	0.45	17.53	+/-	7.3	1.479e-05	+/-	5.13e-06	17.35	+/-	8.61	1.118e-05	+/-	3.91e-06	11.1	+/-	4.15	1.645e-05	+/-	3.16e-06
Kalueang	Boy	Hakki Pikki	0.05	1.96	2.02	2.56	0.29	17.49	+/-	8.91	1.819e-05	+/-	6.95e-06	17.35	+/-	8.61	1.118e-05	+/-	3.91e-06	13.12	+/-	5.11	2.077e-05	+/-	4.88e-06
Kalueang	Boy	Jew Cochin 1	0.027	2.22	2.02	2.67	0.46	23.43	+/-	10.57	2.082e-05	+/-	8.18e-06	17.35	+/-	8.61	1.118e-05	+/-	3.91e-06	14.69	+/-	5.49	1.979e-05	+/-	3.61e-06
Kalueang	Boy	Ulladan	0.0057	2.77	2.02	2.24	1.47	112.48	+/-	33.33	6.667e-05	+/-	2.411e-05	17.35	+/-	8.61	1.118e-05	+/-	3.91e-06	98.79	+/-	37.93	4.392e-05	+/-	1.956e-05
Kalueang	Boy	Yadav Rajasthan	0.026	2.23	2.02	3.04	0.56	21.22	+/-	9.53	2.189e-05	+/-	6.52e-06	17.35	+/-	8.61	1.118e-05	+/-	3.91e-06	11.97	+/-	3.93	2.236e-05	+/-	3.59e-06
Kalueang	Cambodian	Bengali	0.035	2.11	2.34	2.23	1.27	44.34	+/-	21.06	1.661e-05	+/-	7.05e-06	9.86	+/-	4.22	1.007e-05	+/-	2.99e-06	12.1	+/-	5.43	1.722e-05	+/-	3.7e-06
Kalueang	Cambodian	Lodhi	0.035	2.1	2.34	3.09	0.55	17.4	+/-	8.27	9.19e-06	+/-	3.45e-06	9.86	+/-	4.22	1.007e-05	+/-	2.99e-06	14.43	+/-	4.68	1.851e-05	+/-	3.23e-06
Kalueang	Colao	Agarwal	0.026	2.22	2.46	2.07	1.37	58.98	+/-	26.55	3.199e-05	+/-	1.34e-05	11.11	+/-	4.46	8.73e-06	+/-	3.54e-06	15.66	+/-	7.55	2.102e-05	+/-	4.08e-06
Kalueang	Colao	Hallaki	0.03	2.17	2.46	3.39	1.28	50.95	+/-	23.43	3.454e-05	+/-	1.392e-05	11.11	+/-	4.46	8.73e-06	+/-	3.54e-06	11.83	+/-	3.49	1.943e-05	+/-	3.1e-06
Kalueang	Colao	Ulladan	0.041	2.04	2.46	2.24	1.67	124.64	+/-	33.3	8.29e-05	+/-	4.059e-05	11.11	+/-	4.46	8.73e-06	+/-	3.54e-06	98.79	+/-	37.93	4.392e-05	+/-	1.956e-05
Kalueang	Dusun	Jew Cochin 1	0.022	2.29	2.16	2.67	0.45	14.91	+/-	6.36	1.333e-05	+/-	5.83e-06	9.42	+/-	4.36	9.88e-06	+/-	3.88e-06	14.69	+/-	5.49	1.979e-05	+/-	3.61e-06
Kalueang	Dusun	Narikuruvar	0.014	2.45	2.16	2.96	1.13	34.11	+/-	12.68	2.738e-05	+/-	1.115e-05	9.42	+/-	4.36	9.88e-06	+/-	3.88e-06	16.14	+/-	5.46	1.971e-05	+/-	5.76e-06
Kalueang	Gelao	Baniyas	0.025	2.25	2.05	3.51	0.45	15.19	+/-	6.76	1.565e-05	+/-	5.61e-06	14.31	+/-	6.99	1.28e-05	+/-	4.35e-06	9.57	+/-	2.72	1.613e-05	+/-	4.02e-06
Kalueang	Gelao	Brahmin Vaidik	0.022	2.28	2.05	2.32	0.49	23.56	+/-	10.32	2.031e-05	+/-	6.67e-06	14.31	+/-	6.99	1.28e-05	+/-	4.35e-06	14.34	+/-	6.19	2.145e-05	+/-	4.33e-06
Kalueang	Gelao	Jew Cochin 1	0.0059	2.75	2.05	2.67	0.48	23.32	+/-	8.48	2.005e-05	+/-	5.31e-06	14.31	+/-	6.99	1.28e-05	+/-	4.35e-06	14.69	+/-	5.49	1.979e-05	+/-	3.61e-06
Kalueang	Gelao	Jew Cochin 2	0.028	2.2	2.05	2.17	0.35	19.23	+/-	8.75	1.565e-05	+/-	4.81e-06	14.31	+/-	6.99	1.28e-05	+/-	4.35e-06	13.54	+/-	6.23	1.91e-05	+/-	3.86e-06
Kalueang	Gelao	Lodhi	0.0032	2.95	2.05	3.09	0.33	19.98	+/-	6.78	1.712e-05	+/-	5.03e-06	14.31	+/-	6.99	1.28e-05	+/-	4.35e-06	14.43	+/-	4.68	1.851e-05	+/-	3.23e-06
Kalueang	Gelao	Mala	0.027	2.21	2.05	2.46	0.5	23.96	+/-	10.86	1.613e-05	+/-	5.14e-06	14.31	+/-	6.99	1.28e-05	+/-	4.35e-06	15.03	+/-	6.11	1.92e-05	+/-	2.77e-06
Kalueang	Gelao	Narikuruvar	0.014	2.45	2.05	2.96	0.56	25.42	+/-	9.76	2.167e-05	+/-	8.86e-06	14.31	+/-	6.99	1.28e-05	+/-	4.35e-06	16.14	+/-	5.46	1.971e-05	+/-	5.76e-06
Kalueang	Gelao	Punjabi	0.0041	2.87	2.05	2.67	1.25	61.78	+/-	21.53	3.784e-05	+/-	1.314e-05	14.31	+/-	6.99	1.28e-05	+/-	4.35e-06	16.38	+/-	6.14	2.267e-05	+/-	4.21e-06
Kalueang	Gelao	Ulladan	0.00086	3.33	2.05	2.24	1.51	102.84	+/-	27.22	6.358e-05	+/-	1.908e-05	14.31	+/-	6.99	1.28e-05	+/-	4.35e-06	98.79	+/-	37.93	4.392e-05	+/-	1.956e-05
Kalueang	Hmong	Agarwal	0.019	2.35	2.08	2.07	1.5	65.84	+/-	27.82	4.136e-05	+/-	1.763e-05	9.48	+/-	4.55	1.085e-05	+/-	3.23e-06	15.66	+/-	7.55	2.102e-05	+/-	4.08e-06
Kalueang	Hmong	Bengali	0.0094	2.6	2.08	2.23	1.34	48.36	+/-	18.63	2.934e-05	+/-	1.029e-05	9.48	+/-	4.55	1.085e-05	+/-	3.23e-06	12.1	+/-	5.43	1.722e-05	+/-	3.7e-06
Kalueang	Hmong	Hallaki	0.042	2.04	2.08	3.39	1.27	42.34	+/-	20.78	3.617e-05	+/-	1.497e-05	9.48	+/-	4.55	1.085e-05	+/-	3.23e-06	11.83	+/-	3.49	1.943e-05	+/-	3.1e-06
Kalueang	Hmong	Jew Cochin 1	0.027	2.22	2.08	2.67	1.39	52.86	+/-	23.85	3.857e-05	+/-	1.401e-05	9.48	+/-	4.55	1.085e-05	+/-	3.23e-06	14.69	+/-	5.49	1.979e-05	+/-	3.61e-06
Kalueang	Hmong	Mala	0.0013	3.21	2.08	2.46	0.49	15.66	+/-	4.74	1.401e-05	+/-	4.36e-06	9.48	+/-	4.55	1.085e-05	+/-	3.23e-06	15.03	+/-	6.11	1.92e-05	+/-	2.77e-06
Kalueang	Hmong	Punjabi	0.03	2.17	2.08	2.67	1.43	56.77	+/-	26.21	3.674e-05	+/-	1.601e-05	9.48	+/-	4.55	1.085e-05	+/-	3.23e-06	16.38	+/-	6.14	2.267e-05	+/-	4.21e-06
Kalueang	Hmong	Sindhi Pakistan	0.047	1.99	2.08	2.66	1.41	55.3	+/-	27.81	3.902e-05	+/-	1.7e-05	9.48	+/-	4.55	1.085e-05	+/-	3.23e-06	12.64	+/-	4.74	1.963e-05	+/-	3.05e-06
Kalueang	Hmong	Vysya	0.023	2.27	2.08	2.48	1.29	43.71	+/-	19.29	3.078e-05	+/-	1.174e-05	9.48	+/-	4.55	1.085e-05	+/-	3.23e-06	16.91	+/-	6.82	2.244e-05	+/-	4.33e-06
Kalueang	Lahu	Bhil	0.034	2.12	1.99	2.29	0.52	10.18	+/-	4.8	1.057e-05	+/-	3.94e-06	17.3	+/-	8.71	7.83e-06	+/-	3.48e-06	14.62	+/-	6.38	1.933e-05	+/-	3.61e-06
Kalueang	Lahu	Bhumihar	0.032	2.14	1.99	2.85	0.53	10.09	+/-	4.39	6.87e-06	+/-	3.2e-06	17.3	+/-	8.71	7.83e-06	+/-	3.48e-06	14.17	+/-	4.98	1.76e-05	+/-	3.28e-06
Kalueang	Lahu	Brahmin Tiwari	0.027	2.22	1.99	2.76	0.71	8.21	+/-	3.7	7.44e-06	+/-	2.78e-06	17.3	+/-	8.71	7.83e-06	+/-	3.48e-06	13.86	+/-	5.02	1.941e-05	+/-	3.24e-06
Kalueang	Lahu	Chaurasia	0.024	2.26	1.99	2.68	0.44	12	+/-	5.31	6.88e-06	+/-	2.69e-06	17.3	+/-	8.71	7.83e-06	+/-	3.48e-06	11.1	+/-	4.15	1.645e-05	+/-	3.16e-06
Kalueang	Lahu	Gujarati 1	0.043	2.02	1.99	2.53	0.6	9.32	+/-	4.61	8.17e-06	+/-	3.12e-06	17.3	+/-	8.71	7.83e-06	+/-	3.48e-06	13.69	+/-	5.42	1.76e-05	+/-	3.12e-06
Kalueang	Lahu	Jew Cochin 2	0.039	2.07	1.99	2.17	0.93	6.31	+/-	3.05	7.14e-06	+/-	2.44e-06	17.3	+/-	8.71	7.83e-06	+/-	3.48e-06	13.54	+/-	6.23	1.91e-05	+/-	3.86e-06
Kalueang	Lahu	Kallar	0.031	2.15	1.99	2.19	0.72	8.12	+/-	3.77	6.51e-06	+/-	2.8e-06	17.3	+/-	8.71	7.83e-06	+/-	3.48e-06	15.43	+/-	7.05	1.856e-05	+/-	3.67e-06
Kalueang	Lahu	Lodhi	0.0049	2.81	1.99	3.09	0.69	8.45	+/-	3.01	7.59e-06	+/-	2.68e-06	17.3	+/-	8.71	7.83e-06	+/-	3.48e-06	14.43	+/-	4.68	1.851e-05	+/-	3.23e-06
Kalueang	Lahu	Mala	0.018	2.37	1.99	2.46	0.53	10.01	+/-	4.01	6.75e-06	+/-	2.85e-06	17.3	+/-	8.71	7.83e-06	+/-	3.48e-06	15.03	+/-	6.11	1.92e-05	+/-	2.77e-06
Kalueang	Lahu	Panta Kapu	0.011	2.53	1.99	3.01	0.38	11.8	+/-	4.66	9.27e-06	+/-	3.06e-06	17.3	+/-	8.71	7.83e-06	+/-	3.48e-06	14.36	+/-	4.76	2.037e-05	+/-	3.6e-06
Kalueang	Lahu	Sikh Jatt 1	0.039	2.06	1.99	2.66	0.83	7.11	+/-	3.45	6.02e-06	+/-	2.5e-06	17.3	+/-	8.71	7.83e-06	+/-	3.48e-06	14.11	+/-	5.3	1.807e-05	+/-	3.64e-06
Kalueang	Lahu	Sikh Jatt 2	0.043	2.02	1.99	2.86	0.81	7.29	+/-	3.6	6.9e-06	+/-	2.89e-06	17.3	+/-	8.71	7.83e-06	+/-	3.48e-06	12.52	+/-	4.38	1.909e-05	+/-	3.4e-06
Kalueang	Lahu	Ulladan	0.0079	2.66	1.99	2.24	1.4	84.3	+/-	23.49	3.565e-05	+/-	1.343e-05	17.3	+/-	8.71	7.83e-06	+/-	3.48e-06	98.79	+/-	37.93	4.392e-05	+/-	1.956e-05
Kalueang	Lahu	Yadav Rajasthan	0.014	2.46	1.99	3.04	0.36	12.36	+/-	5.02	1.104e-05	+/-	4.01e-06	17.3	+/-	8.71	7.83e-06	+/-	3.48e-06	11.97	+/-	3.93	2.236e-05	+/-	3.59e-06
Kalueang	Li	Agarwal	0.026	2.23	2.98	2.07	0.75	28.98	+/-	12.99	3.255e-05	+/-	1.065e-05	13.21	+/-	4.43	1.468e-05	+/-	4.52e-06	15.66	+/-	7.55	2.102e-05	+/-	4.08e-06
Kalueang	Li	Baniyas	0.0054	2.78	2.98	3.51	0.67	19.25	+/-	6.91	2.386e-05	+/-	5.79e-06	13.21	+/-	4.43	1.468e-05	+/-	4.52e-06	9.57	+/-	2.72	1.613e-05	+/-	4.02e-06
Kalueang	Li	Bengali	0.011	2.54	2.98	2.23	0.82	28.94	+/-	11.38	2.922e-05	+/-	8.61e-06	13.21	+/-	4.43	1.468e-05	+/-	4.52e-06	12.1	+/-	5.43	1.722e-05	+/-	3.7e-06
Kalueang	Li	Brahmin Catholic Goa	0.028	2.2	2.98	2.21	0.8	31.01	+/-	14.11	3.344e-05	+/-	1.33e-05	13.21	+/-	4.43	1.468e-05	+/-	4.52e-06	13.23	+/-	5.98	1.88e-05	+/-	3.84e-06
Kalueang	Li	Brahmin Vaidik	0.017	2.39	2.98	2.32	0.67	26.54	+/-	11.11	3.207e-05	+/-	8.64e-06	13.21	+/-	4.43	1.468e-05	+/-	4.52e-06	14.34	+/-	6.19	2.145e-05	+/-	4.33e-06
Kalueang	Li	Gujarati 1	0.042	2.03	2.98	2.53	0.63	25.5	+/-	12.55	2.825e-05	+/-	8.96e-06	13.21	+/-	4.43	1.468e-05	+/-	4.52e-06	13.69	+/-	5.42	1.76e-05	+/-	3.12e-06
Kalueang	Li	Jew Cochin 1	0.0011	3.27	2.98	2.67	0.72	28.03	+/-	8.57	3.219e-05	+/-	7.23e-06	13.21	+/-	4.43	1.468e-05	+/-	4.52e-06	14.69	+/-	5.49	1.979e-05	+/-	3.61e-06
Kalueang	Li	Jew Cochin 2	0.037	2.09	2.98	2.17	0.59	24.23	+/-	11.59	2.477e-05	+/-	1.012e-05	13.21	+/-	4.43	1.468e-05	+/-	4.52e-06	13.54	+/-	6.23	1.91e-05	+/-	3.86e-06
Kalueang	Li	Kallar	0.038	2.07	2.98	2.19	0.71	27.83	+/-	13.44	2.836e-05	+/-	1.065e-05	13.21	+/-	4.43	1.468e-05	+/-	4.52e-06	15.43	+/-	7.05	1.856e-05	+/-	3.67e-06
Kalueang	Li	Kamboj	0.011	2.56	2.98	3.31	0.74	26.51	+/-	10.37	2.697e-05	+/-	6.12e-06	13.21	+/-	4.43	1.468e-05	+/-	4.52e-06	12.18	+/-	3.67	1.845e-05	+/-	3.88e-06
Kalueang	Li	Lodhi	0.0014	3.19	2.98	3.09	0.51	22.3	+/-	6.99	2.504e-05	+/-	7.03e-06	13.21	+/-	4.43	1.468e-05	+/-	4.52e-06	14.43	+/-	4.68	1.851e-05	+/-	3.23e-06
Kalueang	Li	Malaikuarvar	0.019	2.35	2.98	2.53	0.44	20.65	+/-	8.8	2.493e-05	+/-	5.86e-06	13.21	+/-	4.43	1.468e-05	+/-	4.52e-06	16.09	+/-	6.35	1.658e-05	+/-	4.06e-06
Kalueang	Li	Narikuruvar	0.0059	2.75	2.98	2.96	0.71	27.73	+/-	10.08	3.23e-05	+/-	1.062e-05	13.21	+/-	4.43	1.468e-05	+/-	4.52e-06	16.14	+/-	5.46	1.971e-05	+/-	5.76e-06
Kalueang	Li	Oswal Jain	0.044	2.01	2.98	2.82	0.68	23.97	+/-	11.93	2.353e-05	+/-	8.61e-06	13.21	+/-	4.43	1.468e-05	+/-	4.52e-06	11.75	+/-	4.16	1.644e-05	+/-	3.23e-06
Kalueang	Li	Panta Kapu	0.012	2.5	2.98	3.01	0.58	24.07	+/-	9.63	2.66e-05	+/-	8.07e-06	13.21	+/-	4.43	1.468e-05	+/-	4.52e-06	14.36	+/-	4.76	2.037e-05	+/-	3.6e-06
Kalueang	Li	Sindhi Pakistan	0.0024	3.04	2.98	2.66	0.87	32.11	+/-	10.57	3.41e-05	+/-	7.23e-06	13.21	+/-	4.43	1.468e-05	+/-	4.52e-06	12.64	+/-	4.74	1.963e-05	+/-	3.05e-06
Kalueang	Li	Ulladan	0.01	2.58	2.98	2.24	1.53	73.49	+/-	26.98	6.384e-05	+/-	2.479e-05	13.21	+/-	4.43	1.468e-05	+/-	4.52e-06	98.79	+/-	37.93	4.392e-05	+/-	1.956e-05
Kalueang	Li	Vysya	0.013	2.48	2.98	2.48	0.76	29.24	+/-	11.78	3.065e-05	+/-	8.06e-06	13.21	+/-	4.43	1.468e-05	+/-	4.52e-06	16.91	+/-	6.82	2.244e-05	+/-	4.33e-06
Kalueang	Li	Yadav Rajasthan	0.021	2.3	2.98	3.04	0.51	20.19	+/-	8.78	2.643e-05	+/-	8.61e-06	13.21	+/-	4.43	1.468e-05	+/-	4.52e-06	11.97	+/-	3.93	2.236e-05	+/-	3.59e-06
Kalueang	Lolo	Baniyas	0.0086	2.63	2.51	3.51	0.29	10.1	+/-	3.84	1.07e-05	+/-	3.41e-06	12.77	+/-	5.09	1.053e-05	+/-	2.8e-06	9.57	+/-	2.72	1.613e-05	+/-	4.02e-06
Kalueang	Lolo	Jew Cochin 1	0.019	2.34	2.51	2.67	0.62	24.13	+/-	10.32	1.955e-05	+/-	7.44e-06	12.77	+/-	5.09	1.053e-05	+/-	2.8e-06	14.69	+/-	5.49	1.979e-05	+/-	3.61e-06
Kalueang	Lolo	Malaikuarvar	0.012	2.51	2.51	2.53	0.4	19.19	+/-	6.19	1.344e-05	+/-	5.36e-06	12.77	+/-	5.09	1.053e-05	+/-	2.8e-06	16.09	+/-	6.35	1.658e-05	+/-	4.06e-06
Kalueang	Maonan	Baniyas	0.0043	2.85	2.74	3.51	0.44	12.4	+/-	4.28	1.387e-05	+/-	4.86e-06	15	+/-	5.47	8.92e-06	+/-	3.09e-06	9.57	+/-	2.72	1.613e-05	+/-	4.02e-06
Kalueang	Maonan	Bhil	0.039	2.07	2.74	2.29	0.38	10.2	+/-	4.94	8.55e-06	+/-	3.66e-06	15	+/-	5.47	8.92e-06	+/-	3.09e-06	14.62	+/-	6.38	1.933e-05	+/-	3.61e-06
Kalueang	Maonan	Chaurasia	0.00072	3.38	2.74	2.68	0.3	14.52	+/-	4.29	1.07e-05	+/-	2.97e-06	15	+/-	5.47	8.92e-06	+/-	3.09e-06	11.1	+/-	4.15	1.645e-05	+/-	3.16e-06
Kalueang	Maonan	Jew Cochin 1	0.014	2.46	2.74	2.67	0.27	19.35	+/-	5.56	1.656e-05	+/-	6.73e-06	15	+/-	5.47	8.92e-06	+/-	3.09e-06	14.69	+/-	5.49	1.979e-05	+/-	3.61e-06
Kalueang	Maonan	Oswal Jain	0.034	2.12	2.74	2.82	0.27	11.45	+/-	4.77	8.59e-06	+/-	4.04e-06	15	+/-	5.47	8.92e-06	+/-	3.09e-06	11.75	+/-	4.16	1.644e-05	+/-	3.23e-06
Kalueang	Maonan	Reddy Telangana	0.031	2.16	2.74	2.77	0.31	19.15	+/-	5.66	1.311e-05	+/-	6.07e-06	15	+/-	5.47	8.92e-06	+/-	3.09e-06	13.99	+/-	5.05	1.71e-05	+/-	3.52e-06
Kalueang	Maonan	Vysya	0.0098	2.58	2.74	2.48	0.47	24.3	+/-	8.92	1.799e-05	+/-	6.96e-06	15	+/-	5.47	8.92e-06	+/-	3.09e-06	16.91	+/-	6.82	2.244e-05	+/-	4.33e-06
Kalueang	Maonan	Yadav Pondicherry	0.012	2.5	2.74	2.67	0.28	11.36	+/-	3.42	8.91e-06	+/-	3.56e-06	15	+/-	5.47	8.92e-06	+/-	3.09e-06	14.89	+/-	5.59	1.659e-05	+/-	3.86e-06
Kalueang	Sila	Agarwal	0.029	2.19	2.69	2.07	0.52	17.61	+/-	8.05	1.346e-05	+/-	5.08e-06	10.4	+/-	3.79	7.24e-06	+/-	2.69e-06	15.66	+/-	7.55	2.102e-05	+/-	4.08e-06
Kalueang	Sila	Baniyas	0.0088	2.62	2.69	3.51	0.32	13.24	+/-	4.47	9.27e-06	+/-	3.54e-06	10.4	+/-	3.79	7.24e-06	+/-	2.69e-06	9.57	+/-	2.72	1.613e-05	+/-	4.02e-06
Kalueang	Sila	Bhil	0.013	2.49	2.69	2.29	0.34	13.28	+/-	4.66	1.146e-05	+/-	4.59e-06	10.4	+/-	3.79	7.24e-06	+/-	2.69e-06	14.62	+/-	6.38	1.933e-05	+/-	3.61e-06
Kalueang	Sila	Bhumihar	0.0021	3.07	2.69	2.85	0.31	14.07	+/-	3.78	1.056e-05	+/-	3.44e-06	10.4	+/-	3.79	7.24e-06	+/-	2.69e-06	14.17	+/-	4.98	1.76e-05	+/-	3.28e-06
Kalueang	Sila	Brahmin Tiwari	0.0033	2.93	2.69	2.76	0.29	11.14	+/-	3.8	1.126e-05	+/-	3.44e-06	10.4	+/-	3.79	7.24e-06	+/-	2.69e-06	13.86	+/-	5.02	1.941e-05	+/-	3.24e-06
Kalueang	Sila	Brahmin Vaidik	0.0032	2.95	2.69	2.32	0.32	14	+/-	4.25	1.29e-05	+/-	4.38e-06	10.4	+/-	3.79	7.24e-06	+/-	2.69e-06	14.34	+/-	6.19	2.145e-05	+/-	4.33e-06
Kalueang	Sila	Brahui	0.017	2.39	2.69	2.9	0.34	14.64	+/-	6.14	1.485e-05	+/-	5.01e-06	10.4	+/-	3.79	7.24e-06	+/-	2.69e-06	13.15	+/-	4.53	2.074e-05	+/-	3.88e-06
Kalueang	Sila	Gujarati 1	0.022	2.29	2.69	2.53	0.38	15.22	+/-	6.65	1.302e-05	+/-	4.6e-06	10.4	+/-	3.79	7.24e-06	+/-	2.69e-06	13.69	+/-	5.42	1.76e-05	+/-	3.12e-06
Kalueang	Sila	Gujjar	0.0047	2.83	2.69	2.96	0.3	7.96	+/-	2.53	7.5e-06	+/-	2.65e-06	10.4	+/-	3.79	7.24e-06	+/-	2.69e-06	10.74	+/-	3.63	1.328e-05	+/-	4.26e-06
Kalueang	Sila	Hakki Pikki	0.0048	2.82	2.69	2.56	0.49	17.16	+/-	4.24	1.449e-05	+/-	5.14e-06	10.4	+/-	3.79	7.24e-06	+/-	2.69e-06	13.12	+/-	5.11	2.077e-05	+/-	4.88e-06
Kalueang	Sila	Jew Cochin 1	0.0071	2.69	2.69	2.67	0.45	16.52	+/-	4.69	1.423e-05	+/-	5.29e-06	10.4	+/-	3.79	7.24e-06	+/-	2.69e-06	14.69	+/-	5.49	1.979e-05	+/-	3.61e-06
Kalueang	Sila	Jew Cochin 2	0.02	2.32	2.69	2.17	0.26	11.17	+/-	4.73	8.65e-06	+/-	3.73e-06	10.4	+/-	3.79	7.24e-06	+/-	2.69e-06	13.54	+/-	6.23	1.91e-05	+/-	3.86e-06
Kalueang	Sila	Kallar	0.026	2.22	2.69	2.19	0.39	13.6	+/-	6.12	9.55e-06	+/-	3.99e-06	10.4	+/-	3.79	7.24e-06	+/-	2.69e-06	15.43	+/-	7.05	1.856e-05	+/-	3.67e-06
Kalueang	Sila	Kamboj	0.013	2.48	2.69	3.31	0.42	15.85	+/-	6.4	1.271e-05	+/-	4.42e-06	10.4	+/-	3.79	7.24e-06	+/-	2.69e-06	12.18	+/-	3.67	1.845e-05	+/-	3.88e-06
Kalueang	Sila	Lodhi	0.0013	3.23	2.69	3.09	0.33	12.86	+/-	3.11	1.056e-05	+/-	3.27e-06	10.4	+/-	3.79	7.24e-06	+/-	2.69e-06	14.43	+/-	4.68	1.851e-05	+/-	3.23e-06
Kalueang	Sila	Mala	0.0056	2.77	2.69	2.46	0.36	14.36	+/-	4.75	1.002e-05	+/-	3.62e-06	10.4	+/-	3.79	7.24e-06	+/-	2.69e-06	15.03	+/-	6.11	1.92e-05	+/-	2.77e-06
Kalueang	Sila	Narikuruvar	0.03	2.17	2.69	2.96	0.48	17.04	+/-	6.58	1.512e-05	+/-	6.98e-06	10.4	+/-	3.79	7.24e-06	+/-	2.69e-06	16.14	+/-	5.46	1.971e-05	+/-	5.76e-06
Kalueang	Sila	Panta Kapu	0.0016	3.16	2.69	3.01	0.58	18.82	+/-	5.8	1.527e-05	+/-	4.84e-06	10.4	+/-	3.79	7.24e-06	+/-	2.69e-06	14.36	+/-	4.76	2.037e-05	+/-	3.6e-06
Kalueang	Sila	Pathan	0.031	2.16	2.69	2.56	0.29	13.92	+/-	6.44	1.042e-05	+/-	4.68e-06	10.4	+/-	3.79	7.24e-06	+/-	2.69e-06	13.74	+/-	5.37	2.063e-05	+/-	3.89e-06
Kalueang	Sila	Sikh Jatt 1	0.0056	2.77	2.69	2.66	0.3	12.01	+/-	3.7	1.014e-05	+/-	3.66e-06	10.4	+/-	3.79	7.24e-06	+/-	2.69e-06	14.11	+/-	5.3	1.807e-05	+/-	3.64e-06
Kalueang	Sila	Sindhi Pakistan	0.011	2.55	2.69	2.66	0.3	14.03	+/-	5.49	1.098e-05	+/-	4.22e-06	10.4	+/-	3.79	7.24e-06	+/-	2.69e-06	12.64	+/-	4.74	1.963e-05	+/-	3.05e-06
Kalueang	Sila	Vysya	0.00095	3.31	2.69	2.48	0.52	17.78	+/-	5.38	1.591e-05	+/-	4.6e-06	10.4	+/-	3.79	7.24e-06	+/-	2.69e-06	16.91	+/-	6.82	2.244e-05	+/-	4.33e-06
Kalueang	Sila	Yadav Rajasthan	0.0024	3.03	2.69	3.04	0.28	13.75	+/-	4.53	1.31e-05	+/-	4.1e-06	10.4	+/-	3.79	7.24e-06	+/-	2.69e-06	11.97	+/-	3.93	2.236e-05	+/-	3.59e-06
Kalueang	Visayan	Agarwal	0.02	2.32	2.39	2.07	1.41	66.69	+/-	24.21	3.241e-05	+/-	1.396e-05	90.03	+/-	37.66	3.056e-05	+/-	1.26e-05	15.66	+/-	7.55	2.102e-05	+/-	4.08e-06
Kalueang	Visayan	Balochi	0.026	2.23	2.39	3.24	1.49	91.24	+/-	35.25	3.991e-05	+/-	1.791e-05	90.03	+/-	37.66	3.056e-05	+/-	1.26e-05	13.44	+/-	4.15	1.789e-05	+/-	4.02e-06
Kalueang	Visayan	Bengali	0.044	2.01	2.39	2.23	1.53	67.69	+/-	28.14	2.653e-05	+/-	1.318e-05	90.03	+/-	37.66	3.056e-05	+/-	1.26e-05	12.1	+/-	5.43	1.722e-05	+/-	3.7e-06
Kalueang	Visayan	Brahmin Catholic Goa	0.041	2.05	2.39	2.21	1.49	72.18	+/-	35.28	3.091e-05	+/-	1.474e-05	90.03	+/-	37.66	3.056e-05	+/-	1.26e-05	13.23	+/-	5.98	1.88e-05	+/-	3.84e-06
Kalueang	Visayan	Brahmin Tiwari	0.022	2.29	2.39	2.76	1.47	69.76	+/-	29.93	3.272e-05	+/-	1.429e-05	90.03	+/-	37.66	3.056e-05	+/-	1.26e-05	13.86	+/-	5.02	1.941e-05	+/-	3.24e-06
Kalueang	Visayan	Brahmin Vaidik	0.022	2.29	2.39	2.32	1.45	69.86	+/-	28.17	3.423e-05	+/-	1.495e-05	90.03	+/-	37.66	3.056e-05	+/-	1.26e-05	14.34	+/-	6.19	2.145e-05	+/-	4.33e-06
Kalueang	Visayan	Gujarati 1	0.043	2.03	2.39	2.53	1.47	76.67	+/-	32.6	3.419e-05	+/-	1.688e-05	90.03	+/-	37.66	3.056e-05	+/-	1.26e-05	13.69	+/-	5.42	1.76e-05	+/-	3.12e-06
Kalueang	Visayan	Jew Cochin 2	0.028	2.2	2.39	2.17	1.48	73.3	+/-	23.77	2.729e-05	+/-	1.239e-05	90.03	+/-	37.66	3.056e-05	+/-	1.26e-05	13.54	+/-	6.23	1.91e-05	+/-	3.86e-06
Kalueang	Visayan	Kallar	0.027	2.21	2.39	2.19	1.41	56.58	+/-	19.08	2.588e-05	+/-	1.172e-05	90.03	+/-	37.66	3.056e-05	+/-	1.26e-05	15.43	+/-	7.05	1.856e-05	+/-	3.67e-06
Kalueang	Visayan	Kamboj	0.018	2.36	2.39	3.31	1.52	64.55	+/-	27.25	2.876e-05	+/-	1.218e-05	90.03	+/-	37.66	3.056e-05	+/-	1.26e-05	12.18	+/-	3.67	1.845e-05	+/-	3.88e-06
Kalueang	Visayan	Lodhi	0.045	2	2.39	3.09	1.45	63.82	+/-	29.9	2.486e-05	+/-	1.24e-05	90.03	+/-	37.66	3.056e-05	+/-	1.26e-05	14.43	+/-	4.68	1.851e-05	+/-	3.23e-06
Kalueang	Visayan	Mala	0.036	2.09	2.39	2.46	1.43	64.79	+/-	30.95	2.409e-05	+/-	1.102e-05	90.03	+/-	37.66	3.056e-05	+/-	1.26e-05	15.03	+/-	6.11	1.92e-05	+/-	2.77e-06
Kalueang	Visayan	Narikuruvar	0.0032	2.95	2.39	2.96	1.39	63.79	+/-	21.62	3.559e-05	+/-	1.142e-05	90.03	+/-	37.66	3.056e-05	+/-	1.26e-05	16.14	+/-	5.46	1.971e-05	+/-	5.76e-06
Kalueang	Visayan	Panta Kapu	0.023	2.28	2.39	3.01	1.45	76.41	+/-	27.77	3.659e-05	+/-	1.604e-05	90.03	+/-	37.66	3.056e-05	+/-	1.26e-05	14.36	+/-	4.76	2.037e-05	+/-	3.6e-06
Kalueang	Visayan	Punjabi	0.00031	3.6	2.39	2.67	1.38	76.3	+/-	19.18	3.79e-05	+/-	1.052e-05	90.03	+/-	37.66	3.056e-05	+/-	1.26e-05	16.38	+/-	6.14	2.267e-05	+/-	4.21e-06
Kalueang	Visayan	Sikh Jatt 2	0.045	2	2.39	2.86	1.51	66.15	+/-	32.09	2.913e-05	+/-	1.455e-05	90.03	+/-	37.66	3.056e-05	+/-	1.26e-05	12.52	+/-	4.38	1.909e-05	+/-	3.4e-06
Kalueang	Visayan	Sindhi Pakistan	0.037	2.08	2.39	2.66	1.51	66.16	+/-	26.7	2.459e-05	+/-	1.18e-05	90.03	+/-	37.66	3.056e-05	+/-	1.26e-05	12.64	+/-	4.74	1.963e-05	+/-	3.05e-06
Kalueang	Visayan	Vysya	0.045	2.01	2.39	2.48	1.37	73.29	+/-	34.13	3.652e-05	+/-	1.819e-05	90.03	+/-	37.66	3.056e-05	+/-	1.26e-05	16.91	+/-	6.82	2.244e-05	+/-	4.33e-06
Khonmueang	Akha	Gujarati 1	0.012	2.53	2.11	2.1	1.07	6.16	+/-	2.44	1.167e-05	+/-	2.5e-06	20.33	+/-	8.4	2.59e-06	+/-	1.23e-06	9.85	+/-	4.7	1.622e-05	+/-	3.92e-06
Khonmueang	Akha	Gujjar	0.0019	3.1	2.11	3.77	1.34	4.03	+/-	1.3	9.9e-06	+/-	2e-06	20.33	+/-	8.4	2.59e-06	+/-	1.23e-06	4.96	+/-	1.32	1.255e-05	+/-	1.86e-06
Khonmueang	Akha	Jew Cochin 2	0.019	2.35	2.11	2.1	0.66	10.22	+/-	4.35	1.411e-05	+/-	2.94e-06	20.33	+/-	8.4	2.59e-06	+/-	1.23e-06	12.33	+/-	5.88	1.825e-05	+/-	4.67e-06
Khonmueang	Akha	Naidu	0.03	2.17	2.11	2.39	0.37	14.05	+/-	6.47	1.618e-05	+/-	3.3e-06	20.33	+/-	8.4	2.59e-06	+/-	1.23e-06	16.21	+/-	6.77	1.97e-05	+/-	4.38e-06
Khonmueang	Akha	Palliyar	0.045	2	2.11	2.05	0.27	24.94	+/-	12.44	2.076e-05	+/-	6.45e-06	20.33	+/-	8.4	2.59e-06	+/-	1.23e-06	18.99	+/-	9.27	1.894e-05	+/-	5.88e-06
Khonmueang	Bajo	Gujarati 1	0.035	2.11	2.44	2.1	1.31	5.42	+/-	2.57	1.03e-05	+/-	2.36e-06	25.98	+/-	6.98	3.24e-06	+/-	1.33e-06	9.85	+/-	4.7	1.622e-05	+/-	3.92e-06
Khonmueang	Bajo	Sikh Jatt 1	0.0023	3.05	2.44	2.45	0.28	27.89	+/-	9.16	2.043e-05	+/-	5.47e-06	25.98	+/-	6.98	3.24e-06	+/-	1.33e-06	20.93	+/-	8.53	2.142e-05	+/-	6.07e-06
Khonmueang	Colao	Gujarati 1	0.009	2.61	2.41	2.1	1.38	6.4	+/-	2.45	1.458e-05	+/-	2.56e-06	35.04	+/-	12.75	4.76e-06	+/-	1.97e-06	9.85	+/-	4.7	1.622e-05	+/-	3.92e-06
Khonmueang	Colao	Gujjar	0.012	2.52	2.41	3.77	1.65	3.31	+/-	1.32	1.109e-05	+/-	2.52e-06	35.04	+/-	12.75	4.76e-06	+/-	1.97e-06	4.96	+/-	1.32	1.255e-05	+/-	1.86e-06
Khonmueang	Colao	Kallar	0.046	1.99	2.41	2.24	1.28	7.69	+/-	3.86	1.501e-05	+/-	3.56e-06	35.04	+/-	12.75	4.76e-06	+/-	1.97e-06	13.33	+/-	5.96	1.856e-05	+/-	4.54e-06
Khonmueang	Cong	Gujjar	0.0061	2.74	2.02	3.77	0.89	4.34	+/-	1.58	8.21e-06	+/-	2.15e-06	11.37	+/-	5.63	1.69e-06	+/-	6.4e-07	4.96	+/-	1.32	1.255e-05	+/-	1.86e-06
Khonmueang	Khmer	Gujarati 1	0.035	2.11	3.22	2.1	1.37	6.5	+/-	3.08	1.036e-05	+/-	2.6e-06	34.71	+/-	8.22	5.69e-06	+/-	1.77e-06	9.85	+/-	4.7	1.622e-05	+/-	3.92e-06
Khonmueang	Khmer	Gujjar	0.0015	3.17	3.22	3.77	1.64	3.39	+/-	1.07	8.65e-06	+/-	1.54e-06	34.71	+/-	8.22	5.69e-06	+/-	1.77e-06	4.96	+/-	1.32	1.255e-05	+/-	1.86e-06
Khonmueang	Lao	Arunthatiar	0.04	2.05	3.55	2.21	0.89	22.77	+/-	11.09	2.287e-05	+/-	6.42e-06	55.03	+/-	10.1	5.1e-06	+/-	1.44e-06	21.08	+/-	9.55	2.165e-05	+/-	6.49e-06
Khonmueang	Lao	Bhumihar	0.013	2.48	3.55	2.19	1.08	18.72	+/-	7.54	2.331e-05	+/-	4.49e-06	55.03	+/-	10.1	5.1e-06	+/-	1.44e-06	16.33	+/-	7.44	2.129e-05	+/-	5.33e-06
Khonmueang	Lao	Dhobi	0.0097	2.59	3.55	2.04	1.36	15.28	+/-	5.91	1.998e-05	+/-	4.31e-06	55.03	+/-	10.1	5.1e-06	+/-	1.44e-06	10.49	+/-	5.14	1.526e-05	+/-	4.85e-06
Khonmueang	Lao	Gujarati 1	0.008	2.65	3.55	2.1	1.39	11.07	+/-	4.18	1.712e-05	+/-	2.79e-06	55.03	+/-	10.1	5.1e-06	+/-	1.44e-06	9.85	+/-	4.7	1.622e-05	+/-	3.92e-06
Khonmueang	Lao	Gujjar	0.0074	2.68	3.55	3.77	1.67	6.92	+/-	2.58	1.355e-05	+/-	2.67e-06	55.03	+/-	10.1	5.1e-06	+/-	1.44e-06	4.96	+/-	1.32	1.255e-05	+/-	1.86e-06
Khonmueang	Lao	Kallar	0.022	2.29	3.55	2.24	1.22	15.43	+/-	6.72	1.919e-05	+/-	4.45e-06	55.03	+/-	10.1	5.1e-06	+/-	1.44e-06	13.33	+/-	5.96	1.856e-05	+/-	4.54e-06
Khonmueang	Lao	Naidu	0.017	2.4	3.55	2.39	1.09	19.62	+/-	8.19	2.096e-05	+/-	4.66e-06	55.03	+/-	10.1	5.1e-06	+/-	1.44e-06	16.21	+/-	6.77	1.97e-05	+/-	4.38e-06
Khonmueang	Lao	Palliyar	0.011	2.54	3.55	2.05	0.97	25.36	+/-	9.98	2.069e-05	+/-	4.43e-06	55.03	+/-	10.1	5.1e-06	+/-	1.44e-06	18.99	+/-	9.27	1.894e-05	+/-	5.88e-06
Khonmueang	Lao	Sikh Jatt 1	0.00045	3.51	3.55	2.45	0.9	25.36	+/-	7.23	2.508e-05	+/-	4.78e-06	55.03	+/-	10.1	5.1e-06	+/-	1.44e-06	20.93	+/-	8.53	2.142e-05	+/-	6.07e-06
Khonmueang	Miao	Dhobi	0.0083	2.64	2.08	2.04	1.61	9.08	+/-	3.44	1.39e-05	+/-	3.43e-06	84.04	+/-	35.59	1.065e-05	+/-	5.13e-06	10.49	+/-	5.14	1.526e-05	+/-	4.85e-06
Khonmueang	Miao	Gujarati 1	0.00033	3.59	2.08	2.1	1.68	7.22	+/-	2.01	1.384e-05	+/-	2.59e-06	84.04	+/-	35.59	1.065e-05	+/-	5.13e-06	9.85	+/-	4.7	1.622e-05	+/-	3.92e-06
Khonmueang	Miao	Gujjar	0.00059	3.44	2.08	3.77	1.81	4.2	+/-	1.22	1.138e-05	+/-	2e-06	84.04	+/-	35.59	1.065e-05	+/-	5.13e-06	4.96	+/-	1.32	1.255e-05	+/-	1.86e-06
Khonmueang	Nicobarese	Bhumihar	0.026	2.23	2.15	2.19	0.93	44.91	+/-	20.14	4.592e-05	+/-	1.647e-05	44.48	+/-	20.37	1.226e-05	+/-	5.7e-06	16.33	+/-	7.44	2.129e-05	+/-	5.33e-06
Khonmueang	Nicobarese	Naidu	0.033	2.14	2.15	2.39	1.33	80.21	+/-	33.89	6.819e-05	+/-	3.19e-05	44.48	+/-	20.37	1.226e-05	+/-	5.7e-06	16.21	+/-	6.77	1.97e-05	+/-	4.38e-06
Khonmueang	Nicobarese	Palliyar	0.013	2.47	2.15	2.05	0.97	54.67	+/-	22.13	4.16e-05	+/-	1.591e-05	44.48	+/-	20.37	1.226e-05	+/-	5.7e-06	18.99	+/-	9.27	1.894e-05	+/-	5.88e-06
Khonmueang	Nicobarese	Sikh Jatt 1	0.0031	2.96	2.15	2.45	0.72	38.41	+/-	12.98	3.68e-05	+/-	1.058e-05	44.48	+/-	20.37	1.226e-05	+/-	5.7e-06	20.93	+/-	8.53	2.142e-05	+/-	6.07e-06
Khonmueang	Nung	Dhobi	0.0063	2.73	2.59	2.04	0.38	11.43	+/-	4.18	1.838e-05	+/-	4.5e-06	15.35	+/-	3.66	1.85e-06	+/-	7.1e-07	10.49	+/-	5.14	1.526e-05	+/-	4.85e-06
Khonmueang	Nung	Gujarati 1	0.017	2.38	2.59	2.1	0.44	10.09	+/-	4.25	1.787e-05	+/-	3.81e-06	15.35	+/-	3.66	1.85e-06	+/-	7.1e-07	9.85	+/-	4.7	1.622e-05	+/-	3.92e-06
Khonmueang	Nung	Gujjar	0.00058	3.44	2.59	3.77	1.02	6.03	+/-	1.75	1.404e-05	+/-	3.23e-06	15.35	+/-	3.66	1.85e-06	+/-	7.1e-07	4.96	+/-	1.32	1.255e-05	+/-	1.86e-06
Khonmueang	Nung	Irula	0.048	1.97	2.59	2.31	0.27	15.59	+/-	7.9	1.732e-05	+/-	5.31e-06	15.35	+/-	3.66	1.85e-06	+/-	7.1e-07	11.86	+/-	5.14	1.406e-05	+/-	3.62e-06
Khonmueang	Nung	Palliyar	0.024	2.26	2.59	2.05	0.36	22.17	+/-	9.8	2.235e-05	+/-	6.29e-06	15.35	+/-	3.66	1.85e-06	+/-	7.1e-07	18.99	+/-	9.27	1.894e-05	+/-	5.88e-06
Khonmueang	Nung	Sikh Jatt 1	0.0051	2.8	2.59	2.45	0.33	21.32	+/-	7.61	2.508e-05	+/-	5.08e-06	15.35	+/-	3.66	1.85e-06	+/-	7.1e-07	20.93	+/-	8.53	2.142e-05	+/-	6.07e-06
Khonmueang	Pathen	Arunthatiar	0.0098	2.58	2.43	2.21	1.19	5.96	+/-	2.31	1.247e-05	+/-	2.8e-06	5.35	+/-	2.2	1.6e-06	+/-	5.7e-07	21.08	+/-	9.55	2.165e-05	+/-	6.49e-06
Khonmueang	Pathen	Bhumihar	0.007	2.7	2.43	2.19	1.01	5.7	+/-	2.11	1.361e-05	+/-	2.65e-06	5.35	+/-	2.2	1.6e-06	+/-	5.7e-07	16.33	+/-	7.44	2.129e-05	+/-	5.33e-06
Khonmueang	Pathen	Dhobi	0.0048	2.82	2.43	2.04	0.65	6.82	+/-	2.42	1.433e-05	+/-	3.2e-06	5.35	+/-	2.2	1.6e-06	+/-	5.7e-07	10.49	+/-	5.14	1.526e-05	+/-	4.85e-06
Khonmueang	Pathen	Gujarati 1	0.00011	3.88	2.43	2.1	0.59	5.75	+/-	1.48	1.368e-05	+/-	2.43e-06	5.35	+/-	2.2	1.6e-06	+/-	5.7e-07	9.85	+/-	4.7	1.622e-05	+/-	3.92e-06
Khonmueang	Pathen	Gujjar	9.3e-06	4.43	2.43	3.77	0.29	4	+/-	0.9	1.247e-05	+/-	2.28e-06	5.35	+/-	2.2	1.6e-06	+/-	5.7e-07	4.96	+/-	1.32	1.255e-05	+/-	1.86e-06
Khonmueang	Pathen	Irula	0.0059	2.75	2.43	2.31	0.76	6.87	+/-	2.5	1.149e-05	+/-	2.62e-06	5.35	+/-	2.2	1.6e-06	+/-	5.7e-07	11.86	+/-	5.14	1.406e-05	+/-	3.62e-06
Khonmueang	Pathen	Jew Cochin 2	1.8e-05	4.29	2.43	2.1	0.79	7.38	+/-	1.72	1.491e-05	+/-	2.82e-06	5.35	+/-	2.2	1.6e-06	+/-	5.7e-07	12.33	+/-	5.88	1.825e-05	+/-	4.67e-06
Khonmueang	Pathen	Kallar	0.0007	3.39	2.43	2.24	0.86	6.52	+/-	1.93	1.345e-05	+/-	2.58e-06	5.35	+/-	2.2	1.6e-06	+/-	5.7e-07	13.33	+/-	5.96	1.856e-05	+/-	4.54e-06
Khonmueang	Pathen	Naidu	0.029	2.18	2.43	2.39	1.01	6.95	+/-	3.18	1.304e-05	+/-	2.81e-06	5.35	+/-	2.2	1.6e-06	+/-	5.7e-07	16.21	+/-	6.77	1.97e-05	+/-	4.38e-06
Khonmueang	Pathen	Palliyar	0.015	2.44	2.43	2.05	1.12	6.22	+/-	2.55	1.137e-05	+/-	2.64e-06	5.35	+/-	2.2	1.6e-06	+/-	5.7e-07	18.99	+/-	9.27	1.894e-05	+/-	5.88e-06
Khonmueang	Pathen	Sikh Jatt 1	0.003	2.97	2.43	2.45	1.19	7.61	+/-	2.56	1.312e-05	+/-	2.76e-06	5.35	+/-	2.2	1.6e-06	+/-	5.7e-07	20.93	+/-	8.53	2.142e-05	+/-	6.07e-06
Lao Isan	Dong Hunan	Adi Dravider	0.0012	3.24	2.73	2.79	0.78	22.5	+/-	6.93	2.614e-05	+/-	6.58e-06	36.42	+/-	13.33	6.2e-06	+/-	1.32e-06	51.36	+/-	18.42	3.555e-05	+/-	8.37e-06
Lao Isan	Dong Hunan	Agarwal	1.1e-05	4.39	2.73	3.96	0.48	22.3	+/-	5.08	2.936e-05	+/-	6.17e-06	36.42	+/-	13.33	6.2e-06	+/-	1.32e-06	35.26	+/-	8.91	2.922e-05	+/-	5.77e-06
Lao Isan	Dong Hunan	Arunthatiar	0.001	3.29	2.73	3.47	0.55	20.86	+/-	6.35	2.511e-05	+/-	6.6e-06	36.42	+/-	13.33	6.2e-06	+/-	1.32e-06	36.8	+/-	10.61	2.678e-05	+/-	4.9e-06
Lao Isan	Dong Hunan	Balochi	3e-06	4.67	2.73	5.19	0.45	28.05	+/-	6.01	3.609e-05	+/-	7.7e-06	36.42	+/-	13.33	6.2e-06	+/-	1.32e-06	44.49	+/-	8.58	3.665e-05	+/-	4.36e-06
Lao Isan	Dong Hunan	Baniyas	0.011	2.54	2.73	2.64	0.76	19.06	+/-	7.51	2.715e-05	+/-	7.82e-06	36.42	+/-	13.33	6.2e-06	+/-	1.32e-06	42.53	+/-	16.08	3.325e-05	+/-	8.22e-06
Lao Isan	Dong Hunan	Bengali	0.0018	3.12	2.73	2.68	0.63	22.3	+/-	7.14	2.454e-05	+/-	6.88e-06	36.42	+/-	13.33	6.2e-06	+/-	1.32e-06	42.94	+/-	16.01	2.574e-05	+/-	4.81e-06
Lao Isan	Dong Hunan	Bhumihar	5.8e-05	4.02	2.73	3.61	0.53	21.27	+/-	5.29	3.111e-05	+/-	7.08e-06	36.42	+/-	13.33	6.2e-06	+/-	1.32e-06	35.83	+/-	9.91	3.131e-05	+/-	6.21e-06
Lao Isan	Dong Hunan	Brahmin Catholic Goa	0.0005	3.48	2.73	3.73	0.53	21.66	+/-	6.22	2.98e-05	+/-	7.45e-06	36.42	+/-	13.33	6.2e-06	+/-	1.32e-06	37.37	+/-	10.01	3.107e-05	+/-	5.09e-06
Lao Isan	Dong Hunan	Brahmin Catholic Kumta	0.00011	3.86	2.73	3.73	0.51	24.47	+/-	6.34	3.319e-05	+/-	6.16e-06	36.42	+/-	13.33	6.2e-06	+/-	1.32e-06	41.33	+/-	11.08	3.58e-05	+/-	5.45e-06
Lao Isan	Dong Hunan	Brahmin Tiwari	7.9e-09	5.77	2.73	4.3	0.37	25.4	+/-	4.4	3.524e-05	+/-	5.39e-06	36.42	+/-	13.33	6.2e-06	+/-	1.32e-06	37.11	+/-	8.63	3.431e-05	+/-	4.52e-06
Lao Isan	Dong Hunan	Brahmin Vaidik	3.3e-08	5.52	2.73	4.33	0.43	26.25	+/-	4.65	3.381e-05	+/-	6.12e-06	36.42	+/-	13.33	6.2e-06	+/-	1.32e-06	40.52	+/-	9.36	3.393e-05	+/-	5.81e-06
Lao Isan	Dong Hunan	Brahui	1.5e-06	4.81	2.73	4.65	0.31	28.21	+/-	5.86	3.578e-05	+/-	4.86e-06	36.42	+/-	13.33	6.2e-06	+/-	1.32e-06	38.59	+/-	8.31	3.413e-05	+/-	4.53e-06
Lao Isan	Dong Hunan	Burusho	8.3e-05	3.93	2.73	4.78	0.41	28.59	+/-	7.27	3.006e-05	+/-	6.42e-06	36.42	+/-	13.33	6.2e-06	+/-	1.32e-06	43.36	+/-	9.07	3.159e-05	+/-	5.25e-06
Lao Isan	Dong Hunan	Chakkiliyan	6.2e-06	4.52	2.73	3.34	0.44	23.84	+/-	5.28	2.803e-05	+/-	5.33e-06	36.42	+/-	13.33	6.2e-06	+/-	1.32e-06	37.46	+/-	11.21	2.792e-05	+/-	4.63e-06
Lao Isan	Dong Hunan	Chaurasia	0.0025	3.02	2.73	4.25	0.53	22.14	+/-	7.32	2.783e-05	+/-	8.01e-06	36.42	+/-	13.33	6.2e-06	+/-	1.32e-06	38.3	+/-	9.01	3.159e-05	+/-	5.52e-06
Lao Isan	Dong Hunan	Coorghi	0.00016	3.78	2.73	4.13	0.65	31.59	+/-	8.36	3.981e-05	+/-	9.43e-06	36.42	+/-	13.33	6.2e-06	+/-	1.32e-06	62.08	+/-	15.02	5.187e-05	+/-	1.04e-05
Lao Isan	Dong Hunan	Dhobi	0.0036	2.91	2.73	3.21	0.6	19.51	+/-	6.68	2.636e-05	+/-	9.06e-06	36.42	+/-	13.33	6.2e-06	+/-	1.32e-06	33.15	+/-	10.33	2.77e-05	+/-	6.93e-06
Lao Isan	Dong Hunan	Gujarati 1	1.9e-06	4.77	2.73	4.08	0.48	24.62	+/-	5.17	3.35e-05	+/-	6.95e-06	36.42	+/-	13.33	6.2e-06	+/-	1.32e-06	40.21	+/-	9.87	3.67e-05	+/-	5.37e-06
Lao Isan	Dong Hunan	Gujarati 2	1.4e-06	4.83	2.73	4.63	0.4	24.31	+/-	5.04	3.126e-05	+/-	6.12e-06	36.42	+/-	13.33	6.2e-06	+/-	1.32e-06	35.28	+/-	7.62	2.94e-05	+/-	4.47e-06
Lao Isan	Dong Hunan	Gujjar	4.7e-05	4.07	2.73	4.96	0.34	32.71	+/-	8.04	3.453e-05	+/-	7.19e-06	36.42	+/-	13.33	6.2e-06	+/-	1.32e-06	46.29	+/-	9.32	3.41e-05	+/-	6.87e-06
Lao Isan	Dong Hunan	Hakki Pikki	0.0015	3.18	2.73	4.03	0.27	28.95	+/-	9.11	3.865e-05	+/-	9.93e-06	36.42	+/-	13.33	6.2e-06	+/-	1.32e-06	37.89	+/-	9.39	3.411e-05	+/-	5.88e-06
Lao Isan	Dong Hunan	Hallaki	0.00017	3.76	2.73	2.9	0.4	26.8	+/-	7.13	3.648e-05	+/-	7.73e-06	36.42	+/-	13.33	6.2e-06	+/-	1.32e-06	40.02	+/-	13.79	3.367e-05	+/-	7.19e-06
Lao Isan	Dong Hunan	Havik	0.00063	3.42	2.73	4.17	0.56	29.75	+/-	8.7	3.849e-05	+/-	7.16e-06	36.42	+/-	13.33	6.2e-06	+/-	1.32e-06	52.99	+/-	12.7	4.31e-05	+/-	5.97e-06
Lao Isan	Dong Hunan	Irula	0.00078	3.36	2.73	2.85	0.39	28.15	+/-	8.38	3.48e-05	+/-	8e-06	36.42	+/-	13.33	6.2e-06	+/-	1.32e-06	41.86	+/-	14.71	3.312e-05	+/-	6.88e-06
Lao Isan	Dong Hunan	Jew Cochin 1	0.00012	3.84	2.73	4.3	0.42	24.49	+/-	5.1	3.233e-05	+/-	8.43e-06	36.42	+/-	13.33	6.2e-06	+/-	1.32e-06	37.66	+/-	8.76	3.131e-05	+/-	5.58e-06
Lao Isan	Dong Hunan	Kalash	5.9e-07	5	2.73	5.26	0.31	28.81	+/-	5.77	3.794e-05	+/-	6.99e-06	36.42	+/-	13.33	6.2e-06	+/-	1.32e-06	39.37	+/-	7.49	3.592e-05	+/-	5.54e-06
Lao Isan	Dong Hunan	Kallar	1.2e-05	4.38	2.73	3.91	0.48	22.69	+/-	5.18	2.945e-05	+/-	6.2e-06	36.42	+/-	13.33	6.2e-06	+/-	1.32e-06	37.14	+/-	9.5	2.999e-05	+/-	4.93e-06
Lao Isan	Dong Hunan	Kamboj	4.3e-07	5.06	2.73	5.14	0.46	24.25	+/-	4.79	3.203e-05	+/-	5.98e-06	36.42	+/-	13.33	6.2e-06	+/-	1.32e-06	38.8	+/-	7.55	3.316e-05	+/-	4.41e-06
Lao Isan	Dong Hunan	Kumhar	0.024	2.26	2.73	2.46	0.6	21.52	+/-	9.5	2.76e-05	+/-	9.47e-06	36.42	+/-	13.33	6.2e-06	+/-	1.32e-06	39.81	+/-	16.18	3.041e-05	+/-	6.67e-06
Lao Isan	Dong Hunan	Lodhi	0.00043	3.52	2.73	3.82	0.69	21.13	+/-	6	2.782e-05	+/-	6.84e-06	36.42	+/-	13.33	6.2e-06	+/-	1.32e-06	43.3	+/-	11.34	3.347e-05	+/-	6.56e-06
Lao Isan	Dong Hunan	Makrani	1.2e-08	5.7	2.73	5.71	0.39	27.45	+/-	4.69	3.533e-05	+/-	6.2e-06	36.42	+/-	13.33	6.2e-06	+/-	1.32e-06	40.74	+/-	7.14	3.571e-05	+/-	4.93e-06
Lao Isan	Dong Hunan	Mala	0.0013	3.21	2.73	2.53	0.59	20.83	+/-	6.49	2.733e-05	+/-	7.58e-06	36.42	+/-	13.33	6.2e-06	+/-	1.32e-06	38.35	+/-	15.18	3.022e-05	+/-	7.4e-06
Lao Isan	Dong Hunan	Muslim Karnataka	0.031	2.16	2.73	2.43	0.69	20.89	+/-	9.68	2.509e-05	+/-	6.45e-06	36.42	+/-	13.33	6.2e-06	+/-	1.32e-06	42.96	+/-	17.72	3.025e-05	+/-	6.16e-06
Lao Isan	Dong Hunan	Nadar	2.6e-05	4.2	2.73	3.46	0.35	25.55	+/-	6.08	3.184e-05	+/-	6.12e-06	36.42	+/-	13.33	6.2e-06	+/-	1.32e-06	36.18	+/-	10.46	2.958e-05	+/-	5.49e-06
Lao Isan	Dong Hunan	Naidu	0.0015	3.18	2.73	3.2	0.72	23.88	+/-	7.51	2.89e-05	+/-	5.91e-06	36.42	+/-	13.33	6.2e-06	+/-	1.32e-06	50.58	+/-	15.8	3.724e-05	+/-	6.77e-06
Lao Isan	Dong Hunan	Narikuruvar	0.01	2.58	2.73	2.25	0.7	17.54	+/-	6.81	2.411e-05	+/-	8.9e-06	36.42	+/-	13.33	6.2e-06	+/-	1.32e-06	31.08	+/-	13.8	2.602e-05	+/-	9.09e-06
Lao Isan	Dong Hunan	Oswal Jain	1.5e-05	4.33	2.73	3.48	0.51	28.17	+/-	6.5	3.569e-05	+/-	8.15e-06	36.42	+/-	13.33	6.2e-06	+/-	1.32e-06	47.45	+/-	13.65	3.462e-05	+/-	6.96e-06
Lao Isan	Dong Hunan	Palliyar	0.023	2.27	2.73	2.64	0.7	24.64	+/-	10.84	2.626e-05	+/-	7.33e-06	36.42	+/-	13.33	6.2e-06	+/-	1.32e-06	51.01	+/-	19.32	3.306e-05	+/-	8.29e-06
Lao Isan	Dong Hunan	Panta Kapu	4.5e-06	4.58	2.73	4.68	0.41	29.37	+/-	6.41	3.732e-05	+/-	7.17e-06	36.42	+/-	13.33	6.2e-06	+/-	1.32e-06	44.56	+/-	9.52	3.74e-05	+/-	5.38e-06
Lao Isan	Dong Hunan	Patel	9e-06	4.44	2.73	3.7	0.61	20.11	+/-	4.52	2.631e-05	+/-	5.93e-06	36.42	+/-	13.33	6.2e-06	+/-	1.32e-06	37.86	+/-	10.24	3.158e-05	+/-	7.01e-06
Lao Isan	Dong Hunan	Pathan	1.8e-06	4.78	2.73	3.94	0.45	23.05	+/-	4.83	3.095e-05	+/-	5.91e-06	36.42	+/-	13.33	6.2e-06	+/-	1.32e-06	35.16	+/-	8.93	3.059e-05	+/-	4.94e-06
Lao Isan	Dong Hunan	Pulliyar	1.5e-05	4.33	2.73	2.24	0.71	19.33	+/-	3.56	2.456e-05	+/-	5.67e-06	36.42	+/-	13.33	6.2e-06	+/-	1.32e-06	40.74	+/-	18.23	2.831e-05	+/-	7.28e-06
Lao Isan	Dong Hunan	Punjabi	0.0025	3.03	2.73	3.13	0.6	24.01	+/-	7.93	2.885e-05	+/-	9.21e-06	36.42	+/-	13.33	6.2e-06	+/-	1.32e-06	44.75	+/-	14.31	3.273e-05	+/-	4.98e-06
Lao Isan	Dong Hunan	Reddy Telangana	1.1e-05	4.4	2.73	3.36	0.53	26.04	+/-	5.71	3.186e-05	+/-	7.23e-06	36.42	+/-	13.33	6.2e-06	+/-	1.32e-06	44.7	+/-	13.32	3.564e-05	+/-	8.31e-06
Lao Isan	Dong Hunan	Scheduled Caste Karnataka	0.0003	3.61	2.73	3.04	0.62	25.88	+/-	7.17	3.476e-05	+/-	7.53e-06	36.42	+/-	13.33	6.2e-06	+/-	1.32e-06	49.18	+/-	16.18	3.798e-05	+/-	9.11e-06
Lao Isan	Dong Hunan	Sikh Jatt 1	1.1e-05	4.39	2.73	5.07	0.39	24.55	+/-	5.6	3.308e-05	+/-	6.98e-06	36.42	+/-	13.33	6.2e-06	+/-	1.32e-06	35.95	+/-	6.61	3.081e-05	+/-	6.07e-06
Lao Isan	Dong Hunan	Sikh Jatt 2	9.7e-09	5.74	2.73	4.91	0.42	25.66	+/-	3.91	3.456e-05	+/-	6.03e-06	36.42	+/-	13.33	6.2e-06	+/-	1.32e-06	39.44	+/-	8.03	3.414e-05	+/-	5.43e-06
Lao Isan	Dong Hunan	Sindhi Pakistan	5e-06	4.56	2.73	3.48	0.4	25.87	+/-	5.67	3.494e-05	+/-	6.7e-06	36.42	+/-	13.33	6.2e-06	+/-	1.32e-06	38.73	+/-	11.14	3.453e-05	+/-	7.13e-06
Lao Isan	Dong Hunan	Vysya	0.00015	3.8	2.73	3.96	0.46	27.47	+/-	7.23	3.317e-05	+/-	6.33e-06	36.42	+/-	13.33	6.2e-06	+/-	1.32e-06	43.74	+/-	11.04	3.624e-05	+/-	5.63e-06
Lao Isan	Dong Hunan	Yadav Pondicherry	0.00036	3.57	2.73	2.39	0.55	21.68	+/-	6.07	2.769e-05	+/-	5.54e-06	36.42	+/-	13.33	6.2e-06	+/-	1.32e-06	38.11	+/-	15.96	3.024e-05	+/-	7.1e-06
Lao Isan	Dong Hunan	Yadav Rajasthan	0.0006	3.43	2.73	4.43	0.51	24.08	+/-	7.02	3.246e-05	+/-	7.77e-06	36.42	+/-	13.33	6.2e-06	+/-	1.32e-06	40.77	+/-	9.21	3.507e-05	+/-	6.46e-06
Lao Isan	Dong Hunan	Yerukali	0.0066	2.72	2.73	3.41	0.54	27.3	+/-	10.05	3.428e-05	+/-	8.57e-06	36.42	+/-	13.33	6.2e-06	+/-	1.32e-06	47.39	+/-	13.92	3.749e-05	+/-	7.6e-06
Lao Isan	Maonan	Adi Dravider	1.2e-05	4.37	2.44	2.79	1.35	23.24	+/-	5.32	2.667e-05	+/-	3.19e-06	10.04	+/-	4.12	1.87e-06	+/-	5.1e-07	51.36	+/-	18.42	3.555e-05	+/-	8.37e-06
Lao Isan	Maonan	Agarwal	3.6e-05	4.13	2.44	3.96	1.11	21.65	+/-	5.24	2.844e-05	+/-	5.21e-06	10.04	+/-	4.12	1.87e-06	+/-	5.1e-07	35.26	+/-	8.91	2.922e-05	+/-	5.77e-06
Lao Isan	Maonan	Arunthatiar	7e-05	3.98	2.44	3.47	1.14	20.43	+/-	5.14	2.514e-05	+/-	4.63e-06	10.04	+/-	4.12	1.87e-06	+/-	5.1e-07	36.8	+/-	10.61	2.678e-05	+/-	4.9e-06
Lao Isan	Maonan	Balochi	4.9e-05	4.06	2.44	5.19	1.26	30.2	+/-	7.43	3.668e-05	+/-	8.17e-06	10.04	+/-	4.12	1.87e-06	+/-	5.1e-07	44.49	+/-	8.58	3.665e-05	+/-	4.36e-06
Lao Isan	Maonan	Baniyas	0.0022	3.06	2.44	2.64	1.24	18.81	+/-	6.15	2.746e-05	+/-	6.63e-06	10.04	+/-	4.12	1.87e-06	+/-	5.1e-07	42.53	+/-	16.08	3.325e-05	+/-	8.22e-06
Lao Isan	Maonan	Bengali	0.0024	3.04	2.44	2.68	1.24	18.76	+/-	6.18	2.034e-05	+/-	5.16e-06	10.04	+/-	4.12	1.87e-06	+/-	5.1e-07	42.94	+/-	16.01	2.574e-05	+/-	4.81e-06
Lao Isan	Maonan	Bhumihar	5.4e-05	4.04	2.44	3.61	1.12	21.19	+/-	5.25	3.124e-05	+/-	6.09e-06	10.04	+/-	4.12	1.87e-06	+/-	5.1e-07	35.83	+/-	9.91	3.131e-05	+/-	6.21e-06
Lao Isan	Maonan	Brahmin Catholic Goa	0.0054	2.78	2.44	3.73	1.15	21.09	+/-	7.58	2.85e-05	+/-	6.3e-06	10.04	+/-	4.12	1.87e-06	+/-	5.1e-07	37.37	+/-	10.01	3.107e-05	+/-	5.09e-06
Lao Isan	Maonan	Brahmin Catholic Kumta	0.0021	3.08	2.44	3.73	1.22	33.05	+/-	10.72	4.052e-05	+/-	8.53e-06	10.04	+/-	4.12	1.87e-06	+/-	5.1e-07	41.33	+/-	11.08	3.58e-05	+/-	5.45e-06
Lao Isan	Maonan	Brahmin Tiwari	2.8e-08	5.56	2.44	4.3	1.15	27.79	+/-	5	3.714e-05	+/-	4.54e-06	10.04	+/-	4.12	1.87e-06	+/-	5.1e-07	37.11	+/-	8.63	3.431e-05	+/-	4.52e-06
Lao Isan	Maonan	Brahmin Vaidik	2.4e-06	4.71	2.44	4.33	1.21	29.29	+/-	6.22	3.661e-05	+/-	5.11e-06	10.04	+/-	4.12	1.87e-06	+/-	5.1e-07	40.52	+/-	9.36	3.393e-05	+/-	5.81e-06
Lao Isan	Maonan	Brahui	8.7e-05	3.92	2.44	4.65	1.17	29.17	+/-	7.43	3.79e-05	+/-	5.13e-06	10.04	+/-	4.12	1.87e-06	+/-	5.1e-07	38.59	+/-	8.31	3.413e-05	+/-	4.53e-06
Lao Isan	Maonan	Burusho	0.0011	3.27	2.44	4.78	1.25	26.8	+/-	8.19	2.977e-05	+/-	6.28e-06	10.04	+/-	4.12	1.87e-06	+/-	5.1e-07	43.36	+/-	9.07	3.159e-05	+/-	5.25e-06
Lao Isan	Maonan	Chakkiliyan	0.0015	3.17	2.44	3.34	1.15	23.6	+/-	7.43	2.676e-05	+/-	4.19e-06	10.04	+/-	4.12	1.87e-06	+/-	5.1e-07	37.46	+/-	11.21	2.792e-05	+/-	4.63e-06
Lao Isan	Maonan	Chaurasia	1.2e-05	4.38	2.44	4.25	1.17	29.9	+/-	6.82	3.807e-05	+/-	7.24e-06	10.04	+/-	4.12	1.87e-06	+/-	5.1e-07	38.3	+/-	9.01	3.159e-05	+/-	5.52e-06
Lao Isan	Maonan	Coorghi	0.00018	3.75	2.44	4.13	1.44	43.09	+/-	11.48	5.074e-05	+/-	1.222e-05	10.04	+/-	4.12	1.87e-06	+/-	5.1e-07	62.08	+/-	15.02	5.187e-05	+/-	1.04e-05
Lao Isan	Maonan	Dhobi	0.001	3.29	2.44	3.21	1.07	20.46	+/-	6.23	2.72e-05	+/-	7.14e-06	10.04	+/-	4.12	1.87e-06	+/-	5.1e-07	33.15	+/-	10.33	2.77e-05	+/-	6.93e-06
Lao Isan	Maonan	Gujarati 1	6.2e-08	5.41	2.44	4.08	1.2	26.27	+/-	4.85	3.548e-05	+/-	5.17e-06	10.04	+/-	4.12	1.87e-06	+/-	5.1e-07	40.21	+/-	9.87	3.67e-05	+/-	5.37e-06
Lao Isan	Maonan	Gujarati 2	5.5e-05	4.03	2.44	4.63	1.11	25.24	+/-	6.26	3.167e-05	+/-	5.07e-06	10.04	+/-	4.12	1.87e-06	+/-	5.1e-07	35.28	+/-	7.62	2.94e-05	+/-	4.47e-06
Lao Isan	Maonan	Gujjar	0.0029	2.98	2.44	4.96	1.29	32.93	+/-	11.06	3.777e-05	+/-	9.29e-06	10.04	+/-	4.12	1.87e-06	+/-	5.1e-07	46.29	+/-	9.32	3.41e-05	+/-	6.87e-06
Lao Isan	Maonan	Hakki Pikki	0.0036	2.91	2.44	4.03	1.16	29.07	+/-	9.99	3.679e-05	+/-	8.84e-06	10.04	+/-	4.12	1.87e-06	+/-	5.1e-07	37.89	+/-	9.39	3.411e-05	+/-	5.88e-06
Lao Isan	Maonan	Hallaki	0.01	2.57	2.44	2.9	1.2	30.57	+/-	11.88	3.918e-05	+/-	8.54e-06	10.04	+/-	4.12	1.87e-06	+/-	5.1e-07	40.02	+/-	13.79	3.367e-05	+/-	7.19e-06
Lao Isan	Maonan	Havik	0.0004	3.54	2.44	4.17	1.36	41.8	+/-	11.8	4.903e-05	+/-	1.023e-05	10.04	+/-	4.12	1.87e-06	+/-	5.1e-07	52.99	+/-	12.7	4.31e-05	+/-	5.97e-06
Lao Isan	Maonan	Irula	0.004	2.88	2.44	2.85	1.23	28.98	+/-	10.07	3.519e-05	+/-	8.25e-06	10.04	+/-	4.12	1.87e-06	+/-	5.1e-07	41.86	+/-	14.71	3.312e-05	+/-	6.88e-06
Lao Isan	Maonan	Jew Cochin 1	3.5e-06	4.64	2.44	4.3	1.16	23.93	+/-	4.46	3.035e-05	+/-	6.54e-06	10.04	+/-	4.12	1.87e-06	+/-	5.1e-07	37.66	+/-	8.76	3.131e-05	+/-	5.58e-06
Lao Isan	Maonan	Kalash	5.1e-07	5.02	2.44	5.26	1.19	29.12	+/-	5.8	3.892e-05	+/-	5.84e-06	10.04	+/-	4.12	1.87e-06	+/-	5.1e-07	39.37	+/-	7.49	3.592e-05	+/-	5.54e-06
Lao Isan	Maonan	Kallar	5.4e-05	4.04	2.44	3.91	1.15	21.64	+/-	5.36	2.771e-05	+/-	5.06e-06	10.04	+/-	4.12	1.87e-06	+/-	5.1e-07	37.14	+/-	9.5	2.999e-05	+/-	4.93e-06
Lao Isan	Maonan	Kamboj	3.7e-07	5.08	2.44	5.14	1.18	25.68	+/-	5.05	3.395e-05	+/-	5.93e-06	10.04	+/-	4.12	1.87e-06	+/-	5.1e-07	38.8	+/-	7.55	3.316e-05	+/-	4.41e-06
Lao Isan	Maonan	Kumhar	0.0024	3.04	2.44	2.46	1.19	20.02	+/-	6.59	2.568e-05	+/-	4.64e-06	10.04	+/-	4.12	1.87e-06	+/-	5.1e-07	39.81	+/-	16.18	3.041e-05	+/-	6.67e-06
Lao Isan	Maonan	Lodhi	0.00076	3.37	2.44	3.82	1.25	22.59	+/-	6.71	2.906e-05	+/-	5.19e-06	10.04	+/-	4.12	1.87e-06	+/-	5.1e-07	43.3	+/-	11.34	3.347e-05	+/-	6.56e-06
Lao Isan	Maonan	Makrani	1.6e-06	4.8	2.44	5.71	1.21	30.03	+/-	6.25	3.842e-05	+/-	6.12e-06	10.04	+/-	4.12	1.87e-06	+/-	5.1e-07	40.74	+/-	7.14	3.571e-05	+/-	4.93e-06
Lao Isan	Maonan	Mala	1.1e-05	4.4	2.44	2.53	1.17	20.57	+/-	4.67	2.71e-05	+/-	5.43e-06	10.04	+/-	4.12	1.87e-06	+/-	5.1e-07	38.35	+/-	15.18	3.022e-05	+/-	7.4e-06
Lao Isan	Maonan	Nadar	0.00027	3.64	2.44	3.46	1.13	23.56	+/-	6.47	2.959e-05	+/-	5.34e-06	10.04	+/-	4.12	1.87e-06	+/-	5.1e-07	36.18	+/-	10.46	2.958e-05	+/-	5.49e-06
Lao Isan	Maonan	Naidu	0.0032	2.94	2.44	3.2	1.34	21.15	+/-	7.18	2.568e-05	+/-	5.06e-06	10.04	+/-	4.12	1.87e-06	+/-	5.1e-07	50.58	+/-	15.8	3.724e-05	+/-	6.77e-06
Lao Isan	Maonan	Narikuruvar	0.0054	2.78	2.44	2.25	1.02	19.65	+/-	7.06	2.64e-05	+/-	7.6e-06	10.04	+/-	4.12	1.87e-06	+/-	5.1e-07	31.08	+/-	13.8	2.602e-05	+/-	9.09e-06
Lao Isan	Maonan	Oswal Jain	0.0033	2.94	2.44	3.48	1.3	31.2	+/-	10.61	3.733e-05	+/-	8.44e-06	10.04	+/-	4.12	1.87e-06	+/-	5.1e-07	47.45	+/-	13.65	3.462e-05	+/-	6.96e-06
Lao Isan	Maonan	Palliyar	0.01	2.57	2.44	2.64	1.34	20.06	+/-	7.79	2.182e-05	+/-	4.75e-06	10.04	+/-	4.12	1.87e-06	+/-	5.1e-07	51.01	+/-	19.32	3.306e-05	+/-	8.29e-06
Lao Isan	Maonan	Panta Kapu	0.00017	3.75	2.44	4.68	1.26	34.85	+/-	9.28	4.239e-05	+/-	6.85e-06	10.04	+/-	4.12	1.87e-06	+/-	5.1e-07	44.56	+/-	9.52	3.74e-05	+/-	5.38e-06
Lao Isan	Maonan	Patel	0.00012	3.85	2.44	3.7	1.16	21.29	+/-	5.53	2.844e-05	+/-	5.55e-06	10.04	+/-	4.12	1.87e-06	+/-	5.1e-07	37.86	+/-	10.24	3.158e-05	+/-	7.01e-06
Lao Isan	Maonan	Pathan	9.3e-05	3.91	2.44	3.94	1.11	24.69	+/-	6.32	3.127e-05	+/-	6e-06	10.04	+/-	4.12	1.87e-06	+/-	5.1e-07	35.16	+/-	8.93	3.059e-05	+/-	4.94e-06
Lao Isan	Maonan	Pulliyar	3.2e-07	5.11	2.44	2.24	1.21	20.59	+/-	4.03	2.434e-05	+/-	4.22e-06	10.04	+/-	4.12	1.87e-06	+/-	5.1e-07	40.74	+/-	18.23	2.831e-05	+/-	7.28e-06
Lao Isan	Maonan	Punjabi	0.0021	3.08	2.44	3.13	1.27	28.84	+/-	9.38	3.357e-05	+/-	8.31e-06	10.04	+/-	4.12	1.87e-06	+/-	5.1e-07	44.75	+/-	14.31	3.273e-05	+/-	4.98e-06
Lao Isan	Maonan	Reddy Telangana	0.00025	3.67	2.44	3.36	1.27	28.74	+/-	7.84	3.411e-05	+/-	6.81e-06	10.04	+/-	4.12	1.87e-06	+/-	5.1e-07	44.7	+/-	13.32	3.564e-05	+/-	8.31e-06
Lao Isan	Maonan	Scheduled Caste Karnataka	0.0012	3.24	2.44	3.04	1.32	22.99	+/-	7.09	2.918e-05	+/-	5.93e-06	10.04	+/-	4.12	1.87e-06	+/-	5.1e-07	49.18	+/-	16.18	3.798e-05	+/-	9.11e-06
Lao Isan	Maonan	Sikh Jatt 1	6e-07	4.99	2.44	5.07	1.13	24.56	+/-	4.92	3.232e-05	+/-	5.27e-06	10.04	+/-	4.12	1.87e-06	+/-	5.1e-07	35.95	+/-	6.61	3.081e-05	+/-	6.07e-06
Lao Isan	Maonan	Sikh Jatt 2	1.1e-09	6.1	2.44	4.91	1.19	25.44	+/-	4.17	3.391e-05	+/-	4.96e-06	10.04	+/-	4.12	1.87e-06	+/-	5.1e-07	39.44	+/-	8.03	3.414e-05	+/-	5.43e-06
Lao Isan	Maonan	Sindhi Pakistan	4.7e-05	4.07	2.44	3.48	1.18	26.93	+/-	6.62	3.549e-05	+/-	5.46e-06	10.04	+/-	4.12	1.87e-06	+/-	5.1e-07	38.73	+/-	11.14	3.453e-05	+/-	7.13e-06
Lao Isan	Maonan	Vysya	0.00013	3.82	2.44	3.96	1.25	27.18	+/-	7.12	3.439e-05	+/-	5.54e-06	10.04	+/-	4.12	1.87e-06	+/-	5.1e-07	43.74	+/-	11.04	3.624e-05	+/-	5.63e-06
Lao Isan	Maonan	Yadav Pondicherry	0.00083	3.34	2.44	2.39	1.17	20.27	+/-	6.07	2.648e-05	+/-	4.52e-06	10.04	+/-	4.12	1.87e-06	+/-	5.1e-07	38.11	+/-	15.96	3.024e-05	+/-	7.1e-06
Lao Isan	Maonan	Yadav Rajasthan	9.4e-08	5.34	2.44	4.43	1.21	29.27	+/-	5.48	3.774e-05	+/-	5.93e-06	10.04	+/-	4.12	1.87e-06	+/-	5.1e-07	40.77	+/-	9.21	3.507e-05	+/-	6.46e-06
Lao Isan	Miao	Adi Dravider	3.2e-05	4.16	2.32	2.79	1.6	26.08	+/-	6.28	3.137e-05	+/-	4.67e-06	5.78	+/-	2.49	1.95e-06	+/-	7.4e-07	51.36	+/-	18.42	3.555e-05	+/-	8.37e-06
Lao Isan	Miao	Agarwal	4.9e-05	4.06	2.32	3.96	1.44	23.47	+/-	5.78	3.116e-05	+/-	4.82e-06	5.78	+/-	2.49	1.95e-06	+/-	7.4e-07	35.26	+/-	8.91	2.922e-05	+/-	5.77e-06
Lao Isan	Miao	Arunthatiar	2.6e-06	4.7	2.32	3.47	1.46	22.58	+/-	4.81	2.761e-05	+/-	4.39e-06	5.78	+/-	2.49	1.95e-06	+/-	7.4e-07	36.8	+/-	10.61	2.678e-05	+/-	4.9e-06
Lao Isan	Miao	Balochi	1.8e-05	4.28	2.32	5.19	1.54	33.39	+/-	7.79	3.913e-05	+/-	6.24e-06	5.78	+/-	2.49	1.95e-06	+/-	7.4e-07	44.49	+/-	8.58	3.665e-05	+/-	4.36e-06
Lao Isan	Miao	Baniyas	0.027	2.21	2.32	2.64	1.52	20.89	+/-	9.47	3.048e-05	+/-	8.4e-06	5.78	+/-	2.49	1.95e-06	+/-	7.4e-07	42.53	+/-	16.08	3.325e-05	+/-	8.22e-06
Lao Isan	Miao	Bengali	0.00051	3.47	2.32	2.68	1.53	17.61	+/-	5.07	2.1e-05	+/-	4.67e-06	5.78	+/-	2.49	1.95e-06	+/-	7.4e-07	42.94	+/-	16.01	2.574e-05	+/-	4.81e-06
Lao Isan	Miao	Bhumihar	3e-06	4.67	2.32	3.61	1.44	21.54	+/-	4.61	3.15e-05	+/-	4.45e-06	5.78	+/-	2.49	1.95e-06	+/-	7.4e-07	35.83	+/-	9.91	3.131e-05	+/-	6.21e-06
Lao Isan	Miao	Brahmin Catholic Goa	0.013	2.5	2.32	3.73	1.46	21.36	+/-	8.55	2.949e-05	+/-	6.44e-06	5.78	+/-	2.49	1.95e-06	+/-	7.4e-07	37.37	+/-	10.01	3.107e-05	+/-	5.09e-06
Lao Isan	Miao	Brahmin Catholic Kumta	0.0018	3.12	2.32	3.73	1.51	26.33	+/-	8.44	3.416e-05	+/-	5.38e-06	5.78	+/-	2.49	1.95e-06	+/-	7.4e-07	41.33	+/-	11.08	3.58e-05	+/-	5.45e-06
Lao Isan	Miao	Brahmin Tiwari	7.7e-07	4.94	2.32	4.3	1.46	25.83	+/-	5.23	3.393e-05	+/-	3.25e-06	5.78	+/-	2.49	1.95e-06	+/-	7.4e-07	37.11	+/-	8.63	3.431e-05	+/-	4.52e-06
Lao Isan	Miao	Brahmin Vaidik	3.9e-06	4.62	2.32	4.33	1.5	26.01	+/-	5.63	3.308e-05	+/-	4.14e-06	5.78	+/-	2.49	1.95e-06	+/-	7.4e-07	40.52	+/-	9.36	3.393e-05	+/-	5.81e-06
Lao Isan	Miao	Brahui	1.8e-05	4.28	2.32	4.65	1.48	29.47	+/-	6.88	3.709e-05	+/-	4.29e-06	5.78	+/-	2.49	1.95e-06	+/-	7.4e-07	38.59	+/-	8.31	3.413e-05	+/-	4.53e-06
Lao Isan	Miao	Burusho	0.00064	3.41	2.32	4.78	1.53	29.5	+/-	8.64	3.078e-05	+/-	5.18e-06	5.78	+/-	2.49	1.95e-06	+/-	7.4e-07	43.36	+/-	9.07	3.159e-05	+/-	5.25e-06
Lao Isan	Miao	Chakkiliyan	0.0048	2.82	2.32	3.34	1.47	22.1	+/-	7.83	2.77e-05	+/-	4.47e-06	5.78	+/-	2.49	1.95e-06	+/-	7.4e-07	37.46	+/-	11.21	2.792e-05	+/-	4.63e-06
Lao Isan	Miao	Chaurasia	1.9e-05	4.27	2.32	4.25	1.48	26.69	+/-	6.25	3.355e-05	+/-	5.52e-06	5.78	+/-	2.49	1.95e-06	+/-	7.4e-07	38.3	+/-	9.01	3.159e-05	+/-	5.52e-06
Lao Isan	Miao	Coorghi	1.3e-05	4.37	2.32	4.13	1.66	34.69	+/-	7.94	4.271e-05	+/-	7.58e-06	5.78	+/-	2.49	1.95e-06	+/-	7.4e-07	62.08	+/-	15.02	5.187e-05	+/-	1.04e-05
Lao Isan	Miao	Dhobi	0.0018	3.12	2.32	3.21	1.41	21.82	+/-	6.99	2.91e-05	+/-	7.1e-06	5.78	+/-	2.49	1.95e-06	+/-	7.4e-07	33.15	+/-	10.33	2.77e-05	+/-	6.93e-06
Lao Isan	Miao	Gujarati 1	2e-07	5.2	2.32	4.08	1.5	28.3	+/-	5.44	3.787e-05	+/-	4.44e-06	5.78	+/-	2.49	1.95e-06	+/-	7.4e-07	40.21	+/-	9.87	3.67e-05	+/-	5.37e-06
Lao Isan	Miao	Gujarati 2	2.2e-07	5.18	2.32	4.63	1.44	28.22	+/-	5.45	3.404e-05	+/-	3.99e-06	5.78	+/-	2.49	1.95e-06	+/-	7.4e-07	35.28	+/-	7.62	2.94e-05	+/-	4.47e-06
Lao Isan	Miao	Gujjar	0.0016	3.15	2.32	4.96	1.56	32.95	+/-	10.46	3.486e-05	+/-	7.6e-06	5.78	+/-	2.49	1.95e-06	+/-	7.4e-07	46.29	+/-	9.32	3.41e-05	+/-	6.87e-06
Lao Isan	Miao	Hakki Pikki	0.00054	3.46	2.32	4.03	1.47	26.47	+/-	7.65	3.275e-05	+/-	4.58e-06	5.78	+/-	2.49	1.95e-06	+/-	7.4e-07	37.89	+/-	9.39	3.411e-05	+/-	5.88e-06
Lao Isan	Miao	Hallaki	0.003	2.97	2.32	2.9	1.5	26.12	+/-	8.8	3.455e-05	+/-	6.36e-06	5.78	+/-	2.49	1.95e-06	+/-	7.4e-07	40.02	+/-	13.79	3.367e-05	+/-	7.19e-06
Lao Isan	Miao	Havik	0.0055	2.78	2.32	4.17	1.61	30.95	+/-	11.14	3.575e-05	+/-	6.7e-06	5.78	+/-	2.49	1.95e-06	+/-	7.4e-07	52.99	+/-	12.7	4.31e-05	+/-	5.97e-06
Lao Isan	Miao	Irula	0.00053	3.46	2.32	2.85	1.52	25.9	+/-	7.48	3.466e-05	+/-	5.9e-06	5.78	+/-	2.49	1.95e-06	+/-	7.4e-07	41.86	+/-	14.71	3.312e-05	+/-	6.88e-06
Lao Isan	Miao	Jew Cochin 1	2.5e-05	4.22	2.32	4.3	1.47	21.59	+/-	5.12	2.854e-05	+/-	5.6e-06	5.78	+/-	2.49	1.95e-06	+/-	7.4e-07	37.66	+/-	8.76	3.131e-05	+/-	5.58e-06
Lao Isan	Miao	Kalash	2.4e-05	4.23	2.32	5.26	1.49	29.41	+/-	6.96	3.701e-05	+/-	5.99e-06	5.78	+/-	2.49	1.95e-06	+/-	7.4e-07	39.37	+/-	7.49	3.592e-05	+/-	5.54e-06
Lao Isan	Miao	Kallar	7.9e-06	4.47	2.32	3.91	1.46	23.81	+/-	5.33	3.02e-05	+/-	4.33e-06	5.78	+/-	2.49	1.95e-06	+/-	7.4e-07	37.14	+/-	9.5	2.999e-05	+/-	4.93e-06
Lao Isan	Miao	Kamboj	2.6e-05	4.21	2.32	5.14	1.48	27.04	+/-	6.43	3.389e-05	+/-	5.53e-06	5.78	+/-	2.49	1.95e-06	+/-	7.4e-07	38.8	+/-	7.55	3.316e-05	+/-	4.41e-06
Lao Isan	Miao	Kumhar	0.015	2.43	2.32	2.46	1.49	22.85	+/-	9.39	2.942e-05	+/-	4.94e-06	5.78	+/-	2.49	1.95e-06	+/-	7.4e-07	39.81	+/-	16.18	3.041e-05	+/-	6.67e-06
Lao Isan	Miao	Lodhi	0.0002	3.72	2.32	3.82	1.53	24.15	+/-	6.49	3.116e-05	+/-	4.33e-06	5.78	+/-	2.49	1.95e-06	+/-	7.4e-07	43.3	+/-	11.34	3.347e-05	+/-	6.56e-06
Lao Isan	Miao	Makrani	3.2e-05	4.16	2.32	5.71	1.5	30.08	+/-	7.23	3.79e-05	+/-	5.71e-06	5.78	+/-	2.49	1.95e-06	+/-	7.4e-07	40.74	+/-	7.14	3.571e-05	+/-	4.93e-06
Lao Isan	Miao	Mala	9.6e-06	4.43	2.32	2.53	1.48	20.43	+/-	4.62	2.813e-05	+/-	4.19e-06	5.78	+/-	2.49	1.95e-06	+/-	7.4e-07	38.35	+/-	15.18	3.022e-05	+/-	7.4e-06
Lao Isan	Miao	Muslim Karnataka	0.044	2.01	2.32	2.43	1.53	18.36	+/-	9.13	2.519e-05	+/-	5.07e-06	5.78	+/-	2.49	1.95e-06	+/-	7.4e-07	42.96	+/-	17.72	3.025e-05	+/-	6.16e-06
Lao Isan	Miao	Nadar	2.7e-06	4.69	2.32	3.46	1.45	22.57	+/-	4.81	3.011e-05	+/-	3.54e-06	5.78	+/-	2.49	1.95e-06	+/-	7.4e-07	36.18	+/-	10.46	2.958e-05	+/-	5.49e-06
Lao Isan	Miao	Naidu	0.014	2.46	2.32	3.2	1.59	27.5	+/-	11.17	3.195e-05	+/-	6.75e-06	5.78	+/-	2.49	1.95e-06	+/-	7.4e-07	50.58	+/-	15.8	3.724e-05	+/-	6.77e-06
Lao Isan	Miao	Narikuruvar	0.0068	2.71	2.32	2.25	1.37	26.75	+/-	9.89	3.324e-05	+/-	9.35e-06	5.78	+/-	2.49	1.95e-06	+/-	7.4e-07	31.08	+/-	13.8	2.602e-05	+/-	9.09e-06
Lao Isan	Miao	Oswal Jain	0.00071	3.39	2.32	3.48	1.57	29.86	+/-	8.82	3.622e-05	+/-	6.16e-06	5.78	+/-	2.49	1.95e-06	+/-	7.4e-07	47.45	+/-	13.65	3.462e-05	+/-	6.96e-06
Lao Isan	Miao	Palliyar	0.027	2.21	2.32	2.64	1.59	27.49	+/-	12.44	2.94e-05	+/-	6.53e-06	5.78	+/-	2.49	1.95e-06	+/-	7.4e-07	51.01	+/-	19.32	3.306e-05	+/-	8.29e-06
Lao Isan	Miao	Panta Kapu	2.3e-05	4.23	2.32	4.68	1.54	32.33	+/-	7.64	3.942e-05	+/-	4.96e-06	5.78	+/-	2.49	1.95e-06	+/-	7.4e-07	44.56	+/-	9.52	3.74e-05	+/-	5.38e-06
Lao Isan	Miao	Patel	4.9e-11	6.58	2.32	3.7	1.47	22.41	+/-	3.4	2.931e-05	+/-	4.46e-06	5.78	+/-	2.49	1.95e-06	+/-	7.4e-07	37.86	+/-	10.24	3.158e-05	+/-	7.01e-06
Lao Isan	Miao	Pathan	0.00017	3.75	2.32	3.94	1.44	24.19	+/-	6.44	3.182e-05	+/-	4.63e-06	5.78	+/-	2.49	1.95e-06	+/-	7.4e-07	35.16	+/-	8.93	3.059e-05	+/-	4.94e-06
Lao Isan	Miao	Pulliyar	2.1e-06	4.74	2.32	2.24	1.5	19.09	+/-	4.03	2.532e-05	+/-	4.45e-06	5.78	+/-	2.49	1.95e-06	+/-	7.4e-07	40.74	+/-	18.23	2.831e-05	+/-	7.28e-06
Lao Isan	Miao	Punjabi	0.0095	2.59	2.32	3.13	1.54	26.93	+/-	10.39	3.052e-05	+/-	6.02e-06	5.78	+/-	2.49	1.95e-06	+/-	7.4e-07	44.75	+/-	14.31	3.273e-05	+/-	4.98e-06
Lao Isan	Miao	Reddy Telangana	8.8e-05	3.92	2.32	3.36	1.54	29.23	+/-	7.45	3.531e-05	+/-	6.01e-06	5.78	+/-	2.49	1.95e-06	+/-	7.4e-07	44.7	+/-	13.32	3.564e-05	+/-	8.31e-06
Lao Isan	Miao	Scheduled Caste Karnataka	5e-05	4.06	2.32	3.04	1.58	27.83	+/-	6.86	3.437e-05	+/-	5.35e-06	5.78	+/-	2.49	1.95e-06	+/-	7.4e-07	49.18	+/-	16.18	3.798e-05	+/-	9.11e-06
Lao Isan	Miao	Sikh Jatt 1	3.9e-07	5.07	2.32	5.07	1.45	27.27	+/-	5.38	3.45e-05	+/-	5.37e-06	5.78	+/-	2.49	1.95e-06	+/-	7.4e-07	35.95	+/-	6.61	3.081e-05	+/-	6.07e-06
Lao Isan	Miao	Sikh Jatt 2	4.5e-09	5.86	2.32	4.91	1.49	28.59	+/-	4.88	3.667e-05	+/-	4.24e-06	5.78	+/-	2.49	1.95e-06	+/-	7.4e-07	39.44	+/-	8.03	3.414e-05	+/-	5.43e-06
Lao Isan	Miao	Sindhi Pakistan	6.2e-05	4	2.32	3.48	1.48	26.89	+/-	6.72	3.525e-05	+/-	5.19e-06	5.78	+/-	2.49	1.95e-06	+/-	7.4e-07	38.73	+/-	11.14	3.453e-05	+/-	7.13e-06
Lao Isan	Miao	Ulladan	0.016	2.41	2.32	3.56	1.45	21.81	+/-	9.06	2.979e-05	+/-	7.82e-06	5.78	+/-	2.49	1.95e-06	+/-	7.4e-07	36.51	+/-	10.25	2.965e-05	+/-	6.85e-06
Lao Isan	Miao	Vysya	1.1e-05	4.41	2.32	3.96	1.53	29.63	+/-	6.72	3.678e-05	+/-	4.94e-06	5.78	+/-	2.49	1.95e-06	+/-	7.4e-07	43.74	+/-	11.04	3.624e-05	+/-	5.63e-06
Lao Isan	Miao	Yadav Pondicherry	2.5e-05	4.21	2.32	2.39	1.47	18.84	+/-	4.47	2.707e-05	+/-	3.8e-06	5.78	+/-	2.49	1.95e-06	+/-	7.4e-07	38.11	+/-	15.96	3.024e-05	+/-	7.1e-06
Lao Isan	Miao	Yadav Rajasthan	1.8e-05	4.29	2.32	4.43	1.5	30.92	+/-	7.21	3.723e-05	+/-	5.7e-06	5.78	+/-	2.49	1.95e-06	+/-	7.4e-07	40.77	+/-	9.21	3.507e-05	+/-	6.46e-06
Lao Isan	Miao	Yerukali	0.015	2.44	2.32	3.41	1.57	21.43	+/-	8.8	3.012e-05	+/-	6.19e-06	5.78	+/-	2.49	1.95e-06	+/-	7.4e-07	47.39	+/-	13.92	3.749e-05	+/-	7.6e-06
Lao Isan	Semende	Arunthatiar	0.0093	2.6	2.94	3.47	0.3	27.11	+/-	10.42	2.661e-05	+/-	7.05e-06	29.11	+/-	9.81	3.59e-06	+/-	1.22e-06	36.8	+/-	10.61	2.678e-05	+/-	4.9e-06
Lao Isan	Semende	Balochi	0.00034	3.58	2.94	5.19	0.42	38.25	+/-	10.68	3.841e-05	+/-	9.91e-06	29.11	+/-	9.81	3.59e-06	+/-	1.22e-06	44.49	+/-	8.58	3.665e-05	+/-	4.36e-06
Lao Isan	Semende	Bengali	0.038	2.07	2.94	2.68	0.38	32.66	+/-	15.75	2.651e-05	+/-	1.008e-05	29.11	+/-	9.81	3.59e-06	+/-	1.22e-06	42.94	+/-	16.01	2.574e-05	+/-	4.81e-06
Lao Isan	Semende	Bhumihar	0.00071	3.39	2.94	3.61	0.35	25.05	+/-	7.4	3.107e-05	+/-	6.66e-06	29.11	+/-	9.81	3.59e-06	+/-	1.22e-06	35.83	+/-	9.91	3.131e-05	+/-	6.21e-06
Lao Isan	Semende	Brahmin Catholic Goa	0.0062	2.74	2.94	3.73	0.28	28.06	+/-	10.25	3.021e-05	+/-	7.72e-06	29.11	+/-	9.81	3.59e-06	+/-	1.22e-06	37.37	+/-	10.01	3.107e-05	+/-	5.09e-06
Lao Isan	Semende	Brahmin Catholic Kumta	0.0018	3.13	2.94	3.73	0.35	34	+/-	10.87	3.585e-05	+/-	7.49e-06	29.11	+/-	9.81	3.59e-06	+/-	1.22e-06	41.33	+/-	11.08	3.58e-05	+/-	5.45e-06
Lao Isan	Semende	Brahmin Vaidik	0.0005	3.48	2.94	4.33	0.33	35.53	+/-	10.2	3.681e-05	+/-	8.39e-06	29.11	+/-	9.81	3.59e-06	+/-	1.22e-06	40.52	+/-	9.36	3.393e-05	+/-	5.81e-06
Lao Isan	Semende	Brahui	2.1e-05	4.26	2.94	4.65	0.28	36.67	+/-	8.61	3.744e-05	+/-	7.9e-06	29.11	+/-	9.81	3.59e-06	+/-	1.22e-06	38.59	+/-	8.31	3.413e-05	+/-	4.53e-06
Lao Isan	Semende	Burusho	0.014	2.45	2.94	4.78	0.39	41.01	+/-	16.77	3.49e-05	+/-	1.072e-05	29.11	+/-	9.81	3.59e-06	+/-	1.22e-06	43.36	+/-	9.07	3.159e-05	+/-	5.25e-06
Lao Isan	Semende	Chakkiliyan	0.0027	3	2.94	3.34	0.25	32.07	+/-	10.69	3.096e-05	+/-	5.91e-06	29.11	+/-	9.81	3.59e-06	+/-	1.22e-06	37.46	+/-	11.21	2.792e-05	+/-	4.63e-06
Lao Isan	Semende	Chaurasia	0.0028	2.99	2.94	4.25	0.27	29.95	+/-	10.01	3.103e-05	+/-	7.74e-06	29.11	+/-	9.81	3.59e-06	+/-	1.22e-06	38.3	+/-	9.01	3.159e-05	+/-	5.52e-06
Lao Isan	Semende	Coorghi	2.9e-05	4.18	2.94	4.13	0.72	50.86	+/-	12.16	5.129e-05	+/-	1.141e-05	29.11	+/-	9.81	3.59e-06	+/-	1.22e-06	62.08	+/-	15.02	5.187e-05	+/-	1.04e-05
Lao Isan	Semende	Gujarati 1	4.1e-05	4.1	2.94	4.08	0.32	32.47	+/-	7.91	3.678e-05	+/-	6.59e-06	29.11	+/-	9.81	3.59e-06	+/-	1.22e-06	40.21	+/-	9.87	3.67e-05	+/-	5.37e-06
Lao Isan	Semende	Gujjar	0.00037	3.56	2.94	4.96	0.54	50.46	+/-	14.16	4.6e-05	+/-	1.272e-05	29.11	+/-	9.81	3.59e-06	+/-	1.22e-06	46.29	+/-	9.32	3.41e-05	+/-	6.87e-06
Lao Isan	Semende	Hakki Pikki	0.024	2.25	2.94	4.03	0.26	34.73	+/-	15.42	3.452e-05	+/-	1.084e-05	29.11	+/-	9.81	3.59e-06	+/-	1.22e-06	37.89	+/-	9.39	3.411e-05	+/-	5.88e-06
Lao Isan	Semende	Hallaki	0.0025	3.02	2.94	2.9	0.35	41.38	+/-	13.68	4.053e-05	+/-	1.053e-05	29.11	+/-	9.81	3.59e-06	+/-	1.22e-06	40.02	+/-	13.79	3.367e-05	+/-	7.19e-06
Lao Isan	Semende	Havik	0.036	2.1	2.94	4.17	0.58	45.76	+/-	21.78	4.502e-05	+/-	1.619e-05	29.11	+/-	9.81	3.59e-06	+/-	1.22e-06	52.99	+/-	12.7	4.31e-05	+/-	5.97e-06
Lao Isan	Semende	Jew Cochin 1	0.00026	3.65	2.94	4.3	0.26	30.38	+/-	8.31	2.975e-05	+/-	7.51e-06	29.11	+/-	9.81	3.59e-06	+/-	1.22e-06	37.66	+/-	8.76	3.131e-05	+/-	5.58e-06
Lao Isan	Semende	Kalash	3.7e-05	4.13	2.94	5.26	0.3	36.81	+/-	8.92	3.761e-05	+/-	8.23e-06	29.11	+/-	9.81	3.59e-06	+/-	1.22e-06	39.37	+/-	7.49	3.592e-05	+/-	5.54e-06
Lao Isan	Semende	Kallar	1.6e-05	4.32	2.94	3.91	0.25	28.79	+/-	6.67	3.013e-05	+/-	5.33e-06	29.11	+/-	9.81	3.59e-06	+/-	1.22e-06	37.14	+/-	9.5	2.999e-05	+/-	4.93e-06
Lao Isan	Semende	Kamboj	0.00077	3.36	2.94	5.14	0.29	30.95	+/-	9.2	3.308e-05	+/-	7.87e-06	29.11	+/-	9.81	3.59e-06	+/-	1.22e-06	38.8	+/-	7.55	3.316e-05	+/-	4.41e-06
Lao Isan	Semende	Kumhar	0.015	2.43	2.94	2.46	0.31	30.34	+/-	12.48	3.066e-05	+/-	8.62e-06	29.11	+/-	9.81	3.59e-06	+/-	1.22e-06	39.81	+/-	16.18	3.041e-05	+/-	6.67e-06
Lao Isan	Semende	Lodhi	0.0011	3.25	2.94	3.82	0.39	32.25	+/-	9.91	3.333e-05	+/-	7.81e-06	29.11	+/-	9.81	3.59e-06	+/-	1.22e-06	43.3	+/-	11.34	3.347e-05	+/-	6.56e-06
Lao Isan	Semende	Makrani	0.00051	3.47	2.94	5.71	0.33	33.31	+/-	9.59	3.469e-05	+/-	8.31e-06	29.11	+/-	9.81	3.59e-06	+/-	1.22e-06	40.74	+/-	7.14	3.571e-05	+/-	4.93e-06
Lao Isan	Semende	Mala	0.02	2.33	2.94	2.53	0.27	33.26	+/-	14.3	3.243e-05	+/-	9.3e-06	29.11	+/-	9.81	3.59e-06	+/-	1.22e-06	38.35	+/-	15.18	3.022e-05	+/-	7.4e-06
Lao Isan	Semende	Narikuruvar	0.015	2.44	2.94	2.25	0.47	19.21	+/-	7.88	2.032e-05	+/-	6.38e-06	29.11	+/-	9.81	3.59e-06	+/-	1.22e-06	31.08	+/-	13.8	2.602e-05	+/-	9.09e-06
Lao Isan	Semende	Oswal Jain	0.0012	3.24	2.94	3.48	0.48	41.52	+/-	12.81	4.016e-05	+/-	1.007e-05	29.11	+/-	9.81	3.59e-06	+/-	1.22e-06	47.45	+/-	13.65	3.462e-05	+/-	6.96e-06
Lao Isan	Semende	Panta Kapu	6e-05	4.01	2.94	4.68	0.43	45.05	+/-	11.22	4.246e-05	+/-	8.94e-06	29.11	+/-	9.81	3.59e-06	+/-	1.22e-06	44.56	+/-	9.52	3.74e-05	+/-	5.38e-06
Lao Isan	Semende	Patel	0.0038	2.89	2.94	3.7	0.4	25.36	+/-	8.76	2.729e-05	+/-	7.26e-06	29.11	+/-	9.81	3.59e-06	+/-	1.22e-06	37.86	+/-	10.24	3.158e-05	+/-	7.01e-06
Lao Isan	Semende	Punjabi	0.00011	3.86	2.94	3.13	0.55	51.29	+/-	13.29	4.472e-05	+/-	8.3e-06	29.11	+/-	9.81	3.59e-06	+/-	1.22e-06	44.75	+/-	14.31	3.273e-05	+/-	4.98e-06
Lao Isan	Semende	Reddy Telangana	0.0086	2.63	2.94	3.36	0.42	44.44	+/-	16.9	3.92e-05	+/-	1.143e-05	29.11	+/-	9.81	3.59e-06	+/-	1.22e-06	44.7	+/-	13.32	3.564e-05	+/-	8.31e-06
Lao Isan	Semende	Scheduled Caste Karnataka	0.0018	3.13	2.94	3.04	0.55	51.42	+/-	16.43	4.806e-05	+/-	1.333e-05	29.11	+/-	9.81	3.59e-06	+/-	1.22e-06	49.18	+/-	16.18	3.798e-05	+/-	9.11e-06
Lao Isan	Semende	Sikh Jatt 2	0.00018	3.75	2.94	4.91	0.3	35.41	+/-	9.45	3.858e-05	+/-	8.51e-06	29.11	+/-	9.81	3.59e-06	+/-	1.22e-06	39.44	+/-	8.03	3.414e-05	+/-	5.43e-06
Lao Isan	Semende	Sindhi Pakistan	0.0004	3.54	2.94	3.48	0.28	33.76	+/-	9.54	3.67e-05	+/-	8.69e-06	29.11	+/-	9.81	3.59e-06	+/-	1.22e-06	38.73	+/-	11.14	3.453e-05	+/-	7.13e-06
Lao Isan	Semende	Vysya	0.00019	3.74	2.94	3.96	0.4	35.57	+/-	9.52	3.541e-05	+/-	7.1e-06	29.11	+/-	9.81	3.59e-06	+/-	1.22e-06	43.74	+/-	11.04	3.624e-05	+/-	5.63e-06
Lao Isan	Semende	Yadav Rajasthan	0.00016	3.78	2.94	4.43	0.33	35.78	+/-	9.46	3.902e-05	+/-	8.27e-06	29.11	+/-	9.81	3.59e-06	+/-	1.22e-06	40.77	+/-	9.21	3.507e-05	+/-	6.46e-06
Lao Isan	Semende	Yerukali	0.018	2.37	2.94	3.41	0.48	40.15	+/-	16.92	3.565e-05	+/-	1.139e-05	29.11	+/-	9.81	3.59e-06	+/-	1.22e-06	47.39	+/-	13.92	3.749e-05	+/-	7.6e-06
Nyaw	Boy	Bengali	0.00023	3.69	1.96	2.46	1.02	42.73	+/-	11.59	4.124e-05	+/-	1.093e-05	15.91	+/-	8.12	1.159e-05	+/-	3.47e-06	13.82	+/-	5.61	2.588e-05	+/-	5.83e-06
Nyaw	She	Bengali	0.0012	3.25	1.98	2.46	1.27	40.64	+/-	11.28	2.777e-05	+/-	8.55e-06	9.05	+/-	4.57	9.23e-06	+/-	3.13e-06	13.82	+/-	5.61	2.588e-05	+/-	5.83e-06
Phuan	Akha	Bengali	0.0012	3.25	2.62	2.49	1.07	19.42	+/-	3.95	1.335e-05	+/-	4.11e-06	5.86	+/-	2.2	1.065e-05	+/-	4.06e-06	7.76	+/-	3.12	2.075e-05	+/-	4.7e-06
Phuan	Khmu	Bengali	0.00035	3.57	2.23	2.49	0.98	15.71	+/-	4.4	1.169e-05	+/-	3.26e-06	5.36	+/-	2.4	7.56e-06	+/-	3.19e-06	7.76	+/-	3.12	2.075e-05	+/-	4.7e-06
Phuan	Lahu	Bengali	0.0049	2.81	3	2.49	0.94	21.42	+/-	7.05	1.271e-05	+/-	4.52e-06	10.96	+/-	3.65	1.192e-05	+/-	2.55e-06	7.76	+/-	3.12	2.075e-05	+/-	4.7e-06
Phuan	Mang	Bengali	0.0044	2.85	2.37	2.49	1.31	18.77	+/-	5.69	1.337e-05	+/-	4.7e-06	3.93	+/-	1.5	7.66e-06	+/-	3.23e-06	7.76	+/-	3.12	2.075e-05	+/-	4.7e-06
Phuan	Tay	Bengali	0.011	2.55	1.98	2.49	1.21	17.98	+/-	6.46	1.343e-05	+/-	5.27e-06	4.41	+/-	2.23	5.45e-06	+/-	2.12e-06	7.76	+/-	3.12	2.075e-05	+/-	4.7e-06
Phuan	Zhuang	Bengali	0.001	3.28	2.85	2.49	0.76	13.26	+/-	3.98	1.251e-05	+/-	3.81e-06	5.97	+/-	2.09	8.39e-06	+/-	2.58e-06	7.76	+/-	3.12	2.075e-05	+/-	4.7e-06
Saek	Bajo	Bengali	0.012	2.5	5.31	2.4	1.63	80.52	+/-	24.11	2.891e-05	+/-	1.157e-05	10.76	+/-	2.03	2.553e-05	+/-	4e-06	8.23	+/-	3.42	2.115e-05	+/-	5.64e-06
Saek	Colao	Bengali	0.038	2.08	4.63	2.4	1.33	40.67	+/-	18.19	1.525e-05	+/-	7.35e-06	12.25	+/-	2.65	2.052e-05	+/-	3.95e-06	8.23	+/-	3.42	2.115e-05	+/-	5.64e-06
Saek	Lahu	Bengali	0.028	2.19	5.15	2.4	1.69	96.71	+/-	20.54	2.006e-05	+/-	9.15e-06	12.06	+/-	2.34	2.561e-05	+/-	4.19e-06	8.23	+/-	3.42	2.115e-05	+/-	5.64e-06
Saek	Lebbo	Bengali	0.0094	2.6	3.18	2.4	1.53	61.78	+/-	23.77	2.108e-05	+/-	7.83e-06	10.9	+/-	3.43	2.202e-05	+/-	4.34e-06	8.23	+/-	3.42	2.115e-05	+/-	5.64e-06
Saek	Semende	Bengali	0.023	2.27	4.43	2.4	1.57	67.96	+/-	24.85	2.787e-05	+/-	1.227e-05	13.1	+/-	2.93	2.657e-05	+/-	6e-06	8.23	+/-	3.42	2.115e-05	+/-	5.64e-06
Saek	She	Bengali	0.031	2.15	5.25	2.4	1.53	61.91	+/-	28.74	2.244e-05	+/-	9.97e-06	11.89	+/-	2.21	2.107e-05	+/-	4.01e-06	8.23	+/-	3.42	2.115e-05	+/-	5.64e-06
Saek	Tay	Bengali	0.01	2.56	5.52	2.4	1.68	94.7	+/-	30.39	3.237e-05	+/-	1.262e-05	12.54	+/-	1.94	2.104e-05	+/-	3.81e-06	8.23	+/-	3.42	2.115e-05	+/-	5.64e-06
Southern Thai	Cong	Adi Dravider	8.6e-11	6.49	2.59	5.51	0.48	19.38	+/-	2.99	6.565e-05	+/-	7.62e-06	11.93	+/-	4.43	2.54e-06	+/-	9.8e-07	18.96	+/-	3.44	4.019e-05	+/-	3.65e-06
Southern Thai	Cong	Agarwal	1.2e-10	6.44	2.59	6.22	0.47	19.23	+/-	2.99	7.28e-05	+/-	7.15e-06	11.93	+/-	4.43	2.54e-06	+/-	9.8e-07	17.92	+/-	2.88	4.336e-05	+/-	4.65e-06
Southern Thai	Cong	Arunthatiar	4.3e-10	6.24	2.59	6.69	0.59	20.8	+/-	3.33	6.656e-05	+/-	7.49e-06	11.93	+/-	4.43	2.54e-06	+/-	9.8e-07	22	+/-	3.29	4.378e-05	+/-	4.26e-06
Southern Thai	Cong	Balochi	7.9e-15	7.77	2.59	8.65	0.63	20.94	+/-	2.69	9.146e-05	+/-	7.51e-06	11.93	+/-	4.43	2.54e-06	+/-	9.8e-07	22.95	+/-	2.65	6.47e-05	+/-	4.66e-06
Southern Thai	Cong	Baniyas	1.5e-10	6.41	2.59	5.08	0.55	19.3	+/-	3.01	7.457e-05	+/-	1.081e-05	11.93	+/-	4.43	2.54e-06	+/-	9.8e-07	20.92	+/-	4.12	4.471e-05	+/-	7.02e-06
Southern Thai	Cong	Bengali	7.7e-07	4.94	2.59	3.93	0.46	19.09	+/-	3.86	5.878e-05	+/-	5.12e-06	11.93	+/-	4.43	2.54e-06	+/-	9.8e-07	17.78	+/-	4.52	3.393e-05	+/-	4.45e-06
Southern Thai	Cong	Bhil	2.9e-08	5.55	2.59	3.98	0.55	20.46	+/-	3.69	6.512e-05	+/-	7.3e-06	11.93	+/-	4.43	2.54e-06	+/-	9.8e-07	21.05	+/-	5.29	4.094e-05	+/-	6.81e-06
Southern Thai	Cong	Bhumihar	3.2e-09	5.92	2.59	4.95	0.41	18.13	+/-	3.06	7.262e-05	+/-	6.8e-06	11.93	+/-	4.43	2.54e-06	+/-	9.8e-07	15.33	+/-	3.1	4.143e-05	+/-	4.29e-06
Southern Thai	Cong	Brahmin Catholic Goa	1.2e-12	7.11	2.59	6.3	0.53	19.06	+/-	2.68	7.298e-05	+/-	6.88e-06	11.93	+/-	4.43	2.54e-06	+/-	9.8e-07	20.57	+/-	3.26	4.696e-05	+/-	5.01e-06
Southern Thai	Cong	Brahmin Catholic Kumta	4.1e-12	6.94	2.59	5.57	0.71	22.58	+/-	3.26	8.328e-05	+/-	6.57e-06	11.93	+/-	4.43	2.54e-06	+/-	9.8e-07	24.96	+/-	4.48	5.583e-05	+/-	4.86e-06
Southern Thai	Cong	Brahmin Tiwari	3.5e-11	6.62	2.59	7.09	0.53	19.63	+/-	2.96	7.594e-05	+/-	6.58e-06	11.93	+/-	4.43	2.54e-06	+/-	9.8e-07	20.45	+/-	2.88	4.809e-05	+/-	4.53e-06
Southern Thai	Cong	Brahmin Vaidik	9.7e-10	6.11	2.59	6.54	0.44	18.67	+/-	3.05	7.097e-05	+/-	6.71e-06	11.93	+/-	4.43	2.54e-06	+/-	9.8e-07	18.38	+/-	2.81	4.481e-05	+/-	4.38e-06
Southern Thai	Cong	Brahui	1.2e-11	6.78	2.59	7.09	0.54	18.69	+/-	2.76	8.351e-05	+/-	7.52e-06	11.93	+/-	4.43	2.54e-06	+/-	9.8e-07	20.7	+/-	2.92	5.862e-05	+/-	4.96e-06
Southern Thai	Cong	Burusho	2.3e-13	7.33	2.59	8	0.45	18.84	+/-	2.57	6.712e-05	+/-	5.32e-06	11.93	+/-	4.43	2.54e-06	+/-	9.8e-07	17.45	+/-	2.18	3.868e-05	+/-	2.91e-06
Southern Thai	Cong	Chakkiliyan	3.8e-13	7.26	2.59	6.26	0.57	20.45	+/-	2.82	6.393e-05	+/-	5.32e-06	11.93	+/-	4.43	2.54e-06	+/-	9.8e-07	21.46	+/-	3.43	4.169e-05	+/-	3.84e-06
Southern Thai	Cong	Chaurasia	3.9e-10	6.26	2.59	5.6	0.56	21.26	+/-	3.4	7.555e-05	+/-	7.44e-06	11.93	+/-	4.43	2.54e-06	+/-	9.8e-07	20.63	+/-	3.68	4.53e-05	+/-	5.62e-06
Southern Thai	Cong	Coorghi	1.5e-08	5.66	2.59	6.27	0.47	19.34	+/-	3.42	7.255e-05	+/-	8.83e-06	11.93	+/-	4.43	2.54e-06	+/-	9.8e-07	19.23	+/-	3.07	4.651e-05	+/-	5.96e-06
Southern Thai	Cong	Dhobi	5.1e-08	5.45	2.59	5.65	0.52	19.44	+/-	3.57	7.072e-05	+/-	8.73e-06	11.93	+/-	4.43	2.54e-06	+/-	9.8e-07	20.3	+/-	3.59	4.657e-05	+/-	5.25e-06
Southern Thai	Cong	Gujarati 1	5.8e-11	6.55	2.59	6.22	0.41	18.03	+/-	2.75	7.702e-05	+/-	7.12e-06	11.93	+/-	4.43	2.54e-06	+/-	9.8e-07	18.04	+/-	2.9	4.876e-05	+/-	4.77e-06
Southern Thai	Cong	Gujarati 2	2.6e-09	5.95	2.59	5.43	0.39	17.64	+/-	2.96	6.944e-05	+/-	7.11e-06	11.93	+/-	4.43	2.54e-06	+/-	9.8e-07	17.67	+/-	3.26	4.439e-05	+/-	4.54e-06
Southern Thai	Cong	Gujjar	2.8e-15	7.9	2.59	6.57	0.68	21.24	+/-	2.69	9.158e-05	+/-	9.49e-06	11.93	+/-	4.43	2.54e-06	+/-	9.8e-07	24.31	+/-	3.7	6.592e-05	+/-	5.13e-06
Southern Thai	Cong	Hakki Pikki	2.1e-11	6.7	2.59	4.41	0.54	18.31	+/-	2.73	7.116e-05	+/-	9.07e-06	11.93	+/-	4.43	2.54e-06	+/-	9.8e-07	20.83	+/-	4.73	4.724e-05	+/-	6.16e-06
Southern Thai	Cong	Hallaki	8.6e-11	6.49	2.59	6.54	0.79	21.05	+/-	3.24	7.306e-05	+/-	6.65e-06	11.93	+/-	4.43	2.54e-06	+/-	9.8e-07	27.49	+/-	4.2	5.549e-05	+/-	7.29e-06
Southern Thai	Cong	Havik	1.4e-11	6.76	2.59	6.71	0.51	19.99	+/-	2.96	7.828e-05	+/-	5.88e-06	11.93	+/-	4.43	2.54e-06	+/-	9.8e-07	19.57	+/-	2.91	4.995e-05	+/-	4.08e-06
Southern Thai	Cong	Irula	3.1e-12	6.97	2.59	3.45	0.5	19.84	+/-	2.84	6.155e-05	+/-	6.58e-06	11.93	+/-	4.43	2.54e-06	+/-	9.8e-07	17.79	+/-	5.16	3.286e-05	+/-	5.62e-06
Southern Thai	Cong	Jew Cochin 1	6.3e-10	6.18	2.59	4.44	0.73	22.64	+/-	3.66	7.372e-05	+/-	9.15e-06	11.93	+/-	4.43	2.54e-06	+/-	9.8e-07	25.57	+/-	5.76	4.93e-05	+/-	7.82e-06
Southern Thai	Cong	Jew Cochin 2	6.9e-08	5.39	2.59	4.95	0.45	18.8	+/-	3.48	6.348e-05	+/-	7.4e-06	11.93	+/-	4.43	2.54e-06	+/-	9.8e-07	16.86	+/-	3.41	3.739e-05	+/-	4.23e-06
Southern Thai	Cong	Kalash	1.2e-10	6.44	2.59	7.46	0.58	20.7	+/-	3.21	8.619e-05	+/-	8.3e-06	11.93	+/-	4.43	2.54e-06	+/-	9.8e-07	21.77	+/-	2.92	5.725e-05	+/-	5.45e-06
Southern Thai	Cong	Kallar	1.6e-14	7.68	2.59	7.69	0.6	20.55	+/-	2.68	7.107e-05	+/-	5.64e-06	11.93	+/-	4.43	2.54e-06	+/-	9.8e-07	22.17	+/-	2.88	4.841e-05	+/-	3.95e-06
Southern Thai	Cong	Kamboj	7.1e-16	8.07	2.59	7.96	0.49	19.59	+/-	2.43	8.085e-05	+/-	6.35e-06	11.93	+/-	4.43	2.54e-06	+/-	9.8e-07	18.36	+/-	2.31	4.896e-05	+/-	4.14e-06
Southern Thai	Cong	Kumhar	6e-09	5.82	2.59	4.47	0.67	21.2	+/-	3.64	6.471e-05	+/-	7.31e-06	11.93	+/-	4.43	2.54e-06	+/-	9.8e-07	23.94	+/-	5.35	4.073e-05	+/-	5.4e-06
Southern Thai	Cong	Lodhi	1.7e-13	7.37	2.59	5.38	0.51	20.11	+/-	2.73	7.126e-05	+/-	5e-06	11.93	+/-	4.43	2.54e-06	+/-	9.8e-07	19.62	+/-	3.65	4.251e-05	+/-	5.13e-06
Southern Thai	Cong	Makrani	3.1e-18	8.71	2.59	7.47	0.66	21.33	+/-	2.45	9.271e-05	+/-	8.36e-06	11.93	+/-	4.43	2.54e-06	+/-	9.8e-07	23.62	+/-	3.16	6.422e-05	+/-	6.08e-06
Southern Thai	Cong	Mala	1e-12	7.13	2.59	6.02	0.62	22.54	+/-	3.16	7.23e-05	+/-	6.07e-06	11.93	+/-	4.43	2.54e-06	+/-	9.8e-07	22.65	+/-	3.76	4.4e-05	+/-	5.14e-06
Southern Thai	Cong	Malaikuarvar	4.7e-16	8.12	2.59	5.09	0.34	16.24	+/-	1.8	6.807e-05	+/-	8.38e-06	11.93	+/-	4.43	2.54e-06	+/-	9.8e-07	16.79	+/-	3.3	4.54e-05	+/-	6.32e-06
Southern Thai	Cong	Muslim Karnataka	7.1e-10	6.16	2.59	5.53	0.5	19.88	+/-	3.23	6.639e-05	+/-	7.6e-06	11.93	+/-	4.43	2.54e-06	+/-	9.8e-07	18.49	+/-	3.34	3.843e-05	+/-	5.2e-06
Southern Thai	Cong	Nadar	3.8e-13	7.26	2.59	5.73	0.48	19.5	+/-	2.69	6.998e-05	+/-	5.09e-06	11.93	+/-	4.43	2.54e-06	+/-	9.8e-07	18.58	+/-	3.24	4.185e-05	+/-	4.13e-06
Southern Thai	Cong	Naidu	5.2e-13	7.22	2.59	5.32	0.59	22.01	+/-	3.05	7.395e-05	+/-	5.48e-06	11.93	+/-	4.43	2.54e-06	+/-	9.8e-07	19.95	+/-	3.75	4.198e-05	+/-	4.05e-06
Southern Thai	Cong	Narikuruvar	1e-11	6.8	2.59	5.48	0.31	15.9	+/-	2.34	6.721e-05	+/-	7.91e-06	11.93	+/-	4.43	2.54e-06	+/-	9.8e-07	16.32	+/-	2.98	4.364e-05	+/-	4.09e-06
Southern Thai	Cong	Oswal Jain	8.8e-13	7.15	2.59	5.47	0.49	19.69	+/-	2.75	7.79e-05	+/-	6.42e-06	11.93	+/-	4.43	2.54e-06	+/-	9.8e-07	19.25	+/-	3.52	4.764e-05	+/-	5.3e-06
Southern Thai	Cong	Palliyar	2.5e-09	5.96	2.59	3.29	0.78	23.3	+/-	3.91	5.794e-05	+/-	6.87e-06	11.93	+/-	4.43	2.54e-06	+/-	9.8e-07	27.15	+/-	8.25	3.652e-05	+/-	6.87e-06
Southern Thai	Cong	Panta Kapu	1.8e-17	8.51	2.59	7.1	0.54	20.82	+/-	2.45	7.607e-05	+/-	5.66e-06	11.93	+/-	4.43	2.54e-06	+/-	9.8e-07	19.36	+/-	2.73	4.295e-05	+/-	3.88e-06
Southern Thai	Cong	Patel	9.2e-10	6.12	2.59	5.56	0.49	19.59	+/-	3.2	7.342e-05	+/-	7.08e-06	11.93	+/-	4.43	2.54e-06	+/-	9.8e-07	17.09	+/-	3.07	4.231e-05	+/-	4.66e-06
Southern Thai	Cong	Pathan	3e-14	7.6	2.59	8.11	0.59	20.17	+/-	2.65	8.155e-05	+/-	7.49e-06	11.93	+/-	4.43	2.54e-06	+/-	9.8e-07	21.8	+/-	2.69	5.569e-05	+/-	4.89e-06
Southern Thai	Cong	Pulliyar	8.6e-10	6.13	2.59	3.86	0.58	21.57	+/-	3.52	6.262e-05	+/-	6.75e-06	11.93	+/-	4.43	2.54e-06	+/-	9.8e-07	21.76	+/-	5.64	3.863e-05	+/-	6.52e-06
Southern Thai	Cong	Punjabi	4.6e-07	5.04	2.59	4.53	0.47	18.69	+/-	3.71	7.038e-05	+/-	6.99e-06	11.93	+/-	4.43	2.54e-06	+/-	9.8e-07	19.26	+/-	4.25	4.475e-05	+/-	4.82e-06
Southern Thai	Cong	Reddy Telangana	2.7e-11	6.66	2.59	5.18	0.3	16.11	+/-	2.42	6.339e-05	+/-	4.97e-06	11.93	+/-	4.43	2.54e-06	+/-	9.8e-07	15.45	+/-	2.98	3.91e-05	+/-	3.68e-06
Southern Thai	Cong	Scheduled Caste Karnataka	3.9e-09	5.89	2.59	3.88	0.72	22.99	+/-	3.9	7.464e-05	+/-	7.8e-06	11.93	+/-	4.43	2.54e-06	+/-	9.8e-07	25.47	+/-	6.57	4.739e-05	+/-	8.23e-06
Southern Thai	Cong	Sikh Jatt 1	1.2e-05	4.37	2.59	5.07	0.52	20.36	+/-	4.66	7.052e-05	+/-	8.34e-06	11.93	+/-	4.43	2.54e-06	+/-	9.8e-07	16.26	+/-	3.21	4.014e-05	+/-	3.81e-06
Southern Thai	Cong	Sikh Jatt 2	5.6e-14	7.52	2.59	7.17	0.5	19.66	+/-	2.61	8.163e-05	+/-	6.55e-06	11.93	+/-	4.43	2.54e-06	+/-	9.8e-07	19.89	+/-	2.77	5.261e-05	+/-	4.92e-06
Southern Thai	Cong	Sindhi Pakistan	7.6e-12	6.85	2.59	6.89	0.56	19.69	+/-	2.88	8.255e-05	+/-	7.99e-06	11.93	+/-	4.43	2.54e-06	+/-	9.8e-07	21.19	+/-	3.07	5.714e-05	+/-	4.93e-06
Southern Thai	Cong	Ulladan	0.002	3.09	2.59	2.93	0.81	24.91	+/-	8.05	6.943e-05	+/-	1.297e-05	11.93	+/-	4.43	2.54e-06	+/-	9.8e-07	28.24	+/-	9.65	4.704e-05	+/-	9.68e-06
Southern Thai	Cong	Vysya	1e-13	7.44	2.59	5.41	0.55	19.73	+/-	2.65	7.284e-05	+/-	5.17e-06	11.93	+/-	4.43	2.54e-06	+/-	9.8e-07	20.98	+/-	3.88	4.76e-05	+/-	5.44e-06
Southern Thai	Cong	Yadav Pondicherry	1.7e-11	6.73	2.59	5.45	0.63	19.66	+/-	2.92	6.768e-05	+/-	6.93e-06	11.93	+/-	4.43	2.54e-06	+/-	9.8e-07	22.83	+/-	4.19	4.658e-05	+/-	5.12e-06
Southern Thai	Cong	Yadav Rajasthan	1.1e-08	5.71	2.59	5.31	0.63	19.2	+/-	3.36	7.39e-05	+/-	7.61e-06	11.93	+/-	4.43	2.54e-06	+/-	9.8e-07	22.88	+/-	4.31	5.463e-05	+/-	6e-06
Southern Thai	Cong	Yerukali	3e-13	7.3	2.59	5.57	0.46	19.04	+/-	2.61	7.354e-05	+/-	7.15e-06	11.93	+/-	4.43	2.54e-06	+/-	9.8e-07	16.38	+/-	2.94	3.986e-05	+/-	4.21e-06
Southern Thai	Dai	Adi Dravider	3.6e-10	6.27	3.11	5.51	0.28	20.54	+/-	3.27	7.792e-05	+/-	8.91e-06	25.09	+/-	8.07	7.74e-06	+/-	2.24e-06	18.96	+/-	3.44	4.019e-05	+/-	3.65e-06
Southern Thai	Dai	Agarwal	2.7e-09	5.95	3.11	6.22	0.33	19.64	+/-	3.3	8.342e-05	+/-	9.23e-06	25.09	+/-	8.07	7.74e-06	+/-	2.24e-06	17.92	+/-	2.88	4.336e-05	+/-	4.65e-06
Southern Thai	Dai	Bengali	7.2e-08	5.39	3.11	3.93	0.34	21.02	+/-	3.9	7.35e-05	+/-	6.85e-06	25.09	+/-	8.07	7.74e-06	+/-	2.24e-06	17.78	+/-	4.52	3.393e-05	+/-	4.45e-06
Southern Thai	Dai	Bhumihar	1.2e-06	4.86	3.11	4.95	0.48	17.14	+/-	3.53	7.898e-05	+/-	8.64e-06	25.09	+/-	8.07	7.74e-06	+/-	2.24e-06	15.33	+/-	3.1	4.143e-05	+/-	4.29e-06
Palaung	Zhuang	Yadav Rajasthan	0.00013	3.82	2.66	3.48	0.68	16.94	+/-	4.02	2.22e-05	+/-	5.81e-06	8.37	+/-	2.4	3.064e-05	+/-	1.151e-05	8.91	+/-	2.34	3.966e-05	+/-	1.139e-05
Palaung	Zhuang	Yerukali	0.00034	3.59	2.66	2.99	0.52	11.58	+/-	3.23	1.143e-05	+/-	2.98e-06	8.37	+/-	2.4	3.064e-05	+/-	1.151e-05	6.79	+/-	2.27	3.551e-05	+/-	1.103e-05
