# Supplementary material for: Reanalyzing the genetic history of Kra-Dai speakers from Thailand and new insights into their genetic interactions beyond Mainland Southeast Asia
Source: Sci Rep. 2023 May 24;13:8371. doi: 10.1038/s41598-023-35507-8 (PMC10209056; doi:10.1038/s41598-023-35507-8)
Supplement: Supplementary file 8 — Supplementary Table 3. [file 41598_2023_35507_MOESM8_ESM.xlsx]

## Sheet: legend
Suppl. Table 3. “Admixture” f3-statistics of the type f3(MSEA; SEA, South Asian). The set of 20 target groups was analyzed (the same as in Suppl. Tables 2, 4, and 5). A significantly negative value (Z-score < 3 SE) is a proof that the target group is admixed between sources related closely or distantly to the two other groups.

## Sheet: dataset composition
Kra-Dai speakers (target)	Southeast Asians (source proxy 1)	South Asians (source proxy 2)
Black Tai	Akha	Adi Dravider
Central Thai	Bajo	Agarwal
Kalueang	Borneo	Arunthatiar
Khonmueang	Boy	Balochi
Khuen	Cambodian	Baniyas
Lao Isan	Colao	Bhil
Lue	Cong	Bhumihar
Lue (Changmai et al. 2022)	Dai	Brahmin Catholic Goa
Nyaw	Dao	Brahmin Catholic Kumta
Phuan	Dong	Brahmin Tiwari
Phutai	Dong Hunan	Brahmin Vaidik
Saek	Dusun	Brahui
Shan	Gelao	Burusho
Southern Thai	Hanhi	Chakkiliyan
Yuan	Hmong	Chaurasia
	Igorot	Coorghi
	Kankanaey	Dhobi
	Sgaw Karen	Gujarati 1
	Khmer	Gujarati 2
	Khmu	Gujjar
	Kinh	Hakki Pikki
	Kuy	Hallaki
	Lachi	Havik
	Lahu	Irula
	Lao	Jew Cochin 1
	Lawa	Jew Cochin 2
	Lebbo	Kalash
	Li	Kallar
	Lolo	Kamboj
	Lue (Changmai et al. 2022)	Kumhar
	Mang	Lodhi
	Maonan	Makrani
	Miao	Mala
	Mlabri	Malaikuarvar
	Mulam	Muslim Karnataka
	Muong	Nadar
	Murut	Naidu
	Naxi	Narikuruvar
	Nicobarese	Oswal Jain
	Nung	Palliyar
	Nyahkur	Panta Kapu
	Pathen	Patel
	Phula	Pathan
	Semende	Pulliyar
	She	Punjabi
	Sila	Reddy Telangana
	Tagalog	Scheduled Caste Karnataka
	Tay	Sikh Jatt 1
	Thai VN	Sikh Jatt 2
	Vietnamese	Sindhi Pakistan
	Visayan	Ulladan
	Zhuang	Vysya
		Yadav Pondicherry
		Yadav Rajasthan
		Yerukali

## Sheet: Black Tai
target	source proxy 1	source proxy 2	f3-statistic	SE	Z-score	p-value	number of SNPs
Black Tai	Igorot	Ulladan	0.0117511	0.000973735	12.068	1.55815e-33	543770
Black Tai	Igorot	Gujjar	0.0122591	0.000997608	12.2885	1.04458e-34	543766
Black Tai	Igorot	Hakki Pikki	0.0119091	0.000960604	12.3976	2.69423e-35	543770
Black Tai	Igorot	Baniyas	0.012695	0.0010035	12.6507	1.10894e-36	543770
Black Tai	Igorot	Malaikuarvar	0.0131884	0.00100496	13.1233	2.42107e-39	543769
Black Tai	Igorot	Patel	0.0121314	0.000918622	13.2061	8.08779e-40	543770
Black Tai	Igorot	Scheduled Caste Karnataka	0.0123594	0.000933152	13.2448	4.83404e-40	543770
Black Tai	Dusun	Gujjar	0.0129479	0.000977134	13.2509	4.45586e-40	543737
Black Tai	Igorot	Irula	0.0122173	0.000919294	13.2899	2.65054e-40	543763
Black Tai	Igorot	Oswal Jain	0.0121605	0.000911395	13.3428	1.30528e-40	543760
Black Tai	Igorot	Pulliyar	0.0118182	0.000876962	13.4763	2.1575e-41	543770
Black Tai	Igorot	Muslim Karnataka	0.012136	0.000897866	13.5164	1.2507e-41	543730
Black Tai	Igorot	Chaurasia	0.0118739	0.00087842	13.5174	1.23523e-41	543769
Black Tai	Igorot	Yerukali	0.0128427	0.000948858	13.5349	9.7331e-42	543770
Black Tai	Igorot	Gujarati 2	0.0127515	0.000940526	13.5578	7.11928e-42	543770
Black Tai	Igorot	Kalash	0.0124629	0.000916992	13.5911	4.52497e-42	543770
Black Tai	Igorot	Bhil	0.012049	0.00088458	13.6212	2.99584e-42	543770
Black Tai	Li	Hakki Pikki	0.0104225	0.000764059	13.6409	2.28601e-42	550750
Black Tai	Igorot	Narikuruvar	0.012774	0.000932035	13.7055	9.41732e-43	543770
Black Tai	Igorot	Dhobi	0.012584	0.000914375	13.7625	4.28745e-43	543770
Black Tai	Igorot	Kumhar	0.0124705	0.000904959	13.7802	3.35334e-43	543770
Black Tai	Li	Baniyas	0.010761	0.000776738	13.8541	1.20219e-43	550750
Black Tai	Igorot	Yadav Pondicherry	0.0122725	0.000884295	13.8783	8.58065e-44	543770
Black Tai	Lachi	Baniyas	0.0104387	0.000751107	13.8977	6.53755e-44	550752
Black Tai	Igorot	Hallaki	0.0126084	0.000904918	13.9332	3.97937e-44	543770
Black Tai	Igorot	Palliyar	0.0121317	0.000868785	13.964	2.58388e-44	543770
Black Tai	Igorot	Punjabi	0.0127785	0.000912503	14.0037	1.47888e-44	543770
Black Tai	Igorot	Sikh Jatt 1	0.0122297	0.000868872	14.0754	5.3825e-45	543770
Black Tai	Igorot	Yadav Rajasthan	0.0128415	0.000911799	14.0837	4.78461e-45	543770
Black Tai	Igorot	Adi Dravider	0.0124426	0.00088338	14.0853	4.67825e-45	543767
Black Tai	Igorot	Jew Cochin 1	0.012579	0.000891982	14.1023	3.67753e-45	543770
Black Tai	Igorot	Brahmin Catholic Kumta	0.0128101	0.000907861	14.1102	3.28706e-45	543770
Black Tai	Dusun	Baniyas	0.0146365	0.00103714	14.1123	3.18886e-45	543741
Black Tai	Igorot	Jew Cochin 2	0.0127742	0.000903511	14.1385	2.20076e-45	543759
Black Tai	Igorot	Mala	0.0119537	0.000843821	14.1661	1.48427e-45	543770
Black Tai	Igorot	Balochi	0.0126147	0.000890066	14.1728	1.35064e-45	543770
Black Tai	Igorot	Nadar	0.0120883	0.00084908	14.2369	5.40816e-46	543770
Black Tai	Lachi	Gujjar	0.0102942	0.000722193	14.2541	4.22873e-46	550748
Black Tai	Igorot	Bhumihar	0.0122588	0.000857057	14.3034	2.08352e-46	543770
Black Tai	Igorot	Naidu	0.0122289	0.00085398	14.3199	1.64263e-46	543770
Black Tai	Igorot	Makrani	0.0123966	0.000864194	14.3447	1.14977e-46	543770
Black Tai	Igorot	Chakkiliyan	0.0123305	0.000858409	14.3644	8.65402e-47	543770
Black Tai	Igorot	Coorghi	0.0132304	0.000918017	14.4119	4.35629e-47	543770
Black Tai	Igorot	Havik	0.0133431	0.000925294	14.4203	3.85446e-47	543769
Black Tai	Igorot	Brahui	0.0126057	0.000872833	14.4423	2.80328e-47	543770
Black Tai	Igorot	Brahmin Catholic Goa	0.0123326	0.000853323	14.4524	2.41997e-47	543770
Black Tai	Li	Gujjar	0.0109673	0.000756912	14.4895	1.41089e-47	550746
Black Tai	Igorot	Panta Kapu	0.0124229	0.000852396	14.5741	4.1031e-48	543770
Black Tai	Li	Malaikuarvar	0.0110378	0.00075392	14.6405	1.54933e-48	550749
Black Tai	Dusun	Malaikuarvar	0.0151908	0.00103692	14.65	1.34674e-48	543740
Black Tai	Lachi	Ulladan	0.0102863	0.000700079	14.693	7.14366e-49	550752
Black Tai	Igorot	Kamboj	0.0122389	0.000832871	14.6949	6.95522e-49	543770
Black Tai	Li	Oswal Jain	0.0104911	0.000713179	14.7103	5.53383e-49	550740
Black Tai	Igorot	Vysya	0.0120975	0.000821117	14.733	3.95611e-49	543770
Black Tai	Igorot	Reddy Telangana	0.0131424	0.000891189	14.7471	3.21404e-49	543761
Black Tai	Li	Ulladan	0.0106917	0.000724646	14.7544	2.88164e-49	550750
Black Tai	Dusun	Hakki Pikki	0.014551	0.000979139	14.8611	5.89849e-50	543741
Black Tai	Igorot	Kallar	0.0124544	0.000837179	14.8766	4.6783e-50	543770
Black Tai	Li	Muslim Karnataka	0.00994869	0.000665251	14.9548	1.44937e-50	550710
Black Tai	Li	Narikuruvar	0.0111188	0.000742897	14.9668	1.2097e-50	550750
Black Tai	Igorot	Sindhi Pakistan	0.0128452	0.000856011	15.0058	6.7238e-51	543770
Black Tai	Li	Kumhar	0.0104875	0.000698522	15.0138	5.9634e-51	550750
Black Tai	Igorot	Arunthatiar	0.0126122	0.0008399	15.0163	5.73858e-51	543770
Black Tai	Igorot	Agarwal	0.0124271	0.000826449	15.0368	4.2157e-51	543770
Black Tai	Igorot	Brahmin Tiwari	0.0126653	0.000842052	15.0411	3.95205e-51	543770
Black Tai	Li	Irula	0.0110325	0.000733019	15.0507	3.4146e-51	550743
Black Tai	Li	Yadav Rajasthan	0.0106684	0.000707344	15.0823	2.11688e-51	550750
Black Tai	Igorot	Gujarati 1	0.0126568	0.00083775	15.1081	1.43206e-51	543770
Black Tai	Igorot	Sikh Jatt 2	0.012566	0.000831397	15.1144	1.30225e-51	543770
Black Tai	Mlabri	Ulladan	0.0163469	0.00108154	15.1144	1.30082e-51	537433
Black Tai	Kankanaey	Ulladan	0.0115332	0.000762206	15.1314	1.00599e-51	550752
Black Tai	Igorot	Brahmin Vaidik	0.0126189	0.000827635	15.2469	1.72567e-52	543770
Black Tai	Igorot	Lodhi	0.0127741	0.000837437	15.2539	1.55205e-52	543770
Black Tai	Li	Kalash	0.0109089	0.000713946	15.2797	1.04491e-52	550750
Black Tai	Mlabri	Kalash	0.0156492	0.00102338	15.2917	8.68538e-53	537433
Black Tai	Li	Punjabi	0.0107416	0.000701681	15.3084	6.71616e-53	550750
Black Tai	Dusun	Scheduled Caste Karnataka	0.0146376	0.000954982	15.3276	5.00083e-53	543741
Black Tai	Li	Dhobi	0.0106696	0.000695144	15.3488	3.60801e-53	550750
Black Tai	Mlabri	Yadav Rajasthan	0.0160152	0.00103861	15.4198	1.20456e-53	537433
Black Tai	Lachi	Oswal Jain	0.0103412	0.000670203	15.4299	1.02976e-53	550742
Black Tai	Mlabri	Gujjar	0.0161595	0.00104476	15.4672	5.77997e-54	537429
Black Tai	Dusun	Yadav Rajasthan	0.0141724	0.000915319	15.4836	4.47621e-54	543741
Black Tai	Kankanaey	Gujjar	0.0121571	0.000784708	15.4925	3.90003e-54	550748
Black Tai	Mlabri	Oswal Jain	0.0160346	0.00103251	15.5297	2.1846e-54	537423
Black Tai	Li	Scheduled Caste Karnataka	0.0109202	0.000702665	15.5412	1.8264e-54	550750
Black Tai	Kankanaey	Hakki Pikki	0.0116713	0.000750278	15.5559	1.45044e-54	550752
Black Tai	Mlabri	Baniyas	0.0172885	0.00111105	15.5605	1.35019e-54	537433
Black Tai	Mlabri	Narikuruvar	0.0164727	0.00105823	15.5662	1.23566e-54	537433
Black Tai	Li	Chaurasia	0.0111188	0.000712413	15.6072	6.50196e-55	550749
Black Tai	Li	Yerukali	0.0111712	0.000715651	15.6099	6.23532e-55	550750
Black Tai	Dusun	Dhobi	0.0143473	0.000917994	15.629	4.6182e-55	543741
Black Tai	Mlabri	Hallaki	0.0164744	0.00105351	15.6376	4.03589e-55	537433
Black Tai	Dusun	Bhumihar	0.0133936	0.000856149	15.644	3.64947e-55	543741
Black Tai	Dusun	Brahmin Catholic Kumta	0.0145037	0.000926965	15.6464	3.51644e-55	543741
Black Tai	Li	Hallaki	0.0110865	0.000708319	15.6519	3.22698e-55	550750
Black Tai	Dusun	Hallaki	0.0145989	0.000932636	15.6533	3.15232e-55	543741
Black Tai	Lachi	Narikuruvar	0.0110237	0.000703623	15.6671	2.5409e-55	550752
Black Tai	Li	Patel	0.0107489	0.000686022	15.6685	2.48327e-55	550750
Black Tai	Mlabri	Hakki Pikki	0.0165083	0.00105295	15.6782	2.13143e-55	537433
Black Tai	Lachi	Naidu	0.0101175	0.000643698	15.7178	1.14169e-55	550752
Black Tai	Igorot	Pathan	0.0130933	0.000832323	15.7311	9.26112e-56	543770
Black Tai	Li	Palliyar	0.0104411	0.00066349	15.7366	8.48168e-56	550750
Black Tai	Dusun	Havik	0.0145155	0.00092168	15.749	6.98046e-56	543740
Black Tai	Li	Brahmin Catholic Kumta	0.010981	0.000696765	15.76	5.86035e-56	550750
Black Tai	Lachi	Muslim Karnataka	0.0102679	0.000650117	15.7939	3.42452e-56	550712
Black Tai	Li	Gujarati 2	0.0109726	0.000694437	15.8007	3.07566e-56	550750
Black Tai	Li	Bhil	0.0106022	0.000670939	15.8021	3.01117e-56	550750
Black Tai	Li	Havik	0.0116884	0.000739482	15.8062	2.81807e-56	550749
Black Tai	Lachi	Hakki Pikki	0.0108459	0.000686118	15.8077	2.75431e-56	550752
Black Tai	Dusun	Kumhar	0.0143173	0.000905398	15.8132	2.5224e-56	543741
Black Tai	Dusun	Kalash	0.0141442	0.000893963	15.822	2.19554e-56	543741
Black Tai	Li	Pulliyar	0.0107462	0.000678929	15.8282	1.98909e-56	550750
Black Tai	Dusun	Makrani	0.0140525	0.000887212	15.8389	1.6761e-56	543741
Black Tai	Li	Bhumihar	0.0104489	0.000659489	15.844	1.54743e-56	550750
Black Tai	Li	Jew Cochin 1	0.010504	0.000662667	15.8511	1.38199e-56	550750
Black Tai	Dusun	Oswal Jain	0.0147675	0.00093035	15.8731	9.73506e-57	543731
Black Tai	Mlabri	Yerukali	0.0171631	0.00107812	15.9195	4.64025e-57	537433
Black Tai	Li	Sikh Jatt 1	0.0109851	0.000689855	15.9238	4.33425e-57	550750
Black Tai	Dusun	Bhil	0.0139659	0.000877026	15.9242	4.30744e-57	543741
Black Tai	Mlabri	Scheduled Caste Karnataka	0.0163717	0.00102728	15.9369	3.51149e-57	537433
Black Tai	Lachi	Jew Cochin 2	0.0103776	0.000651141	15.9376	3.47706e-57	550741
Black Tai	Dusun	Muslim Karnataka	0.0139299	0.0008736	15.9454	3.06564e-57	543701
Black Tai	Lachi	Hallaki	0.0108385	0.000679562	15.9493	2.8823e-57	550752
Black Tai	Igorot	Burusho	0.0128333	0.000804381	15.9543	2.66084e-57	543770
Black Tai	Li	Jew Cochin 2	0.0109789	0.000687829	15.9616	2.36427e-57	550739
Black Tai	Lachi	Irula	0.0106157	0.000664734	15.9699	2.07276e-57	550745
Black Tai	Li	Reddy Telangana	0.0110349	0.000690687	15.9767	1.85624e-57	550741
Black Tai	Dusun	Jew Cochin 2	0.0144114	0.000901554	15.9851	1.62408e-57	543730
Black Tai	Li	Yadav Pondicherry	0.0109404	0.000684014	15.9945	1.39634e-57	550750
Black Tai	Dusun	Arunthatiar	0.0137631	0.000859956	16.0045	1.18952e-57	543741
Black Tai	Dusun	Patel	0.0142725	0.000891412	16.0111	1.06871e-57	543741
Black Tai	Lachi	Bhil	0.0101222	0.000631473	16.0295	7.95563e-58	550752
Black Tai	Mlabri	Gujarati 2	0.0167905	0.0010473	16.0322	7.61812e-58	537433
Black Tai	Dusun	Balochi	0.0141864	0.000883955	16.0487	5.83439e-58	543741
Black Tai	Lachi	Patel	0.0106067	0.000660747	16.0526	5.48136e-58	550752
Black Tai	Lachi	Pulliyar	0.0104606	0.000650839	16.0725	3.97601e-58	550752
Black Tai	Mlabri	Brahmin Catholic Kumta	0.0166816	0.00103677	16.09	2.99801e-58	537433
Black Tai	Dusun	Ulladan	0.0150593	0.000935685	16.0944	2.79381e-58	543741
Black Tai	Li	Kamboj	0.0104677	0.000650107	16.1016	2.48728e-58	550750
Black Tai	Lachi	Malaikuarvar	0.0114254	0.000709529	16.1028	2.4397e-58	550751
Black Tai	Dusun	Kamboj	0.0134775	0.000836963	16.1029	2.4349e-58	543741
Black Tai	Dusun	Yerukali	0.0151786	0.000942403	16.1063	2.30589e-58	543741
Black Tai	Lachi	Dhobi	0.010706	0.000664583	16.1093	2.19467e-58	550752
Black Tai	Mlabri	Havik	0.0172939	0.00107245	16.1256	1.68546e-58	537432
Black Tai	Dusun	Adi Dravider	0.0141415	0.000876624	16.1318	1.52535e-58	543738
Black Tai	Lachi	Kalash	0.0109838	0.000680693	16.1362	1.41916e-58	550752
Black Tai	Mlabri	Malaikuarvar	0.0175407	0.00108651	16.1441	1.2493e-58	537432
Black Tai	Mlabri	Jew Cochin 2	0.0163569	0.00101156	16.1699	8.22041e-59	537422
Black Tai	Li	Coorghi	0.0114582	0.000707881	16.1867	6.26337e-59	550750
Black Tai	Boy	Gujjar	0.0131796	0.00081365	16.1981	5.20323e-59	550748
Black Tai	Dusun	Gujarati 2	0.0147453	0.000910314	16.1981	5.2013e-59	543741
Black Tai	Mlabri	Makrani	0.0164744	0.0010155	16.2229	3.47464e-59	537433
Black Tai	Li	Makrani	0.0111235	0.000684422	16.2524	2.1464e-59	550750
Black Tai	Li	Brahui	0.0109128	0.000671451	16.2525	2.14399e-59	550750
Black Tai	Li	Adi Dravider	0.0109784	0.000675185	16.2598	1.9026e-59	550747
Black Tai	Lachi	Sikh Jatt 1	0.0106662	0.000655934	16.2611	1.8641e-59	550752
Black Tai	Li	Panta Kapu	0.0106282	0.000653335	16.2676	1.67552e-59	550750
Black Tai	Kankanaey	Baniyas	0.0125268	0.000769546	16.2782	1.41022e-59	550752
Black Tai	Dusun	Narikuruvar	0.0153941	0.0009453	16.2849	1.26294e-59	543741
Black Tai	Lachi	Yerukali	0.011315	0.000694648	16.2889	1.18409e-59	550752
Black Tai	Lachi	Yadav Pondicherry	0.0105279	0.000645633	16.3064	8.89204e-60	550752
Black Tai	Lachi	Scheduled Caste Karnataka	0.0110064	0.000674947	16.3071	8.78327e-60	550752
Black Tai	Li	Mala	0.0109157	0.000669195	16.3116	8.15723e-60	550750
Black Tai	Dusun	Irula	0.0145834	0.000893126	16.3284	6.19411e-60	543734
Black Tai	Li	Balochi	0.0108738	0.000665908	16.3292	6.11427e-60	550750
Black Tai	Colao	Baniyas	0.0121091	0.000741354	16.3338	5.67699e-60	550752
Black Tai	Dusun	Brahui	0.0142816	0.000873356	16.3525	4.17451e-60	543741
Black Tai	Mlabri	Patel	0.0164741	0.00100723	16.3559	3.9501e-60	537433
Black Tai	Dusun	Chaurasia	0.0151997	0.000928908	16.363	3.51432e-60	543740
Black Tai	Li	Pathan	0.010749	0.000656577	16.3713	3.06649e-60	550750
Black Tai	Mlabri	Muslim Karnataka	0.0160786	0.000980054	16.4059	1.73657e-60	537393
Black Tai	Lachi	Brahmin Catholic Kumta	0.0110127	0.000671167	16.4082	1.67024e-60	550752
Black Tai	Lachi	Palliyar	0.0102882	0.000626703	16.4163	1.46098e-60	550752
Black Tai	Lachi	Gujarati 2	0.0112151	0.000682905	16.4226	1.31706e-60	550752
Black Tai	Dusun	Naidu	0.0144696	0.000880829	16.4272	1.2212e-60	543741
Black Tai	Lachi	Yadav Rajasthan	0.0111288	0.000677456	16.4273	1.21921e-60	550752
Black Tai	Colao	Ulladan	0.0116412	0.000708322	16.4349	1.07623e-60	550752
Black Tai	Li	Kallar	0.0106425	0.000647551	16.4349	1.07569e-60	550750
Black Tai	Mlabri	Bhil	0.0162475	0.000988261	16.4405	9.81203e-61	537433
Black Tai	Dusun	Coorghi	0.0150076	0.000912556	16.4457	9.00869e-61	543741
Black Tai	Li	Arunthatiar	0.0107667	0.000654413	16.4525	8.04472e-61	550750
Black Tai	Lolo	Ulladan	0.0112055	0.000680596	16.4643	6.62253e-61	550752
Black Tai	Li	Chakkiliyan	0.0108706	0.000660244	16.4645	6.60489e-61	550750
Black Tai	Mlabri	Jew Cochin 1	0.0162115	0.000983664	16.4807	5.04612e-61	537433
Black Tai	Lachi	Adi Dravider	0.0106827	0.000648151	16.4817	4.96408e-61	550749
Black Tai	Dusun	Sindhi Pakistan	0.014175	0.000859595	16.4903	4.30571e-61	543741
Black Tai	Lachi	Jew Cochin 1	0.0107579	0.000652068	16.498	3.78952e-61	550752
Black Tai	Li	Naidu	0.0109636	0.000664076	16.5096	3.12856e-61	550750
Black Tai	Li	Brahmin Tiwari	0.0109254	0.000661678	16.5117	3.02259e-61	550750
Black Tai	Mlabri	Dhobi	0.0168188	0.00101835	16.5157	2.82931e-61	537433
Black Tai	Mlabri	Naidu	0.0164078	0.000993367	16.5173	2.75364e-61	537433
Black Tai	Li	Sindhi Pakistan	0.0107428	0.000650319	16.5192	2.6686e-61	550750
Black Tai	Mlabri	Bhumihar	0.0158831	0.000961153	16.5251	2.42087e-61	537433
Black Tai	Li	Lodhi	0.0108259	0.00065452	16.5402	1.88295e-61	550750
Black Tai	Li	Sikh Jatt 2	0.010699	0.000646668	16.5449	1.74286e-61	550750
Black Tai	Mlabri	Brahmin Catholic Goa	0.016536	0.000999417	16.5456	1.72176e-61	537433
Black Tai	Li	Brahmin Catholic Goa	0.0107361	0.000648708	16.55	1.60203e-61	550750
Black Tai	Kankanaey	Irula	0.0122169	0.000737982	16.5545	1.48593e-61	550745
Black Tai	Dusun	Jew Cochin 1	0.0145689	0.00087986	16.5582	1.39771e-61	543741
Black Tai	Dusun	Gujarati 1	0.0142065	0.000856104	16.5943	7.65935e-62	543741
Black Tai	Lue (Changmai et al. 2022)	Hakki Pikki	0.0107198	0.000645666	16.6027	6.66025e-62	537433
Black Tai	Lachi	Nadar	0.0105019	0.000632447	16.6052	6.38957e-62	550752
Black Tai	Muong	Malaikuarvar	0.0111712	0.000672676	16.6071	6.19145e-62	550751
Black Tai	Mlabri	Chaurasia	0.0170156	0.00102419	16.6137	5.54928e-62	537432
Black Tai	Kankanaey	Patel	0.0119222	0.000717581	16.6144	5.47819e-62	550752
Black Tai	Lue (Changmai et al. 2022)	Baniyas	0.0106489	0.000640912	16.6152	5.40658e-62	537433
Black Tai	Lachi	Arunthatiar	0.0103539	0.000621489	16.6598	2.56736e-62	550752
Black Tai	Muong	Hakki Pikki	0.010688	0.000641344	16.665	2.35452e-62	550752
Black Tai	Lue (Changmai et al. 2022)	Malaikuarvar	0.0110156	0.000660716	16.6722	2.0871e-62	537432
Black Tai	Mlabri	Brahui	0.0165504	0.00099229	16.679	1.86237e-62	537433
Black Tai	Nung	Baniyas	0.0107236	0.000642806	16.6825	1.75717e-62	550752
Black Tai	Li	Burusho	0.0107107	0.000642027	16.6826	1.75352e-62	550750
Black Tai	Dusun	Nadar	0.0141581	0.000848464	16.6867	1.63727e-62	543741
Black Tai	Muong	Gujjar	0.0106665	0.000639056	16.6911	1.52256e-62	550748
Black Tai	Lachi	Havik	0.0114873	0.000687875	16.6998	1.31585e-62	550751
Black Tai	Mlabri	Sindhi Pakistan	0.0163914	0.000981465	16.7009	1.29063e-62	537433
Black Tai	Dusun	Sikh Jatt 1	0.014686	0.000879043	16.7069	1.16832e-62	543741
Black Tai	Li	Gujarati 1	0.0108677	0.00065046	16.7076	1.15304e-62	550750
Black Tai	Maonan	Hakki Pikki	0.00995699	0.000595533	16.7195	9.45775e-63	550752
Black Tai	Lachi	Punjabi	0.0109722	0.000656008	16.7258	8.50853e-63	550752
Black Tai	Lachi	Chakkiliyan	0.0105904	0.000633145	16.7267	8.37303e-63	550752
Black Tai	Lachi	Kumhar	0.0105796	0.000632417	16.7288	8.08549e-63	550752
Black Tai	Dusun	Chakkiliyan	0.0145196	0.000867617	16.7351	7.27691e-63	543741
Black Tai	Muong	Oswal Jain	0.0106624	0.000634331	16.8089	2.10097e-63	550742
Black Tai	Dusun	Vysya	0.0144553	0.000859744	16.8135	1.94402e-63	543741
Black Tai	Li	Vysya	0.0108889	0.000647585	16.8147	1.90543e-63	550750
Black Tai	Lachi	Coorghi	0.0112682	0.000669824	16.8226	1.66548e-63	550752
Black Tai	Dusun	Lodhi	0.0141509	0.000840534	16.8356	1.33809e-63	543741
Black Tai	Muong	Ulladan	0.0105992	0.000629485	16.8378	1.28873e-63	550752
Black Tai	Lachi	Brahui	0.0109045	0.000647459	16.842	1.20074e-63	550752
Black Tai	Kankanaey	Yerukali	0.0124541	0.000739399	16.8436	1.16939e-63	550752
Black Tai	Dusun	Pulliyar	0.0145951	0.000866493	16.8438	1.16461e-63	543741
Black Tai	Mlabri	Kamboj	0.0163399	0.000969449	16.8549	9.65956e-64	537433
Black Tai	Li	Nadar	0.0108765	0.000645128	16.8595	8.94089e-64	550750
Black Tai	Lachi	Kamboj	0.010594	0.000628106	16.8666	7.91635e-64	550752
Black Tai	Li	Brahmin Vaidik	0.0107963	0.000640086	16.867	7.86431e-64	550750
Black Tai	Boy	Malaikuarvar	0.0137532	0.000815339	16.8681	7.73058e-64	550751
Black Tai	Colao	Hakki Pikki	0.0121646	0.000720321	16.8877	5.54149e-64	550752
Black Tai	Kankanaey	Malaikuarvar	0.012714	0.000751929	16.9084	3.89854e-64	550751
Black Tai	Kankanaey	Chaurasia	0.011817	0.000698692	16.913	3.60758e-64	550751
Black Tai	Dusun	Burusho	0.0138832	0.00082073	16.9157	3.44659e-64	543741
Black Tai	Dusun	Palliyar	0.014595	0.000862546	16.9208	3.15891e-64	543741
Black Tai	Lachi	Bhumihar	0.0105907	0.00062581	16.9231	3.03813e-64	550752
Black Tai	Dong Hunan	Baniyas	0.0117813	0.000695665	16.9353	2.46997e-64	550752
Black Tai	Mlabri	Adi Dravider	0.0168857	0.000996909	16.938	2.35962e-64	537430
Black Tai	Mlabri	Balochi	0.0166912	0.000985377	16.9389	2.32417e-64	537433
Black Tai	Maonan	Gujjar	0.00988943	0.000583558	16.9468	2.03254e-64	550748
Black Tai	Mlabri	Yadav Pondicherry	0.0169423	0.000999438	16.9519	1.86419e-64	537433
Black Tai	Dusun	Yadav Pondicherry	0.0146226	0.000861973	16.9641	1.51456e-64	543741
Black Tai	Kankanaey	Muslim Karnataka	0.0117388	0.000691509	16.9756	1.24377e-64	550712
Black Tai	Dusun	Reddy Telangana	0.0149882	0.000882853	16.977	1.21496e-64	543732
Black Tai	Dusun	Brahmin Tiwari	0.014191	0.000835374	16.9876	1.01476e-64	543741
Black Tai	Li	Agarwal	0.0108201	0.000636716	16.9937	9.14775e-65	550750
Black Tai	Lolo	Gujjar	0.0116862	0.000687648	16.9944	9.0388e-65	550748
Black Tai	Mlabri	Punjabi	0.0166618	0.000979642	17.0081	7.15505e-65	537433
Black Tai	Lue (Changmai et al. 2022)	Ulladan	0.0106156	0.000624047	17.0109	6.81368e-65	537433
Black Tai	Mlabri	Nadar	0.0163756	0.000962517	17.0134	6.53884e-65	537433
Black Tai	Dusun	Kallar	0.0143215	0.000841465	17.0197	5.86396e-65	543741
Black Tai	Mlabri	Irula	0.017463	0.00102582	17.0235	5.49742e-65	537426
Black Tai	Dusun	Brahmin Catholic Goa	0.0144133	0.000846529	17.0264	5.23444e-65	543741
Black Tai	Kankanaey	Yadav Rajasthan	0.0125449	0.000736518	17.0327	4.69856e-65	550752
Black Tai	Kankanaey	Oswal Jain	0.0120834	0.000709089	17.0407	4.09828e-65	550742
Black Tai	Mlabri	Coorghi	0.017878	0.00104825	17.0551	3.20161e-65	537433
Black Tai	Dusun	Sikh Jatt 2	0.0140156	0.000821727	17.0563	3.13895e-65	543741
Black Tai	Lolo	Malaikuarvar	0.0120836	0.000707607	17.0767	2.21203e-65	550751
Black Tai	Mlabri	Pathan	0.0165265	0.000967431	17.0828	1.992e-65	537433
Black Tai	Nung	Hakki Pikki	0.0105079	0.000614994	17.0862	1.88082e-65	550752
Black Tai	Dusun	Punjabi	0.0149156	0.000872808	17.0892	1.78703e-65	543741
Black Tai	Dusun	Pathan	0.0144037	0.000842776	17.0907	1.74011e-65	543741
Black Tai	Lachi	Mala	0.0108462	0.000634574	17.0921	1.69828e-65	550752
Black Tai	Mlabri	Brahmin Tiwari	0.0165651	0.000968885	17.0971	1.55949e-65	537433
Black Tai	Kankanaey	Yadav Pondicherry	0.0120946	0.000707331	17.099	1.51052e-65	550752
Black Tai	Kankanaey	Scheduled Caste Karnataka	0.0124572	0.000728354	17.1032	1.40394e-65	550752
Black Tai	Mlabri	Burusho	0.0155223	0.000907223	17.1097	1.25596e-65	537433
Black Tai	Mlabri	Reddy Telangana	0.0168599	0.000985303	17.1113	1.22176e-65	537424
Black Tai	Lachi	Balochi	0.0112009	0.000654436	17.1153	1.14124e-65	550752
Black Tai	Colao	Gujjar	0.0119577	0.000698409	17.1213	1.0297e-65	550748
Black Tai	Mlabri	Sikh Jatt 1	0.0169253	0.000987062	17.1472	6.59935e-66	537433
Black Tai	Maonan	Malaikuarvar	0.0101866	0.000593986	17.1496	6.32805e-66	550751
Black Tai	Kankanaey	Palliyar	0.0118789	0.000692297	17.1586	5.41785e-66	550752
Black Tai	Lachi	Makrani	0.0110461	0.000643445	17.1671	4.67943e-66	550752
Black Tai	Lachi	Chaurasia	0.0113512	0.000660606	17.1829	3.56391e-66	550751
Black Tai	Mlabri	Kallar	0.016175	0.000941267	17.1843	3.47978e-66	537433
Black Tai	Kankanaey	Narikuruvar	0.0129048	0.000750724	17.1898	3.16694e-66	550752
Black Tai	Mlabri	Pulliyar	0.0170452	0.00099142	17.1928	3.00909e-66	537433
Black Tai	Maonan	Baniyas	0.0103111	0.000599589	17.197	2.79819e-66	550752
Black Tai	Colao	Malaikuarvar	0.0125236	0.000727525	17.2141	2.08335e-66	550751
Black Tai	Kankanaey	Kumhar	0.0120919	0.000702433	17.2143	2.07392e-66	550752
Black Tai	Dusun	Panta Kapu	0.0146245	0.00084952	17.215	2.04907e-66	543741
Black Tai	Dusun	Mala	0.0147188	0.000854672	17.2216	1.8283e-66	543741
Black Tai	Kankanaey	Jew Cochin 1	0.0119444	0.000693523	17.2228	1.7909e-66	550752
Black Tai	Lachi	Sindhi Pakistan	0.0111073	0.000644203	17.2419	1.2866e-66	550752
Black Tai	Kankanaey	Pulliyar	0.0116764	0.000676994	17.2474	1.17045e-66	550752
Black Tai	Mlabri	Brahmin Vaidik	0.0167405	0.000970272	17.2535	1.05393e-66	537433
Black Tai	Lachi	Vysya	0.0106346	0.000614867	17.2957	5.06411e-67	550752
Black Tai	Lachi	Brahmin Tiwari	0.0110152	0.00063663	17.3023	4.51959e-67	550752
Black Tai	Kankanaey	Havik	0.0125353	0.000724271	17.3075	4.13217e-67	550751
Black Tai	Kankanaey	Hallaki	0.0122568	0.000708163	17.3079	4.10211e-67	550752
Black Tai	Muong	Yerukali	0.0112928	0.000651748	17.3269	2.94723e-67	550752
Black Tai	Lachi	Kallar	0.0106292	0.00061228	17.36	1.65846e-67	550752
Black Tai	Mlabri	Kumhar	0.0171133	0.000985011	17.3737	1.30536e-67	537433
Black Tai	Kankanaey	Jew Cochin 2	0.0121087	0.000696889	17.3753	1.2684e-67	550741
Black Tai	Dao	Baniyas	0.0111915	0.000643265	17.398	8.54407e-68	550752
Black Tai	Mlabri	Sikh Jatt 2	0.0168748	0.000969354	17.4083	7.14133e-68	537433
Black Tai	Lue (Changmai et al. 2022)	Irula	0.0106965	0.000614416	17.4091	7.03354e-68	537426
Black Tai	Lolo	Oswal Jain	0.0115177	0.000661455	17.4126	6.618e-68	550742
Black Tai	Lue (Changmai et al. 2022)	Gujjar	0.0111242	0.00063877	17.415	6.34528e-68	537429
Black Tai	Muong	Muslim Karnataka	0.0104624	0.000600575	17.4206	5.7601e-68	550712
Black Tai	Lachi	Brahmin Catholic Goa	0.0108791	0.000624176	17.4296	4.92205e-68	550752
Black Tai	Nung	Malaikuarvar	0.0111586	0.000640093	17.4328	4.65326e-68	550751
Black Tai	Lolo	Baniyas	0.0124043	0.000711523	17.4335	4.59431e-68	550752
Black Tai	Lue (Changmai et al. 2022)	Oswal Jain	0.0105768	0.000606634	17.4352	4.46033e-68	537423
Black Tai	Lolo	Hakki Pikki	0.0116836	0.00067007	17.4364	4.36462e-68	550752
Black Tai	Lachi	Panta Kapu	0.0107319	0.000615041	17.4491	3.49762e-68	550752
Black Tai	Dao	Hakki Pikki	0.0108655	0.000622078	17.4664	2.58247e-68	550752
Black Tai	Dusun	Brahmin Vaidik	0.0143295	0.000820305	17.4686	2.48672e-68	543741
Black Tai	Tay	Hakki Pikki	0.0108476	0.0006207	17.4764	2.16573e-68	550752
Black Tai	Kankanaey	Naidu	0.0117409	0.000671794	17.477	2.14551e-68	550752
Black Tai	Mlabri	Vysya	0.0170132	0.000973103	17.4835	1.91456e-68	537433
Black Tai	Muong	Hallaki	0.011024	0.000630295	17.4901	1.7031e-68	550752
Black Tai	Lachi	Gujarati 1	0.0109128	0.000623831	17.4932	1.61371e-68	550752
Black Tai	Muong	Baniyas	0.0115276	0.000658384	17.5089	1.22519e-68	550752
Black Tai	Kankanaey	Gujarati 2	0.0122611	0.000699988	17.5162	1.07838e-68	550752
Black Tai	Kankanaey	Dhobi	0.0124226	0.000708904	17.5237	9.44446e-69	550752
Black Tai	Tay	Baniyas	0.0114526	0.000652748	17.5453	6.46382e-69	550752
Black Tai	Mlabri	Palliyar	0.0168983	0.000962382	17.5588	5.09653e-69	537433
Black Tai	Kankanaey	Bhil	0.0118117	0.000672632	17.5604	4.95465e-69	550752
Black Tai	Mlabri	Mala	0.0170628	0.000970733	17.5772	3.68149e-69	537433
Black Tai	Colao	Scheduled Caste Karnataka	0.0123383	0.000701892	17.5786	3.59479e-69	550752
Black Tai	Muong	Narikuruvar	0.0111939	0.000636374	17.5901	2.93551e-69	550752
Black Tai	Dusun	Agarwal	0.014339	0.000814782	17.5985	2.52805e-69	543741
Black Tai	Mlabri	Chakkiliyan	0.0169547	0.000963111	17.604	2.29324e-69	537433
Black Tai	Colao	Muslim Karnataka	0.0114937	0.00065218	17.6235	1.62717e-69	550712
Black Tai	Dai	Baniyas	0.0114301	0.000648327	17.6301	1.44703e-69	550752
Black Tai	Colao	Yerukali	0.012528	0.00071057	17.6309	1.42673e-69	550752
Black Tai	Boy	Irula	0.0130948	0.00074191	17.6502	1.01465e-69	550745
Black Tai	Lachi	Lodhi	0.0109954	0.000622937	17.6509	1.00198e-69	550752
Black Tai	Dai	Hakki Pikki	0.0111272	0.000630116	17.659	8.68341e-70	550752
Black Tai	Maonan	Oswal Jain	0.00990526	0.000560576	17.6698	7.16633e-70	550742
Black Tai	Boy	Narikuruvar	0.0140257	0.000793127	17.6841	5.56184e-70	550752
Black Tai	Boy	Ulladan	0.0130625	0.00073844	17.6893	5.07367e-70	550752
Black Tai	Lolo	Irula	0.0115643	0.000653269	17.7022	4.03138e-70	550745
Black Tai	Muong	Dhobi	0.0105408	0.000595331	17.7058	3.78303e-70	550752
Black Tai	Muong	Gujarati 2	0.0110657	0.00062476	17.7119	3.39417e-70	550752
Black Tai	Lachi	Agarwal	0.0108051	0.00060928	17.7342	2.28472e-70	550752
Black Tai	Lue (Changmai et al. 2022)	Hallaki	0.0109153	0.000615446	17.7355	2.22916e-70	537433
Black Tai	Lachi	Sikh Jatt 2	0.0110563	0.000623293	17.7385	2.11406e-70	550752
Black Tai	Lue (Changmai et al. 2022)	Yerukali	0.0113845	0.000641575	17.7447	1.89456e-70	537433
Black Tai	Mlabri	Lodhi	0.016863	0.000950105	17.7485	1.76947e-70	537433
Black Tai	Kankanaey	Adi Dravider	0.0120819	0.00068031	17.7594	1.45839e-70	550749
Black Tai	Mlabri	Gujarati 1	0.0167163	0.00094103	17.7638	1.34751e-70	537433
Black Tai	Kankanaey	Kalash	0.0125023	0.000703522	17.771	1.18539e-70	550752
Black Tai	Kankanaey	Punjabi	0.0121949	0.000686191	17.7719	1.16625e-70	550752
Black Tai	Colao	Oswal Jain	0.012151	0.000683717	17.772	1.16426e-70	550742
Black Tai	Dong Hunan	Malaikuarvar	0.0120811	0.000679709	17.7739	1.12515e-70	550751
Black Tai	Mulam	Hakki Pikki	0.0106539	0.000599372	17.7751	1.10174e-70	550752
Black Tai	Kankanaey	Brahmin Catholic Kumta	0.0124526	0.000700133	17.7861	9.06021e-71	550752
Black Tai	Lue (Changmai et al. 2022)	Jew Cochin 2	0.0108955	0.000612501	17.7885	8.68204e-71	537422
Black Tai	Lue (Changmai et al. 2022)	Muslim Karnataka	0.0103591	0.00058217	17.7938	7.88702e-71	537393
Black Tai	Muong	Scheduled Caste Karnataka	0.0110216	0.000619365	17.7951	7.71634e-71	550752
Black Tai	Maonan	Narikuruvar	0.0102325	0.000574878	17.7994	7.14369e-71	550752
Black Tai	Muong	Irula	0.010875	0.000610121	17.8244	4.57209e-71	550745
Black Tai	Maonan	Ulladan	0.0100655	0.00056466	17.8258	4.45752e-71	550752
Black Tai	Lachi	Reddy Telangana	0.011476	0.000643749	17.8269	4.37196e-71	550743
Black Tai	Muong	Jew Cochin 1	0.0108092	0.000605967	17.8379	3.58715e-71	550752
Black Tai	Colao	Kumhar	0.0117775	0.00066017	17.8402	3.44702e-71	550752
Black Tai	Dong Hunan	Ulladan	0.0114924	0.000643803	17.8508	2.85172e-71	550752
Black Tai	Kankanaey	Reddy Telangana	0.0125389	0.000702422	17.851	2.83845e-71	550743
Black Tai	Lachi	Brahmin Vaidik	0.0110891	0.00062092	17.8591	2.45488e-71	550752
Black Tai	Dong Hunan	Hakki Pikki	0.0119012	0.00066577	17.8758	1.82014e-71	550752
Black Tai	Mlabri	Agarwal	0.0165944	0.000928211	17.8778	1.75599e-71	537433
Black Tai	Muong	Patel	0.010943	0.000611951	17.8821	1.6252e-71	550752
Black Tai	Lue (Changmai et al. 2022)	Patel	0.0107681	0.000601495	17.9023	1.13248e-71	537433
Black Tai	Nung	Gujjar	0.0108829	0.000607589	17.9116	9.57971e-72	550748
Black Tai	Muong	Bhil	0.0106232	0.000592834	17.9194	8.32267e-72	550752
Black Tai	Hmong	Ulladan	0.0123703	0.000689936	17.9296	6.92715e-72	537433
Black Tai	Kankanaey	Nadar	0.0120874	0.000673945	17.9353	6.25496e-72	550752
Black Tai	Dao	Gujjar	0.0109234	0.000608977	17.9373	6.03326e-72	550748
Black Tai	Mulam	Gujjar	0.0109274	0.000609155	17.9386	5.89547e-72	550748
Black Tai	Muong	Kumhar	0.0107705	0.000600298	17.9419	5.55543e-72	550752
Black Tai	Kankanaey	Sikh Jatt 1	0.0122026	0.000679962	17.946	5.15332e-72	550752
Black Tai	Tay	Gujjar	0.0114805	0.00063916	17.9619	3.87509e-72	550748
Black Tai	Nung	Ulladan	0.0110897	0.00061727	17.9657	3.61468e-72	550752
Black Tai	Dai	Malaikuarvar	0.011857	0.000659761	17.9717	3.24565e-72	550751
Black Tai	Colao	Irula	0.01162	0.00064596	17.9887	2.38686e-72	550745
Black Tai	Dao	Malaikuarvar	0.0115639	0.000642624	17.9949	2.13778e-72	550751
Black Tai	Boy	Hakki Pikki	0.0139169	0.000773341	17.9958	2.10079e-72	550752
Black Tai	Colao	Jew Cochin 2	0.0119006	0.000661079	18.0018	1.88662e-72	550741
Black Tai	Lue (Changmai et al. 2022)	Jew Cochin 1	0.0106469	0.000591221	18.0084	1.67345e-72	537433
Black Tai	Kankanaey	Arunthatiar	0.0119775	0.000665058	18.0097	1.63502e-72	550752
Black Tai	Muong	Kalash	0.011023	0.000611177	18.0357	1.02191e-72	550752
Black Tai	Mlabri	Panta Kapu	0.0172796	0.000957627	18.0442	8.76811e-73	537433
Black Tai	Colao	Dhobi	0.0119348	0.000661168	18.0511	7.72918e-73	550752
Black Tai	Lachi	Burusho	0.0110887	0.000614186	18.0543	7.30081e-73	550752
Black Tai	Mulam	Baniyas	0.011307	0.000626226	18.0558	7.09687e-73	550752
Black Tai	Kankanaey	Makrani	0.0123444	0.000683559	18.059	6.69897e-73	550752
Black Tai	Kankanaey	Coorghi	0.0128261	0.000710135	18.0615	6.40629e-73	550752
Black Tai	Lue (Changmai et al. 2022)	Narikuruvar	0.0110008	0.000608543	18.0772	4.81549e-73	537433
Black Tai	Muong	Jew Cochin 2	0.0112196	0.000620484	18.082	4.41719e-73	550741
Black Tai	Dong Hunan	Gujjar	0.0118714	0.000655315	18.1155	2.40543e-73	550748
Black Tai	Zhuang	Hakki Pikki	0.010691	0.000589856	18.1247	2.03335e-73	550752
Black Tai	Lolo	Patel	0.0116494	0.000642386	18.1345	1.70113e-73	550752
Black Tai	Kankanaey	Panta Kapu	0.0120753	0.000665834	18.1356	1.66858e-73	550752
Black Tai	Lachi	Pathan	0.0113281	0.000624612	18.1362	1.65033e-73	550752
Black Tai	Colao	Narikuruvar	0.0124846	0.000688	18.1462	1.37588e-73	550752
Black Tai	Lolo	Muslim Karnataka	0.011163	0.000615008	18.151	1.26012e-73	550712
Black Tai	Kankanaey	Vysya	0.011944	0.000658008	18.1517	1.24395e-73	550752
Black Tai	Boy	Oswal Jain	0.0137675	0.000758262	18.1567	1.137e-73	550742
Black Tai	Tay	Ulladan	0.011165	0.000614898	18.1575	1.11919e-73	550752
Black Tai	Kankanaey	Bhumihar	0.0121515	0.000668582	18.175	8.14175e-74	550752
Black Tai	Nung	Oswal Jain	0.0109449	0.000602177	18.1756	8.05063e-74	550742
Black Tai	Kankanaey	Brahmin Tiwari	0.0123007	0.000676701	18.1774	7.79778e-74	550752
Black Tai	Lue (Changmai et al. 2022)	Gujarati 2	0.0109838	0.000603352	18.2047	4.7388e-74	537433
Black Tai	Kankanaey	Mala	0.012224	0.000669842	18.2491	2.1042e-74	550752
Black Tai	Pathen	Ulladan	0.0128259	0.000702804	18.2497	2.08112e-74	550752
Black Tai	Muong	Yadav Rajasthan	0.0112578	0.000616802	18.2518	2.00105e-74	550752
Black Tai	Mulam	Malaikuarvar	0.0111456	0.000610581	18.2541	1.91973e-74	550751
Black Tai	Mlabri	Arunthatiar	0.0172854	0.000946631	18.2599	1.72573e-74	537433
Black Tai	Dao	Ulladan	0.0111156	0.000608711	18.261	1.69269e-74	550752
Black Tai	Muong	Palliyar	0.0106751	0.000584495	18.2638	1.60641e-74	550752
Black Tai	Kankanaey	Balochi	0.0125107	0.000684878	18.267	1.51475e-74	550752
Black Tai	Muong	Pulliyar	0.0108469	0.000593742	18.2688	1.46682e-74	550752
Black Tai	Tay	Narikuruvar	0.0110774	0.000606112	18.2762	1.28132e-74	550752
Black Tai	Boy	Baniyas	0.0145379	0.000795409	18.2772	1.2571e-74	550752
Black Tai	Nung	Yerukali	0.011331	0.000619752	18.2832	1.12635e-74	550752
Black Tai	Maonan	Yerukali	0.0106436	0.000581708	18.2972	8.70778e-75	550752
Black Tai	Lue (Changmai et al. 2022)	Scheduled Caste Karnataka	0.0114481	0.000625433	18.3043	7.64919e-75	537433
Black Tai	Hmong	Baniyas	0.0134503	0.000734607	18.3095	6.95621e-75	537433
Black Tai	Dong Hunan	Narikuruvar	0.0120828	0.000658686	18.3439	3.69454e-75	550752
Black Tai	Dai	Gujjar	0.0114904	0.000626243	18.3481	3.41938e-75	550748
Black Tai	Maonan	Hallaki	0.0102507	0.000558486	18.3544	3.04174e-75	550752
Black Tai	Lue (Changmai et al. 2022)	Dhobi	0.0109877	0.00059829	18.3652	2.49727e-75	537433
Black Tai	Thai VN	Ulladan	0.0110667	0.00060237	18.372	2.20131e-75	550752
Black Tai	Maonan	Irula	0.0100394	0.000546263	18.3783	1.95885e-75	550745
Black Tai	Maonan	Patel	0.010036	0.000546025	18.3802	1.89348e-75	550752
Black Tai	Kankanaey	Agarwal	0.012119	0.000659263	18.3827	1.80655e-75	550752
Black Tai	Pathen	Gujjar	0.0127349	0.0006927	18.3844	1.75035e-75	550748
Black Tai	Colao	Gujarati 2	0.0125158	0.000680752	18.3853	1.72208e-75	550752
Black Tai	Lue (Changmai et al. 2022)	Bhil	0.0106186	0.000577318	18.393	1.49505e-75	537433
Black Tai	Muong	Kamboj	0.0107271	0.000583154	18.3949	1.44291e-75	550752
Black Tai	Colao	Hallaki	0.0127377	0.000692428	18.3957	1.42129e-75	550752
Black Tai	Lolo	Narikuruvar	0.0122261	0.00066403	18.412	1.05237e-75	550752
Black Tai	Zhuang	Gujjar	0.0109668	0.000595623	18.4124	1.04497e-75	550748
Black Tai	Lolo	Yadav Rajasthan	0.0121845	0.00066164	18.4156	9.85527e-76	550752
Black Tai	Lolo	Bhil	0.0115105	0.00062486	18.4209	8.93343e-76	550752
Black Tai	Dao	Scheduled Caste Karnataka	0.0111067	0.000602438	18.4363	6.72391e-76	550752
Black Tai	Kankanaey	Lodhi	0.0123427	0.000669464	18.4367	6.67138e-76	550752
Black Tai	Kankanaey	Kamboj	0.0120819	0.000655268	18.4381	6.49842e-76	550752
Black Tai	Lue (Changmai et al. 2022)	Kumhar	0.0107637	0.000583222	18.4555	4.70619e-76	537433
Black Tai	Muong	Brahmin Catholic Goa	0.0108908	0.000590106	18.4556	4.69804e-76	550752
Black Tai	Kankanaey	Kallar	0.0120327	0.000651877	18.4586	4.44738e-76	550752
Black Tai	Boy	Kumhar	0.0131427	0.000711596	18.4694	3.64443e-76	550752
Black Tai	Muong	Yadav Pondicherry	0.0111507	0.00060369	18.4708	3.54563e-76	550752
Black Tai	Kankanaey	Brahmin Catholic Goa	0.0121664	0.000658497	18.476	3.22293e-76	550752
Black Tai	Thai VN	Baniyas	0.0112645	0.00060941	18.4843	2.76136e-76	550752
Black Tai	Lolo	Jew Cochin 2	0.011866	0.000641938	18.4847	2.74126e-76	550741
Black Tai	Muong	Adi Dravider	0.0109752	0.000593727	18.4853	2.71394e-76	550749
Black Tai	Zhuang	Baniyas	0.0110551	0.000597895	18.4901	2.48213e-76	550752
Black Tai	Maonan	Bhil	0.00973819	0.00052653	18.495	2.26469e-76	550752
Black Tai	Muong	Nadar	0.0107254	0.000579562	18.5061	1.84505e-76	550752
Black Tai	Hmong	Irula	0.0125525	0.000678202	18.5086	1.76179e-76	537426
Black Tai	Pathen	Oswal Jain	0.0127803	0.000690468	18.5097	1.72461e-76	550742
Black Tai	Dao	Oswal Jain	0.0112008	0.000604842	18.5186	1.46174e-76	550742
Black Tai	Gelao	Hakki Pikki	0.0117909	0.000636544	18.5233	1.34044e-76	550752
Black Tai	Dai	Oswal Jain	0.0113784	0.000613754	18.5391	9.99663e-77	550742
Black Tai	Colao	Coorghi	0.0127736	0.000688762	18.5457	8.82855e-77	550752
Black Tai	Colao	Bhil	0.0118876	0.000640788	18.5515	7.93568e-77	550752
Black Tai	Tay	Malaikuarvar	0.0115119	0.00062041	18.5553	7.39527e-77	550751
Black Tai	Boy	Chaurasia	0.0137966	0.000742977	18.5694	5.68813e-77	550751
Black Tai	Colao	Yadav Rajasthan	0.0127079	0.000684271	18.5714	5.4726e-77	550752
Black Tai	Lolo	Scheduled Caste Karnataka	0.0121603	0.000654504	18.5794	4.71392e-77	550752
Black Tai	Muong	Brahmin Catholic Kumta	0.0110831	0.00059652	18.5796	4.6974e-77	550752
Black Tai	Maonan	Kalash	0.00994829	0.000534785	18.6024	3.07125e-77	550752
Black Tai	Kankanaey	Sikh Jatt 2	0.0123737	0.000665064	18.6053	2.91315e-77	550752
Black Tai	Boy	Jew Cochin 2	0.0135888	0.000730268	18.6079	2.7736e-77	550741
Black Tai	Muong	Punjabi	0.0111031	0.000596274	18.6209	2.17585e-77	550752
Black Tai	Dong Hunan	Hallaki	0.0119159	0.00063963	18.6294	1.85518e-77	550752
Black Tai	Nung	Narikuruvar	0.0113676	0.00061002	18.6349	1.67614e-77	550752
Black Tai	Kankanaey	Brahui	0.0124883	0.000669997	18.6393	1.54236e-77	550752
Black Tai	Maonan	Gujarati 2	0.0103348	0.000554308	18.6446	1.39818e-77	550752
Black Tai	Pathen	Malaikuarvar	0.0139614	0.000748328	18.6568	1.1111e-77	550751
Black Tai	Dai	Narikuruvar	0.011811	0.000632997	18.6589	1.06993e-77	550752
Black Tai	Lue (Changmai et al. 2022)	Reddy Telangana	0.011094	0.000594306	18.6671	9.17312e-78	537424
Black Tai	Boy	Yerukali	0.0141642	0.000758659	18.67	8.67727e-78	550752
Black Tai	Lolo	Pulliyar	0.0118094	0.000632481	18.6716	8.43185e-78	550752
Black Tai	Lolo	Brahmin Catholic Kumta	0.0120701	0.000646176	18.6793	7.29517e-78	550752
Black Tai	Thai VN	Malaikuarvar	0.0114816	0.000614323	18.6899	5.98499e-78	550751
Black Tai	Maonan	Scheduled Caste Karnataka	0.0104227	0.000557646	18.6905	5.91688e-78	550752
Black Tai	Thai VN	Hakki Pikki	0.0111255	0.000595165	18.6932	5.62085e-78	550752
Black Tai	Lolo	Palliyar	0.0114932	0.00061483	18.6933	5.61159e-78	550752
Black Tai	Kankanaey	Chakkiliyan	0.0124224	0.000664228	18.702	4.7708e-78	550752
Black Tai	Lolo	Naidu	0.0118366	0.000632778	18.7058	4.44219e-78	550752
Black Tai	Gelao	Baniyas	0.0122705	0.000655941	18.7067	4.36839e-78	550752
Black Tai	Muong	Sikh Jatt 1	0.0111716	0.000597088	18.7102	4.08965e-78	550752
Black Tai	Dong Hunan	Kumhar	0.0115924	0.000619334	18.7175	3.56406e-78	550752
Black Tai	Maonan	Muslim Karnataka	0.00979761	0.000523446	18.7175	3.56387e-78	550712
Black Tai	Maonan	Jew Cochin 2	0.0102043	0.000545046	18.7219	3.28372e-78	550741
Black Tai	Boy	Palliyar	0.0131202	0.000699974	18.7438	2.17396e-78	550752
Black Tai	Nung	Muslim Karnataka	0.0104738	0.000558593	18.7503	1.92449e-78	550712
Black Tai	Colao	Chaurasia	0.0124741	0.000665067	18.7562	1.72394e-78	550751
Black Tai	Tay	Muslim Karnataka	0.0107121	0.00057109	18.7573	1.6875e-78	550712
Black Tai	Colao	Patel	0.0124675	0.000664484	18.7627	1.52345e-78	550752
Black Tai	Muong	Chaurasia	0.0113923	0.00060707	18.7661	1.42992e-78	550751
Black Tai	Dao	Muslim Karnataka	0.0106861	0.000569286	18.7711	1.30125e-78	550712
Black Tai	Colao	Naidu	0.012173	0.000648276	18.7775	1.15398e-78	550752
Black Tai	Lolo	Hallaki	0.0123503	0.000657583	18.7814	1.07316e-78	550752
Black Tai	Muong	Coorghi	0.0116749	0.000621508	18.7849	1.00446e-78	550752
Black Tai	Colao	Palliyar	0.0118554	0.000630785	18.7947	8.34099e-79	550752
Black Tai	Zhuang	Malaikuarvar	0.0111722	0.000594368	18.7968	8.02671e-79	550751
Black Tai	Lue (Changmai et al. 2022)	Chaurasia	0.0112156	0.000596549	18.8008	7.44354e-79	537432
Black Tai	Dao	Yadav Rajasthan	0.0112259	0.000596956	18.8052	6.84102e-79	550752
Black Tai	Muong	Arunthatiar	0.0109785	0.00058371	18.8081	6.48432e-79	550752
Black Tai	Dai	Ulladan	0.0115031	0.000611522	18.8106	6.1862e-79	550752
Black Tai	Lue (Changmai et al. 2022)	Kalash	0.0110863	0.000589136	18.818	5.38123e-79	537433
Black Tai	Dong Hunan	Scheduled Caste Karnataka	0.012059	0.000640809	18.8184	5.34149e-79	550752
Black Tai	Maonan	Nadar	0.00991465	0.00052675	18.8223	4.95936e-79	550752
Black Tai	Pathen	Yerukali	0.0132267	0.000702649	18.8241	4.79449e-79	550752
Black Tai	Kankanaey	Gujarati 1	0.0124749	0.000662608	18.827	4.54135e-79	550752
Black Tai	Lue (Changmai et al. 2022)	Palliyar	0.0108257	0.000574999	18.8273	4.51052e-79	537433
Black Tai	Boy	Brahmin Catholic Kumta	0.0139209	0.000739188	18.8327	4.07096e-79	550752
Black Tai	Gelao	Malaikuarvar	0.0125641	0.000667023	18.836	3.82676e-79	550751
Black Tai	Nung	Irula	0.01121	0.000595117	18.8366	3.78477e-79	550745
Black Tai	Lolo	Yerukali	0.0127402	0.000676239	18.8398	3.5641e-79	550752
Black Tai	Lolo	Gujarati 2	0.0123446	0.00065514	18.8427	3.37491e-79	550752
Black Tai	Boy	Gujarati 2	0.0137864	0.00073138	18.8499	2.94532e-79	550752
Black Tai	Mulam	Narikuruvar	0.0112385	0.00059605	18.855	2.67476e-79	550752
Black Tai	Nung	Bhil	0.0106528	0.000564814	18.8606	2.40268e-79	550752
Black Tai	Lolo	Kumhar	0.0116005	0.000614758	18.87	2.01397e-79	550752
Black Tai	Maonan	Yadav Rajasthan	0.0103355	0.000547641	18.8728	1.91064e-79	550752
Black Tai	Colao	Kalash	0.0125079	0.000662548	18.8785	1.71295e-79	550752
Black Tai	Hmong	Oswal Jain	0.0129087	0.000683465	18.8871	1.45597e-79	537423
Black Tai	Colao	Nadar	0.0117517	0.000622142	18.889	1.40452e-79	550752
Black Tai	Boy	Scheduled Caste Karnataka	0.0135573	0.000717736	18.889	1.40399e-79	550752
Black Tai	Lolo	Dhobi	0.0119823	0.000634332	18.8896	1.38834e-79	550752
Black Tai	Tay	Patel	0.011223	0.000593536	18.9087	9.66352e-80	550752
Black Tai	Dao	Jew Cochin 2	0.0111526	0.000589804	18.9089	9.63144e-80	550741
Black Tai	Maonan	Havik	0.0105451	0.000557667	18.9094	9.54873e-80	550751
Black Tai	Boy	Pulliyar	0.013412	0.000708948	18.9182	8.07964e-80	550752
Black Tai	Pathen	Muslim Karnataka	0.0121785	0.000643695	18.9197	7.84543e-80	550712
Black Tai	Lolo	Sikh Jatt 1	0.0119289	0.000630485	18.9202	7.77669e-80	550752
Black Tai	Lue (Changmai et al. 2022)	Lodhi	0.0108822	0.000575122	18.9215	7.58586e-80	537433
Black Tai	Pathen	Hakki Pikki	0.0131519	0.000694964	18.9245	7.16033e-80	550752
Black Tai	Colao	Jew Cochin 1	0.0122627	0.000647773	18.9306	6.38591e-80	550752
Black Tai	Muong	Brahui	0.0114454	0.000604415	18.9364	5.71985e-80	550752
Black Tai	Lolo	Brahui	0.0118686	0.00062674	18.937	5.65155e-80	550752
Black Tai	Boy	Hallaki	0.0140302	0.000740807	18.939	5.44035e-80	550752
Black Tai	Pathen	Baniyas	0.0134824	0.000711874	18.9392	5.41881e-80	550752
Black Tai	Muong	Balochi	0.0112069	0.000591432	18.9487	4.52477e-80	550752
Black Tai	Lue (Changmai et al. 2022)	Naidu	0.0108398	0.000571941	18.9527	4.19467e-80	537433
Black Tai	Dao	Yerukali	0.0118228	0.000623784	18.9534	4.1371e-80	550752
Black Tai	Tay	Oswal Jain	0.0114812	0.000605721	18.9547	4.04108e-80	550742
Black Tai	Gelao	Gujjar	0.0117011	0.000616932	18.9666	3.22258e-80	550748
Black Tai	Nung	Dhobi	0.010974	0.000578474	18.9706	2.98585e-80	550752
Black Tai	Lue (Changmai et al. 2022)	Yadav Rajasthan	0.0112967	0.00059516	18.9809	2.45233e-80	537433
Black Tai	Boy	Bhil	0.0131396	0.000692244	18.9812	2.44021e-80	550752
Black Tai	Muong	Reddy Telangana	0.0113315	0.000596939	18.9826	2.3734e-80	550743
Black Tai	Muong	Bhumihar	0.0108876	0.000573432	18.9867	2.19528e-80	550752
Black Tai	Boy	Patel	0.013581	0.000715151	18.9904	2.04774e-80	550752
Black Tai	Zhuang	Ulladan	0.0106923	0.000562939	18.9936	1.92533e-80	550752
Black Tai	Dong Hunan	Oswal Jain	0.0121265	0.000638423	18.9945	1.89437e-80	550742
Black Tai	Maonan	Naidu	0.0102167	0.000537738	18.9994	1.72618e-80	550752
Black Tai	Lue (Changmai et al. 2022)	Nadar	0.0106434	0.000560181	18.9999	1.7086e-80	537433
Black Tai	Hmong	Jew Cochin 2	0.0126877	0.000667666	19.0031	1.60845e-80	537422
Black Tai	Maonan	Dhobi	0.0102426	0.000538873	19.0074	1.48232e-80	550752
Black Tai	Gelao	Ulladan	0.0116223	0.000611216	19.015	1.28164e-80	550752
Black Tai	Colao	Pulliyar	0.0121287	0.000637281	19.0319	9.27815e-81	550752
Black Tai	Maonan	Kumhar	0.00997849	0.000524273	19.033	9.08958e-81	550752
Black Tai	Dong Hunan	Jew Cochin 2	0.0118958	0.000624823	19.0386	8.16676e-81	550741
Black Tai	Gelao	Narikuruvar	0.0122332	0.000642352	19.0444	7.31052e-81	550752
Black Tai	Mulam	Ulladan	0.0107343	0.000563543	19.048	6.83135e-81	550752
Black Tai	Tay	Dhobi	0.011233	0.000589496	19.0553	5.939e-81	550752
Black Tai	Colao	Havik	0.0129098	0.000677324	19.0601	5.42214e-81	550751
Black Tai	Boy	Muslim Karnataka	0.0133532	0.000700078	19.0739	4.1637e-81	550712
Black Tai	Colao	Chakkiliyan	0.011986	0.00062834	19.0757	4.02185e-81	550752
Black Tai	Boy	Yadav Rajasthan	0.0140023	0.000733943	19.0782	3.83578e-81	550752
Black Tai	Lue (Changmai et al. 2022)	Sikh Jatt 1	0.0112219	0.000588003	19.0847	3.38416e-81	537433
Black Tai	Hmong	Malaikuarvar	0.0139885	0.000732946	19.0853	3.34338e-81	537432
Black Tai	Lue (Changmai et al. 2022)	Vysya	0.010926	0.000572432	19.087	3.23633e-81	537433
Black Tai	Muong	Naidu	0.0112395	0.000588543	19.0971	2.66661e-81	550752
Black Tai	Muong	Makrani	0.0112621	0.000589703	19.098	2.62457e-81	550752
Black Tai	Dao	Coorghi	0.0115834	0.000606342	19.1037	2.35e-81	550752
Black Tai	Hmong	Hallaki	0.0131182	0.000686678	19.1038	2.34747e-81	537433
Black Tai	Boy	Dhobi	0.0134005	0.000701448	19.1041	2.33566e-81	550752
Black Tai	Lolo	Kalash	0.0121309	0.000634888	19.1071	2.20429e-81	550752
Black Tai	Hmong	Gujjar	0.0130172	0.000681222	19.1087	2.1389e-81	537429
Black Tai	Lue (Changmai et al. 2022)	Punjabi	0.0112198	0.000587113	19.11	2.08296e-81	537433
Black Tai	Dao	Hallaki	0.0114305	0.000597993	19.1148	1.90176e-81	550752
Black Tai	Tay	Kumhar	0.0110644	0.000578798	19.1161	1.85411e-81	550752
Black Tai	Nung	Jew Cochin 2	0.0110666	0.000578807	19.1197	1.7301e-81	550741
Black Tai	Muong	Sindhi Pakistan	0.0112364	0.000587217	19.1351	1.28901e-81	550752
Black Tai	Dong Hunan	Kalash	0.0119569	0.000624582	19.1438	1.09082e-81	550752
Black Tai	Lolo	Chaurasia	0.0122727	0.000640933	19.1481	1.00361e-81	550751
Black Tai	Colao	Bhumihar	0.0120002	0.000626704	19.1481	1.0032e-81	550752
Black Tai	Dong Hunan	Irula	0.0119359	0.00062328	19.1501	9.65208e-82	550745
Black Tai	Kankanaey	Burusho	0.0122737	0.000640862	19.1519	9.33519e-82	550752
Black Tai	Kankanaey	Sindhi Pakistan	0.012653	0.000660275	19.1633	7.50115e-82	550752
Black Tai	Dai	Hallaki	0.0114438	0.00059707	19.1666	7.03325e-82	550752
Black Tai	Lolo	Kamboj	0.0116932	0.000609932	19.1714	6.42189e-82	550752
Black Tai	Colao	Yadav Pondicherry	0.0122267	0.000637574	19.1769	5.77386e-82	550752
Black Tai	Maonan	Jew Cochin 1	0.0100642	0.000524692	19.1811	5.32421e-82	550752
Black Tai	She	Ulladan	0.0125344	0.000653454	19.1817	5.25835e-82	550752
Black Tai	Hmong	Scheduled Caste Karnataka	0.0132157	0.000688782	19.187	4.75303e-82	537433
Black Tai	Colao	Vysya	0.0121512	0.000633298	19.1871	4.74149e-82	550752
Black Tai	Lue (Changmai et al. 2022)	Pulliyar	0.0110449	0.000575573	19.1895	4.53403e-82	537433
Black Tai	Muong	Sikh Jatt 2	0.0111828	0.000582474	19.1988	3.78966e-82	550752
Black Tai	Muong	Panta Kapu	0.0108816	0.000566665	19.2028	3.5058e-82	550752
Black Tai	Kankanaey	Pathan	0.0126472	0.000658545	19.2047	3.38016e-82	550752
Black Tai	Lolo	Nadar	0.0117275	0.00061059	19.2069	3.24097e-82	550752
Black Tai	Muong	Vysya	0.0110768	0.000576668	19.2083	3.15181e-82	550752
Black Tai	Dao	Kalash	0.0112402	0.000585159	19.2087	3.12908e-82	550752
Black Tai	Pathen	Hallaki	0.0131436	0.000683873	19.2193	2.55055e-82	550752
Black Tai	Lue (Changmai et al. 2022)	Yadav Pondicherry	0.0113257	0.000588717	19.2379	1.78162e-82	537433
Black Tai	Lue (Changmai et al. 2022)	Arunthatiar	0.010973	0.000570285	19.2413	1.66978e-82	537433
Black Tai	Muong	Chakkiliyan	0.0112118	0.000582608	19.2442	1.57802e-82	550752
Black Tai	Muong	Lodhi	0.0108674	0.000564653	19.2463	1.51752e-82	550752
Black Tai	Muong	Mala	0.0111134	0.000577301	19.2507	1.39293e-82	550752
Black Tai	Maonan	Sikh Jatt 1	0.0102998	0.000534762	19.2605	1.15324e-82	550752
Black Tai	Muong	Kallar	0.0108958	0.000565666	19.262	1.12073e-82	550752
Black Tai	Nung	Yadav Rajasthan	0.0110233	0.000572277	19.2621	1.11754e-82	550752
Black Tai	Colao	Sikh Jatt 1	0.0127825	0.000663473	19.266	1.03617e-82	550752
Black Tai	Lolo	Makrani	0.0121389	0.000630064	19.2661	1.03428e-82	550752
Black Tai	Dong Hunan	Yerukali	0.0124577	0.000646533	19.2685	9.88224e-83	550752
Black Tai	Boy	Nadar	0.0133385	0.000692001	19.2752	8.66854e-83	550752
Black Tai	Murut	Gujjar	0.0138298	0.000717189	19.2834	7.40706e-83	550748
Black Tai	Maonan	Adi Dravider	0.0102625	0.000532194	19.2835	7.39293e-83	550749
Black Tai	Lue (Changmai et al. 2022)	Chakkiliyan	0.0111118	0.000575823	19.2972	5.67178e-83	537433
Black Tai	Boy	Coorghi	0.014258	0.000738755	19.3	5.37253e-83	550752
Black Tai	Maonan	Kamboj	0.00985967	0.000510863	19.3	5.37036e-83	550752
Black Tai	Lolo	Bhumihar	0.0117724	0.000609899	19.3022	5.1429e-83	550752
Black Tai	Maonan	Yadav Pondicherry	0.0102454	0.000530784	19.3025	5.1208e-83	550752
Black Tai	Boy	Punjabi	0.0137613	0.000712908	19.303	5.0683e-83	550752
Black Tai	Colao	Adi Dravider	0.0124754	0.000646211	19.3054	4.83695e-83	550749
Black Tai	Dong Hunan	Muslim Karnataka	0.0118619	0.00061429	19.31	4.42625e-83	550712
Black Tai	Dao	Narikuruvar	0.0117521	0.000608528	19.3124	4.22371e-83	550752
Black Tai	Lue (Changmai et al. 2022)	Brahmin Catholic Goa	0.0111388	0.000576587	19.3184	3.75944e-83	537433
Black Tai	Kankanaey	Brahmin Vaidik	0.0124108	0.000642411	19.3191	3.71297e-83	550752
Black Tai	Lue (Changmai et al. 2022)	Kamboj	0.0108282	0.000560313	19.3252	3.29696e-83	537433
Black Tai	Muong	Pathan	0.0112003	0.000579563	19.3255	3.27898e-83	550752
Black Tai	Dai	Kalash	0.0115362	0.000596329	19.3454	2.22846e-83	550752
Black Tai	Dong Hunan	Brahmin Catholic Kumta	0.011897	0.000614878	19.3485	2.09663e-83	550752
Black Tai	Tay	Yadav Rajasthan	0.0116313	0.00060111	19.3497	2.04856e-83	550752
Black Tai	Lue (Changmai et al. 2022)	Coorghi	0.0115887	0.000598836	19.352	1.95928e-83	537433
Black Tai	Muong	Brahmin Tiwari	0.0111143	0.000574208	19.3558	1.82136e-83	550752
Black Tai	Lue (Changmai et al. 2022)	Kallar	0.0108737	0.000561699	19.3586	1.72595e-83	537433
Black Tai	Nung	Kalash	0.0110114	0.00056879	19.3593	1.70309e-83	550752
Black Tai	Boy	Yadav Pondicherry	0.0137962	0.000712582	19.3608	1.6529e-83	550752
Black Tai	Dong Hunan	Nadar	0.0116149	0.000599869	19.3624	1.60337e-83	550752
Black Tai	Colao	Lodhi	0.0124286	0.000641841	19.364	1.55313e-83	550752
Black Tai	Dao	Jew Cochin 1	0.0111049	0.000573445	19.3653	1.51568e-83	550752
Black Tai	Colao	Brahmin Catholic Kumta	0.0127016	0.000655513	19.3765	1.21824e-83	550752
Black Tai	Pathen	Bhil	0.0126177	0.00065101	19.3817	1.10129e-83	550752
Black Tai	Lue (Changmai et al. 2022)	Bhumihar	0.0109222	0.000563449	19.3846	1.0416e-83	537433
Black Tai	Lolo	Brahmin Catholic Goa	0.0117157	0.000604127	19.3927	8.89372e-84	550752
Black Tai	Hmong	Hakki Pikki	0.0133603	0.000688845	19.3952	8.4766e-84	537433
Black Tai	Maonan	Chaurasia	0.0105668	0.000544777	19.3965	8.26149e-84	550751
Black Tai	Maonan	Brahmin Catholic Kumta	0.0102141	0.000526564	19.3976	8.08169e-84	550752
Black Tai	Maonan	Reddy Telangana	0.010568	0.000544773	19.3989	7.88217e-84	550743
Black Tai	Lue (Changmai et al. 2022)	Brahmin Catholic Kumta	0.0113127	0.000582863	19.4088	6.50104e-84	537433
Black Tai	Thai VN	Irula	0.0110356	0.000568584	19.409	6.48105e-84	550745
Black Tai	Maonan	Bhumihar	0.00993312	0.000511745	19.4103	6.31756e-84	550752
Black Tai	Dai	Kumhar	0.0111993	0.000576932	19.4118	6.13599e-84	550752
Black Tai	Thai VN	Gujjar	0.0114858	0.000591374	19.4222	5.01383e-84	550748
Black Tai	Dong Hunan	Gujarati 2	0.0120376	0.000619665	19.426	4.65623e-84	550752
Black Tai	Mulam	Irula	0.0109547	0.000563895	19.4269	4.57063e-84	550745
Black Tai	Maonan	Pulliyar	0.0102217	0.000526008	19.4327	4.0854e-84	550752
Black Tai	Dao	Dhobi	0.0113517	0.000584041	19.4364	3.79961e-84	550752
Black Tai	Lue (Changmai et al. 2022)	Brahui	0.0113388	0.000583354	19.4372	3.73669e-84	537433
Black Tai	Lolo	Adi Dravider	0.0118288	0.00060849	19.4396	3.56811e-84	550749
Black Tai	Dao	Kumhar	0.0111189	0.000571691	19.4491	2.96607e-84	550752
Black Tai	Mulam	Oswal Jain	0.0112494	0.000578333	19.4514	2.83313e-84	550742
Black Tai	Nung	Yadav Pondicherry	0.010986	0.000564671	19.4556	2.61117e-84	550752
Black Tai	Nung	Patel	0.0110209	0.000566459	19.4559	2.59901e-84	550752
Black Tai	Dong Hunan	Havik	0.0123135	0.000632781	19.4593	2.42987e-84	550751
Black Tai	Lue (Changmai et al. 2022)	Mala	0.0110337	0.000566909	19.4629	2.26729e-84	537433
Black Tai	Boy	Vysya	0.0135622	0.00069682	19.4629	2.26456e-84	550752
Black Tai	Vietnamese	Ulladan	0.012953	0.000665424	19.4659	2.13871e-84	550752
Black Tai	Colao	Mala	0.012308	0.000632282	19.466	2.13176e-84	550752
Black Tai	Dong Hunan	Yadav Pondicherry	0.0120272	0.000617794	19.468	2.05311e-84	550752
Black Tai	Lolo	Jew Cochin 1	0.0120607	0.000619449	19.47	1.97311e-84	550752
Black Tai	Lue (Changmai et al. 2022)	Havik	0.0117523	0.000603473	19.4745	1.80738e-84	537432
Black Tai	Boy	Naidu	0.0137341	0.000705175	19.4761	1.75132e-84	550752
Black Tai	Nung	Pulliyar	0.0108474	0.000556801	19.4817	1.56967e-84	550752
Black Tai	Muong	Gujarati 1	0.0112036	0.000574995	19.4846	1.483e-84	550752
Black Tai	Dao	Naidu	0.0110546	0.000567327	19.4855	1.45816e-84	550752
Black Tai	Boy	Kalash	0.0140591	0.000721042	19.4983	1.13547e-84	550752
Black Tai	Boy	Bhumihar	0.0137559	0.000705411	19.5006	1.08475e-84	550752
Black Tai	Dao	Havik	0.0116669	0.000598282	19.5008	1.08163e-84	550751
Black Tai	Zhuang	Muslim Karnataka	0.0104438	0.000535487	19.5034	1.02651e-84	550712
Black Tai	Dai	Muslim Karnataka	0.0110838	0.000568248	19.5053	9.90177e-85	550712
Black Tai	Hmong	Muslim Karnataka	0.0129439	0.000663499	19.5085	9.29719e-85	537393
Black Tai	Lolo	Havik	0.0128311	0.000657632	19.5111	8.84184e-85	550751
Black Tai	Lue (Changmai et al. 2022)	Adi Dravider	0.0110707	0.000567376	19.512	8.67394e-85	537430
Black Tai	Mulam	Muslim Karnataka	0.0104714	0.000536385	19.5222	7.10703e-85	550712
Black Tai	Nung	Hallaki	0.0114996	0.000589048	19.5223	7.09954e-85	550752
Black Tai	Hmong	Kalash	0.0131743	0.000674435	19.5338	5.66223e-85	537433
Black Tai	Nung	Havik	0.0114825	0.000587682	19.5386	5.16004e-85	550751
Black Tai	Murut	Malaikuarvar	0.0147978	0.000756869	19.5513	4.02138e-85	550751
Black Tai	Dong	Gujjar	0.0114125	0.000583644	19.5538	3.82836e-85	550748
Black Tai	Dong Hunan	Reddy Telangana	0.0121605	0.000621736	19.559	3.46069e-85	550743
Black Tai	Lolo	Coorghi	0.0127069	0.000649454	19.5654	3.04715e-85	550752
Black Tai	Tay	Scheduled Caste Karnataka	0.0116982	0.000597891	19.5658	3.02336e-85	550752
Black Tai	Lolo	Reddy Telangana	0.0124755	0.000637568	19.5673	2.93592e-85	550743
Black Tai	Muong	Agarwal	0.0110808	0.000566249	19.5687	2.85887e-85	550752
Black Tai	Mulam	Yerukali	0.0116538	0.000595522	19.569	2.84406e-85	550752
Black Tai	Lolo	Yadav Pondicherry	0.0121008	0.000618299	19.5712	2.72235e-85	550752
Black Tai	Mulam	Kumhar	0.0109073	0.000557285	19.5722	2.66795e-85	550752
Black Tai	Dao	Kamboj	0.010882	0.000555819	19.5783	2.36561e-85	550752
Black Tai	Lolo	Arunthatiar	0.0118317	0.000604316	19.5787	2.34943e-85	550752
Black Tai	Boy	Adi Dravider	0.0139099	0.000710231	19.585	2.07406e-85	550749
Black Tai	Thai VN	Yerukali	0.0116884	0.000596761	19.5865	2.01745e-85	550752
Black Tai	Colao	Brahmin Catholic Goa	0.0124601	0.000636117	19.5878	1.9646e-85	550752
Black Tai	Colao	Punjabi	0.0125977	0.000643118	19.5884	1.94051e-85	550752
Black Tai	Hmong	Kumhar	0.0126062	0.000643475	19.5908	1.85126e-85	537433
Black Tai	Muong	Brahmin Vaidik	0.0111432	0.000568659	19.5955	1.68928e-85	550752
Black Tai	Colao	Brahui	0.0127711	0.000651704	19.5964	1.65855e-85	550752
Black Tai	Tay	Yerukali	0.0118657	0.000605502	19.5964	1.65798e-85	550752
Black Tai	Colao	Arunthatiar	0.0123203	0.000628674	19.5972	1.63251e-85	550752
Black Tai	Vietnamese	Baniyas	0.0140862	0.00071857	19.6032	1.45253e-85	550752
Black Tai	Dong	Baniyas	0.0116308	0.000593225	19.606	1.37496e-85	550752
Black Tai	Boy	Jew Cochin 1	0.0136615	0.000696733	19.6079	1.32284e-85	550752
Black Tai	Dong Hunan	Adi Dravider	0.0119437	0.000609111	19.6084	1.31118e-85	550749
Black Tai	Nung	Gujarati 2	0.0113661	0.000579653	19.6085	1.3078e-85	550752
Black Tai	Maonan	Coorghi	0.0108936	0.000555535	19.6092	1.2912e-85	550752
Black Tai	Hmong	Dhobi	0.0129501	0.00066038	19.61	1.27035e-85	537433
Black Tai	Nung	Kumhar	0.0112498	0.000573469	19.617	1.10619e-85	550752
Black Tai	Hmong	Narikuruvar	0.0135758	0.000692021	19.6176	1.09291e-85	537433
Black Tai	Pathen	Dhobi	0.0130876	0.000667127	19.6178	1.08972e-85	550752
Black Tai	Boy	Havik	0.0145187	0.000739783	19.6256	9.34162e-86	550751
Black Tai	Maonan	Brahui	0.0102425	0.000521891	19.6258	9.31796e-86	550752
Black Tai	Hmong	Yadav Rajasthan	0.0136215	0.000693873	19.6312	8.37256e-86	537433
Black Tai	Dong Hunan	Pulliyar	0.0119322	0.000607733	19.634	7.91564e-86	550752
Black Tai	Pathen	Chaurasia	0.0127834	0.000651036	19.6355	7.69649e-86	550751
Black Tai	Pathen	Gujarati 2	0.0131887	0.000671629	19.6368	7.49743e-86	550752
Black Tai	Lolo	Gujarati 1	0.0118922	0.000605575	19.638	7.32901e-86	550752
Black Tai	Zhuang	Yerukali	0.0114434	0.000582649	19.6403	6.99207e-86	550752
Black Tai	Colao	Kamboj	0.0122984	0.000626089	19.6432	6.61587e-86	550752
Black Tai	Boy	Brahmin Catholic Goa	0.0135814	0.000691251	19.6476	6.06258e-86	550752
Black Tai	Vietnamese	Gujjar	0.0136287	0.000693412	19.6545	5.28951e-86	550748
Black Tai	Muong	Burusho	0.0111601	0.000567774	19.6558	5.15424e-86	550752
Black Tai	Pathen	Scheduled Caste Karnataka	0.0132781	0.000675509	19.6564	5.09349e-86	550752
Black Tai	Lolo	Balochi	0.0122067	0.000620816	19.6624	4.53095e-86	550752
Black Tai	Dao	Chaurasia	0.0116625	0.000592884	19.6707	3.84251e-86	550751
Black Tai	Mulam	Hallaki	0.0113321	0.000575944	19.6757	3.48466e-86	550752
Black Tai	Pathen	Irula	0.0128929	0.000655049	19.6823	3.05862e-86	550745
Black Tai	Nung	Scheduled Caste Karnataka	0.0114457	0.000581481	19.6837	2.97395e-86	550752
Black Tai	Colao	Makrani	0.0127509	0.000647495	19.6926	2.49601e-86	550752
Black Tai	Dao	Patel	0.0114202	0.000579857	19.6949	2.38524e-86	550752
Black Tai	Zhuang	Oswal Jain	0.0110468	0.000560885	19.6953	2.36599e-86	550742
Black Tai	Nung	Jew Cochin 1	0.0110572	0.000561385	19.6963	2.31801e-86	550752
Black Tai	Vietnamese	Irula	0.0131815	0.000669197	19.6975	2.26389e-86	550745
Black Tai	Dong Hunan	Chaurasia	0.0125072	0.00063494	19.6982	2.2363e-86	550751
Black Tai	Dong Hunan	Makrani	0.012172	0.000617903	19.6988	2.20735e-86	550752
Black Tai	Tay	Bhumihar	0.0110373	0.000560259	19.7003	2.14554e-86	550752
Black Tai	Pathen	Jew Cochin 2	0.0126456	0.000641886	19.7007	2.12724e-86	550741
Black Tai	Dao	Bhil	0.0109322	0.000554417	19.7184	1.49889e-86	550752
Black Tai	Maonan	Palliyar	0.0101047	0.000512355	19.7221	1.39431e-86	550752
Black Tai	Maonan	Punjabi	0.0104179	0.000528137	19.7257	1.29701e-86	550752
Black Tai	Hmong	Yerukali	0.0134315	0.000680759	19.7301	1.18886e-86	537433
Black Tai	Lolo	Lodhi	0.0118051	0.000598282	19.7316	1.15384e-86	550752
Black Tai	Muong	Havik	0.0119464	0.000605338	19.7351	1.07631e-86	550751
Black Tai	Zhuang	Irula	0.0108782	0.000551139	19.7376	1.02497e-86	550745
Black Tai	Dong Hunan	Patel	0.0120226	0.000609069	19.7393	9.91098e-87	550752
Black Tai	Dai	Yadav Rajasthan	0.0117639	0.000595811	19.7443	8.97211e-87	550752
Black Tai	Dai	Jew Cochin 2	0.0115278	0.000583835	19.7449	8.87225e-87	550741
Black Tai	Nung	Palliyar	0.0107822	0.000545951	19.7493	8.13331e-87	550752
Black Tai	Dao	Gujarati 2	0.0116615	0.00059043	19.7508	7.8957e-87	550752
Black Tai	Pathen	Yadav Rajasthan	0.0133798	0.000677288	19.7549	7.27713e-87	550752
Black Tai	Maonan	Balochi	0.0104538	0.000529156	19.7555	7.18996e-87	550752
Black Tai	Colao	Sindhi Pakistan	0.0124973	0.000632594	19.7556	7.17915e-87	550752
Black Tai	Dong Hunan	Dhobi	0.0123507	0.000625172	19.7557	7.16316e-87	550752
Black Tai	Dao	Irula	0.0114219	0.000578002	19.761	6.4474e-87	550745
Black Tai	Zhuang	Narikuruvar	0.01131	0.000572027	19.7717	5.21667e-87	550752
Black Tai	Gelao	Irula	0.0118829	0.000600966	19.773	5.08425e-87	550745
Black Tai	Dai	Patel	0.0115484	0.000584014	19.7742	4.96542e-87	550752
Black Tai	Dong	Malaikuarvar	0.0118465	0.000599065	19.7749	4.89522e-87	550751
Black Tai	Boy	Arunthatiar	0.0130388	0.000659302	19.7767	4.7266e-87	550752
Black Tai	Dai	Pulliyar	0.0112405	0.000568232	19.7815	4.2966e-87	550752
Black Tai	Tay	Hallaki	0.011492	0.000580892	19.7834	4.13996e-87	550752
Black Tai	Lue (Changmai et al. 2022)	Agarwal	0.010989	0.000555437	19.7844	4.05802e-87	537433
Black Tai	Lue (Changmai et al. 2022)	Balochi	0.0114916	0.000580762	19.7871	3.84855e-87	537433
Black Tai	Dao	Pulliyar	0.0111633	0.000564166	19.7872	3.83902e-87	550752
Black Tai	Dong Hunan	Bhumihar	0.0117357	0.000592948	19.7921	3.48356e-87	550752
Black Tai	She	Baniyas	0.0136314	0.000688423	19.8008	2.92767e-87	550752
Black Tai	Tay	Chaurasia	0.0117203	0.000591767	19.8056	2.66296e-87	550751
Black Tai	Thai VN	Kumhar	0.0108266	0.000546423	19.8135	2.27508e-87	550752
Black Tai	Zhuang	Hallaki	0.0110649	0.00055834	19.8175	2.10244e-87	550752
Black Tai	Hmong	Palliyar	0.0126468	0.000637993	19.8227	1.89539e-87	537433
Black Tai	Dai	Dhobi	0.0113725	0.000573509	19.8297	1.65124e-87	550752
Black Tai	Lue (Changmai et al. 2022)	Gujarati 1	0.0110847	0.000558882	19.8338	1.52213e-87	537433
Black Tai	Tay	Irula	0.0114219	0.00057585	19.8348	1.48962e-87	550745
Black Tai	Maonan	Vysya	0.0101993	0.000514164	19.8367	1.4372e-87	550752
Black Tai	Dong	Ulladan	0.0111826	0.00056367	19.8388	1.376e-87	550752
Black Tai	Lue (Changmai et al. 2022)	Panta Kapu	0.0109873	0.000553795	19.84	1.34497e-87	537433
Black Tai	Dai	Yerukali	0.0122932	0.000619563	19.8417	1.29981e-87	550752
Black Tai	Dong Hunan	Jew Cochin 1	0.0119883	0.000604086	19.8454	1.20724e-87	550752
Black Tai	Lolo	Brahmin Tiwari	0.0120676	0.000608004	19.8479	1.15011e-87	550752
Black Tai	Nung	Naidu	0.0109502	0.000551654	19.8497	1.10772e-87	550752
Black Tai	Lolo	Punjabi	0.0122038	0.000614681	19.8539	1.0203e-87	550752
Black Tai	Boy	Kamboj	0.0139529	0.000702763	19.8544	1.01019e-87	550752
Black Tai	Pathen	Kalash	0.0130451	0.000656968	19.8565	9.68873e-88	550752
Black Tai	Lolo	Vysya	0.0119461	0.000601589	19.8575	9.49227e-88	550752
Black Tai	Dai	Scheduled Caste Karnataka	0.0120645	0.000607519	19.8586	9.28005e-88	550752
Black Tai	Lolo	Mala	0.0120024	0.000604242	19.8635	8.41667e-88	550752
Black Tai	Dai	Irula	0.0118376	0.000595767	19.8695	7.47411e-88	550745
Black Tai	Nung	Brahui	0.0112454	0.000565885	19.8723	7.07458e-88	550752
Black Tai	Nung	Adi Dravider	0.0111908	0.000563062	19.8749	6.70833e-88	550749
Black Tai	Dong	Hakki Pikki	0.0114702	0.00057704	19.8777	6.3429e-88	550752
Black Tai	Tay	Pulliyar	0.0111826	0.000562508	19.8799	6.07557e-88	550752
Black Tai	Lolo	Sindhi Pakistan	0.0122744	0.000617422	19.8801	6.04998e-88	550752
Black Tai	Gelao	Pulliyar	0.011557	0.000581268	19.8823	5.78962e-88	550752
Black Tai	Nung	Brahmin Catholic Kumta	0.0111323	0.000559842	19.8847	5.52408e-88	550752
Black Tai	Maonan	Brahmin Tiwari	0.0103808	0.000521952	19.8884	5.12967e-88	550752
Black Tai	Hmong	Coorghi	0.0139379	0.000700766	19.8895	5.01621e-88	537433
Black Tai	Pathen	Kumhar	0.0128166	0.000644382	19.8898	4.98732e-88	550752
Black Tai	Maonan	Sikh Jatt 2	0.0102612	0.000515708	19.8972	4.29966e-88	550752
Black Tai	Nung	Chaurasia	0.0114358	0.000574717	19.8982	4.22219e-88	550751
Black Tai	Dong Hunan	Punjabi	0.0121143	0.000608176	19.9191	2.78102e-88	550752
Black Tai	Mulam	Pulliyar	0.010951	0.000549562	19.9267	2.38636e-88	550752
Black Tai	Hmong	Brahmin Catholic Kumta	0.0134825	0.000676582	19.9274	2.35571e-88	537433
Black Tai	Hmong	Naidu	0.0129285	0.00064856	19.9342	2.05731e-88	537433
Black Tai	Tay	Bhil	0.0110314	0.000553279	19.9382	1.89945e-88	550752
Black Tai	Pathen	Narikuruvar	0.0139736	0.000700844	19.9382	1.89729e-88	550752
Black Tai	Thai VN	Havik	0.0118689	0.000595214	19.9405	1.81109e-88	550751
Black Tai	Boy	Makrani	0.0141777	0.000710887	19.9437	1.7007e-88	550752
Black Tai	Maonan	Lodhi	0.0102151	0.000512124	19.9465	1.60716e-88	550752
Black Tai	Thai VN	Kalash	0.0111841	0.000560681	19.9473	1.58251e-88	550752
Black Tai	Murut	Baniyas	0.0145522	0.0007293	19.9536	1.39509e-88	550752
Black Tai	Lue (Changmai et al. 2022)	Brahmin Tiwari	0.0112614	0.000564295	19.9566	1.31354e-88	537433
Black Tai	Maonan	Makrani	0.0103737	0.000519742	19.9593	1.24394e-88	550752
Black Tai	Colao	Balochi	0.0128897	0.000645688	19.9627	1.16176e-88	550752
Black Tai	Gelao	Oswal Jain	0.0123304	0.000617621	19.9644	1.12465e-88	550742
Black Tai	Dao	Mala	0.0111082	0.000556286	19.9685	1.03541e-88	550752
Black Tai	Hmong	Jew Cochin 1	0.0129604	0.00064884	19.9747	9.14936e-89	537433
Black Tai	Zhuang	Patel	0.0108902	0.000545179	19.9755	8.99212e-89	550752
Black Tai	Dao	Arunthatiar	0.011052	0.000553203	19.9782	8.52919e-89	550752
Black Tai	Boy	Brahui	0.0143209	0.000716815	19.9785	8.48031e-89	550752
Black Tai	Tay	Kalash	0.0114725	0.000574234	19.9788	8.41673e-89	550752
Black Tai	Dong Hunan	Sikh Jatt 1	0.0120392	0.000602589	19.9791	8.36465e-89	550752
Black Tai	Hmong	Pulliyar	0.0129426	0.000647555	19.9869	7.15768e-89	537433
Black Tai	Dong Hunan	Yadav Rajasthan	0.0125553	0.000628172	19.987	7.14008e-89	550752
Black Tai	Hmong	Havik	0.0135779	0.000679117	19.9935	6.2768e-89	537432
Black Tai	Murut	Hakki Pikki	0.0143918	0.000719723	19.9963	5.92538e-89	550752
Black Tai	Maonan	Kallar	0.0101372	0.000506891	19.9988	5.64537e-89	550752
Black Tai	Dong Hunan	Palliyar	0.0117343	0.000586346	20.0126	4.27952e-89	550752
Black Tai	Thai VN	Jew Cochin 2	0.0112049	0.000559841	20.0145	4.11777e-89	550741
Black Tai	Hmong	Patel	0.0131569	0.000657324	20.0158	4.01374e-89	537433
Black Tai	Thai VN	Hallaki	0.0112614	0.000562602	20.0166	3.94944e-89	550752
Black Tai	Dong Hunan	Vysya	0.0118552	0.000592258	20.017	3.91794e-89	550752
Black Tai	Maonan	Gujarati 1	0.0102724	0.000513171	20.0175	3.87693e-89	550752
Black Tai	Hmong	Arunthatiar	0.0126829	0.000633563	20.0184	3.80919e-89	537433
Black Tai	Thai VN	Oswal Jain	0.0115641	0.000577658	20.0189	3.7672e-89	550742
Black Tai	Tay	Brahui	0.0115003	0.000574389	20.0218	3.55687e-89	550752
Black Tai	Dao	Makrani	0.011527	0.000575656	20.0241	3.39458e-89	550752
Black Tai	Zhuang	Jew Cochin 2	0.0110108	0.00054981	20.0266	3.23097e-89	550741
Black Tai	Lue (Changmai et al. 2022)	Makrani	0.0113479	0.000566423	20.0342	2.77002e-89	537433
Black Tai	Lolo	Agarwal	0.0119659	0.000597049	20.0417	2.38246e-89	550752
Black Tai	Lue (Changmai et al. 2022)	Sindhi Pakistan	0.0112133	0.000559489	20.042	2.37103e-89	537433
Black Tai	Hmong	Gujarati 2	0.0133972	0.000668228	20.0488	2.06935e-89	537433
Black Tai	Vietnamese	Hakki Pikki	0.0135346	0.000675028	20.0504	2.00132e-89	550752
Black Tai	Thai VN	Bhil	0.0108674	0.00054195	20.0523	1.92538e-89	550752
Black Tai	Mulam	Patel	0.0109534	0.00054617	20.0549	1.82852e-89	550752
Black Tai	Thai VN	Pulliyar	0.0109871	0.000547649	20.0623	1.57513e-89	550752
Black Tai	Colao	Gujarati 1	0.0124957	0.000622607	20.07	1.35079e-89	550752
Black Tai	Hmong	Bhil	0.0125867	0.000627034	20.0734	1.26106e-89	537433
Black Tai	Dao	Palliyar	0.0109959	0.000547736	20.0752	1.21567e-89	550752
Black Tai	Vietnamese	Jew Cochin 2	0.0133414	0.000664432	20.0794	1.11836e-89	550741
Black Tai	Vietnamese	Malaikuarvar	0.0139124	0.000692718	20.0838	1.02361e-89	550751
Black Tai	Colao	Reddy Telangana	0.0129533	0.000644855	20.0872	9.55037e-90	550743
Black Tai	Maonan	Chakkiliyan	0.0103168	0.000513496	20.0913	8.78696e-90	550752
Black Tai	Dai	Bhil	0.0115867	0.000576692	20.0916	8.7388e-90	550752
Black Tai	Dong Hunan	Coorghi	0.0128667	0.000640085	20.1016	7.14574e-90	550752
Black Tai	Thai VN	Dhobi	0.0110581	0.000550001	20.1056	6.59491e-90	550752
Black Tai	Tay	Yadav Pondicherry	0.0114976	0.000571755	20.1094	6.11165e-90	550752
Black Tai	Lue (Changmai et al. 2022)	Brahmin Vaidik	0.0111162	0.000552687	20.113	5.67767e-90	537433
Black Tai	Tay	Adi Dravider	0.0113736	0.00056517	20.1242	4.53058e-90	550749
Black Tai	Dao	Reddy Telangana	0.0114131	0.000567131	20.1243	4.51938e-90	550743
Black Tai	Gelao	Muslim Karnataka	0.0116268	0.000577623	20.1286	4.14507e-90	550712
Black Tai	Dai	Gujarati 2	0.0122175	0.000606823	20.1335	3.75736e-90	550752
Black Tai	Dao	Bhumihar	0.0112026	0.000556342	20.1362	3.55711e-90	550752
Black Tai	Boy	Panta Kapu	0.0135764	0.00067408	20.1406	3.25354e-90	550752
Black Tai	Zhuang	Bhil	0.0106254	0.000527424	20.1459	2.92632e-90	550752
Black Tai	Dao	Balochi	0.0114309	0.000567371	20.1471	2.85157e-90	550752
Black Tai	Dong	Narikuruvar	0.0117065	0.000580755	20.1573	2.32007e-90	550752
Black Tai	Pathen	Pulliyar	0.012945	0.000642142	20.1591	2.23947e-90	550752
Black Tai	Lolo	Pathan	0.0122368	0.000606925	20.1619	2.11387e-90	550752
Black Tai	Nung	Coorghi	0.0119008	0.00059024	20.1627	2.08146e-90	550752
Black Tai	Tay	Jew Cochin 2	0.0116866	0.00057955	20.165	1.98659e-90	550741
Black Tai	Dao	Nadar	0.0111324	0.000552033	20.1663	1.93744e-90	550752
Black Tai	Lolo	Sikh Jatt 2	0.0121338	0.000601477	20.1733	1.67966e-90	550752
Black Tai	Maonan	Mala	0.0103	0.000510441	20.1787	1.50802e-90	550752
Black Tai	Thai VN	Reddy Telangana	0.011301	0.000559967	20.1816	1.42008e-90	550743
Black Tai	Mulam	Jew Cochin 2	0.0112229	0.000556066	20.1827	1.39045e-90	550741
Black Tai	Hmong	Chaurasia	0.0135061	0.000669075	20.1862	1.294e-90	537432
Black Tai	Boy	Brahmin Tiwari	0.0141643	0.000701673	20.1865	1.28554e-90	550752
Black Tai	Tay	Naidu	0.0112624	0.000557842	20.1893	1.21491e-90	550752
Black Tai	Mulam	Scheduled Caste Karnataka	0.0115177	0.00057048	20.1895	1.20994e-90	550752
Black Tai	Thai VN	Narikuruvar	0.0117592	0.000582176	20.1987	1.00523e-90	550752
Black Tai	Colao	Kallar	0.0123947	0.000613535	20.2021	9.37707e-91	550752
Black Tai	Boy	Mala	0.0137779	0.000681986	20.2026	9.27849e-91	550752
Black Tai	Mulam	Dhobi	0.011129	0.000550854	20.2031	9.19134e-91	550752
Black Tai	Dao	Brahui	0.0114763	0.000567997	20.2049	8.86847e-91	550752
Black Tai	Maonan	Arunthatiar	0.0103437	0.000511918	20.2058	8.71349e-91	550752
Black Tai	Zhuang	Dhobi	0.0111907	0.000553798	20.2071	8.47031e-91	550752
Black Tai	Dao	Yadav Pondicherry	0.0115596	0.000571978	20.2099	8.01166e-91	550752
Black Tai	Dao	Sikh Jatt 1	0.0114872	0.000568314	20.2128	7.54922e-91	550752
Black Tai	Nung	Nadar	0.0109622	0.000542196	20.2181	6.7859e-91	550752
Black Tai	Murut	Oswal Jain	0.0140057	0.000692556	20.2232	6.11486e-91	550742
Black Tai	Thai VN	Muslim Karnataka	0.0110038	0.000544093	20.2242	5.99476e-91	550712
Black Tai	Nung	Lodhi	0.0111531	0.000551428	20.2258	5.80701e-91	550752
Black Tai	Tay	Gujarati 2	0.0116192	0.000574472	20.2259	5.79557e-91	550752
Black Tai	Dong Hunan	Naidu	0.0121347	0.000599945	20.2264	5.73322e-91	550752
Black Tai	Colao	Agarwal	0.0121943	0.000602872	20.2271	5.656e-91	550752
Black Tai	Gelao	Hallaki	0.0120918	0.000597795	20.2273	5.63013e-91	550752
Black Tai	Maonan	Panta Kapu	0.0101694	0.000502657	20.2312	5.20115e-91	550752
Black Tai	Dao	Punjabi	0.0115607	0.000571354	20.2339	4.92746e-91	550752
Black Tai	Mang	Baniyas	0.0160115	0.000791251	20.2357	4.74885e-91	550752
Black Tai	Nung	Kamboj	0.011071	0.000547019	20.2388	4.45483e-91	550752
Black Tai	Lolo	Kallar	0.0119606	0.000590918	20.2407	4.28917e-91	550752
Black Tai	Dao	Adi Dravider	0.0116645	0.000576256	20.2418	4.1952e-91	550749
Black Tai	Nung	Chakkiliyan	0.0111695	0.000551637	20.248	3.6988e-91	550752
Black Tai	Pathen	Naidu	0.0128141	0.000632853	20.2481	3.69253e-91	550752
Black Tai	Hmong	Nadar	0.0125995	0.000622216	20.2493	3.60071e-91	537433
Black Tai	Dong Hunan	Kamboj	0.0120366	0.000594382	20.2506	3.50829e-91	550752
Black Tai	Lue (Changmai et al. 2022)	Sikh Jatt 2	0.011519	0.000568722	20.2542	3.2649e-91	537433
Black Tai	Gelao	Jew Cochin 2	0.0119688	0.000590886	20.2557	3.16709e-91	550741
Black Tai	Boy	Lodhi	0.0136991	0.000676171	20.2599	2.90719e-91	550752
Black Tai	Dao	Brahmin Catholic Goa	0.0111177	0.000548282	20.2773	2.03885e-91	550752
Black Tai	Vietnamese	Muslim Karnataka	0.0132256	0.000652231	20.2775	2.03081e-91	550712
Black Tai	Boy	Balochi	0.0146765	0.000723634	20.2817	1.86636e-91	550752
Black Tai	Tay	Jew Cochin 1	0.011279	0.000555992	20.2862	1.70191e-91	550752
Black Tai	Hmong	Sikh Jatt 1	0.0131821	0.000649802	20.2864	1.697e-91	537433
Black Tai	Zhuang	Yadav Rajasthan	0.011305	0.000557099	20.2926	1.49393e-91	550752
Black Tai	Lolo	Panta Kapu	0.0120487	0.00059371	20.2939	1.45441e-91	550752
Black Tai	Boy	Reddy Telangana	0.0144175	0.000710347	20.2964	1.38369e-91	550743
Black Tai	Colao	Brahmin Tiwari	0.0125041	0.000615876	20.303	1.20917e-91	550752
Black Tai	Vietnamese	Narikuruvar	0.0139789	0.000688413	20.306	1.13861e-91	550752
Black Tai	Maonan	Brahmin Catholic Goa	0.0103774	0.000511051	20.3061	1.13673e-91	550752
Black Tai	Tay	Palliyar	0.0113707	0.000559852	20.3101	1.04597e-91	550752
Black Tai	Dong Hunan	Bhil	0.0122771	0.000604305	20.3161	9.26159e-92	550752
Black Tai	Nung	Brahmin Catholic Goa	0.0111049	0.000546515	20.3194	8.66203e-92	550752
Black Tai	Mulam	Chaurasia	0.0114691	0.000564367	20.3221	8.19891e-92	550751
Black Tai	Dao	Brahmin Tiwari	0.0113074	0.000556398	20.3225	8.13167e-92	550752
Black Tai	Tay	Havik	0.0119298	0.000587018	20.3227	8.1046e-92	550751
Black Tai	Pathen	Jew Cochin 1	0.0129128	0.000635286	20.326	7.56609e-92	550752
Black Tai	Mulam	Brahmin Catholic Kumta	0.0112275	0.000552316	20.328	7.26826e-92	550752
Black Tai	Mulam	Brahui	0.0112095	0.000551312	20.3324	6.64672e-92	550752
Black Tai	Zhuang	Gujarati 2	0.0112029	0.000550904	20.3354	6.25086e-92	550752
Black Tai	Vietnamese	Dhobi	0.0134312	0.000660364	20.3391	5.80175e-92	550752
Black Tai	Dai	Brahmin Catholic Kumta	0.011978	0.000588594	20.3502	4.6265e-92	550752
Black Tai	Dao	Chakkiliyan	0.0114306	0.000561644	20.352	4.45338e-92	550752
Black Tai	Zhuang	Jew Cochin 1	0.0108354	0.000532357	20.3536	4.31616e-92	550752
Black Tai	Murut	Ulladan	0.0141294	0.000694116	20.3559	4.11593e-92	550752
Black Tai	Dai	Sikh Jatt 1	0.0117078	0.000575085	20.3583	3.91748e-92	550752
Black Tai	Dong Hunan	Balochi	0.0122936	0.000603838	20.3592	3.84968e-92	550752
Black Tai	Zhuang	Chaurasia	0.0112838	0.000554124	20.3633	3.5375e-92	550751
Black Tai	She	Gujjar	0.0136217	0.000668817	20.3669	3.2859e-92	550748
Black Tai	Dao	Vysya	0.0112245	0.000551093	20.3677	3.23369e-92	550752
Black Tai	Mulam	Gujarati 2	0.0114315	0.000561223	20.3689	3.15798e-92	550752
Black Tai	Dong Hunan	Brahui	0.0122378	0.00060073	20.3715	2.99453e-92	550752
Black Tai	Pathen	Palliyar	0.0127911	0.000627633	20.38	2.51867e-92	550752
Black Tai	Boy	Sikh Jatt 1	0.0140956	0.000691296	20.3901	2.04786e-92	550752
Black Tai	Dai	Punjabi	0.011784	0.0005779	20.391	2.00934e-92	550752
Black Tai	Dai	Chaurasia	0.0118935	0.000583194	20.3938	1.89961e-92	550751
Black Tai	Mulam	Palliyar	0.0109593	0.000537283	20.3977	1.75313e-92	550752
Black Tai	Colao	Panta Kapu	0.0123832	0.000607051	20.399	1.70635e-92	550752
Black Tai	Nung	Bhumihar	0.0109825	0.00053835	20.4002	1.66419e-92	550752
Black Tai	Nung	Makrani	0.011362	0.000556766	20.407	1.4479e-92	550752
Black Tai	Tay	Kamboj	0.011119	0.000544763	20.4107	1.34419e-92	550752
Black Tai	Phula	Baniyas	0.0137221	0.000672228	20.4128	1.28582e-92	550752
Black Tai	Zhuang	Kumhar	0.0108324	0.000530486	20.4198	1.11549e-92	550752
Black Tai	Maonan	Sindhi Pakistan	0.0104555	0.000512014	20.4202	1.10526e-92	550752
Black Tai	Hmong	Vysya	0.0128807	0.000630702	20.4227	1.05049e-92	537433
Black Tai	Mulam	Yadav Pondicherry	0.0113347	0.000554997	20.423	1.04544e-92	550752
Black Tai	Vietnamese	Palliyar	0.0129902	0.00063594	20.4268	9.66039e-93	550752
Black Tai	Thai VN	Yadav Pondicherry	0.0112968	0.000553026	20.4272	9.57589e-93	550752
Black Tai	Tay	Brahmin Catholic Goa	0.0112676	0.000551515	20.4302	9.01086e-93	550752
Black Tai	Pathen	Brahui	0.0131844	0.000645299	20.4315	8.77482e-93	550752
Black Tai	Nung	Mala	0.0111013	0.000543306	20.4328	8.5415e-93	550752
Black Tai	Nung	Arunthatiar	0.0112098	0.000548496	20.4373	7.79499e-93	550752
Black Tai	Dong Hunan	Chakkiliyan	0.0121605	0.000594854	20.4428	6.95869e-93	550752
Black Tai	Maonan	Agarwal	0.0102719	0.000502409	20.4453	6.61362e-93	550752
Black Tai	Tay	Nadar	0.0113012	0.000552736	20.4459	6.52781e-93	550752
Black Tai	Tay	Brahmin Catholic Kumta	0.0114701	0.000560797	20.4532	5.62561e-93	550752
Black Tai	Tay	Sikh Jatt 1	0.0116291	0.000568516	20.4552	5.40386e-93	550752
Black Tai	Tay	Balochi	0.0116349	0.000568782	20.4558	5.33101e-93	550752
Black Tai	Dai	Adi Dravider	0.011696	0.000571723	20.4575	5.15415e-93	550749
Black Tai	Dai	Brahui	0.0117131	0.000572162	20.4717	3.85009e-93	550752
Black Tai	Hmong	Brahui	0.0133221	0.000650725	20.4727	3.77379e-93	537433
Black Tai	Dao	Brahmin Catholic Kumta	0.0118322	0.000577706	20.4814	3.15579e-93	550752
Black Tai	Hmong	Mala	0.0128339	0.000626502	20.4851	2.92417e-93	537433
Black Tai	Mulam	Jew Cochin 1	0.0111797	0.000545673	20.488	2.75694e-93	550752
Black Tai	She	Malaikuarvar	0.013633	0.000665394	20.4887	2.71781e-93	550751
Black Tai	Dao	Panta Kapu	0.0111757	0.000545448	20.489	2.70073e-93	550752
Black Tai	Tay	Reddy Telangana	0.0117443	0.000573142	20.491	2.58876e-93	550743
Black Tai	Dai	Arunthatiar	0.0115	0.00056116	20.4932	2.47547e-93	550752
Black Tai	Dao	Kallar	0.0110508	0.000539208	20.4944	2.41431e-93	550752
Black Tai	Nung	Reddy Telangana	0.0116129	0.000566635	20.4946	2.4076e-93	550743
Black Tai	Dai	Palliyar	0.0114818	0.000559954	20.505	1.94416e-93	550752
Black Tai	Thai VN	Scheduled Caste Karnataka	0.0117518	0.000572936	20.5115	1.69852e-93	550752
Black Tai	Colao	Sikh Jatt 2	0.0126904	0.000618672	20.5124	1.6702e-93	550752
Black Tai	She	Hakki Pikki	0.0134462	0.000655432	20.515	1.5801e-93	550752
Black Tai	Nicobarese	Gujjar	0.0196603	0.000958115	20.5198	1.43353e-93	550748
Black Tai	Pathen	Adi Dravider	0.0129594	0.000631464	20.5228	1.34675e-93	550749
Black Tai	Nicobarese	Narikuruvar	0.0200804	0.000978333	20.5251	1.28399e-93	550752
Black Tai	Dong Hunan	Kallar	0.0116907	0.00056938	20.5323	1.10836e-93	550752
Black Tai	Dai	Nadar	0.0113817	0.000554309	20.5332	1.08799e-93	550752
Black Tai	Pathen	Brahmin Catholic Kumta	0.0131768	0.00064171	20.5339	1.07118e-93	550752
Black Tai	Dong Hunan	Brahmin Catholic Goa	0.0120345	0.000586075	20.5341	1.06723e-93	550752
Black Tai	Nung	Punjabi	0.0114068	0.000555485	20.5349	1.05089e-93	550752
Black Tai	Gelao	Yerukali	0.0128086	0.000623707	20.5362	1.02187e-93	550752
Black Tai	Thai VN	Patel	0.0114343	0.000556644	20.5415	9.15983e-94	550752
Black Tai	Colao	Brahmin Vaidik	0.0126187	0.000614263	20.5428	8.925e-94	550752
Black Tai	Vietnamese	Oswal Jain	0.0136571	0.000664638	20.5482	7.98216e-94	550742
Black Tai	Dai	Reddy Telangana	0.0120693	0.000587265	20.5517	7.43234e-94	550743
Black Tai	Pathen	Patel	0.0130335	0.000634028	20.5567	6.70004e-94	550752
Black Tai	Pathen	Yadav Pondicherry	0.0131242	0.000638423	20.5571	6.64228e-94	550752
Black Tai	Colao	Pathan	0.0127311	0.0006192	20.5606	6.19036e-94	550752
Black Tai	Zhuang	Kalash	0.0111311	0.000541327	20.5627	5.92411e-94	550752
Black Tai	Thai VN	Gujarati 2	0.0116474	0.000566385	20.5645	5.7107e-94	550752
Black Tai	Mulam	Bhil	0.0110161	0.00053554	20.5701	5.09106e-94	550752
Black Tai	Boy	Sindhi Pakistan	0.0142925	0.000694814	20.5702	5.07766e-94	550752
Black Tai	Boy	Sikh Jatt 2	0.0143056	0.000695417	20.5713	4.96543e-94	550752
Black Tai	Boy	Brahmin Vaidik	0.0140301	0.000682024	20.5713	4.96481e-94	550752
Black Tai	Tay	Makrani	0.0116686	0.000567112	20.5755	4.54991e-94	550752
Black Tai	Murut	Patel	0.0140382	0.00068217	20.5787	4.25928e-94	550752
Black Tai	Nung	Sikh Jatt 1	0.0113218	0.000550083	20.582	3.97735e-94	550752
Black Tai	Thai VN	Yadav Rajasthan	0.0117057	0.000568736	20.582	3.97644e-94	550752
Black Tai	Dai	Jew Cochin 1	0.01184	0.000575179	20.5849	3.74457e-94	550752
Black Tai	Mulam	Kalash	0.0113459	0.000551165	20.5853	3.71814e-94	550752
Black Tai	Mulam	Yadav Rajasthan	0.0115122	0.000559153	20.5887	3.46683e-94	550752
Black Tai	Pathen	Coorghi	0.0139967	0.000679269	20.6055	2.44782e-94	550752
Black Tai	Thai VN	Nadar	0.0109892	0.000533305	20.6058	2.43425e-94	550752
Black Tai	She	Irula	0.013083	0.000634878	20.6071	2.3693e-94	550745
Black Tai	Dai	Naidu	0.011733	0.000569354	20.6076	2.34619e-94	550752
Black Tai	Dong Hunan	Mala	0.0121739	0.000590719	20.6085	2.30092e-94	550752
Black Tai	Dai	Brahmin Catholic Goa	0.0115415	0.000559998	20.6099	2.23651e-94	550752
Black Tai	Vietnamese	Chaurasia	0.0138538	0.000671961	20.617	1.93343e-94	550751
Black Tai	Tay	Panta Kapu	0.0113207	0.000549079	20.6176	1.90666e-94	550752
Black Tai	Mulam	Naidu	0.0114076	0.000553085	20.6254	1.62272e-94	550752
Black Tai	Dong Hunan	Panta Kapu	0.0120289	0.000583036	20.6315	1.4303e-94	550752
Black Tai	Mulam	Sikh Jatt 1	0.0111589	0.000540842	20.6325	1.40279e-94	550752
Black Tai	Dai	Havik	0.012537	0.000607617	20.6331	1.38556e-94	550751
Black Tai	Hmong	Bhumihar	0.0130747	0.000633542	20.6375	1.26476e-94	537433
Black Tai	Dong	Oswal Jain	0.0116612	0.00056479	20.647	1.03976e-94	550742
Black Tai	Mulam	Nadar	0.0109552	0.000530367	20.6558	8.6553e-95	550752
Black Tai	Lolo	Brahmin Vaidik	0.0121904	0.000590169	20.6558	8.65372e-95	550752
Black Tai	Dao	Gujarati 1	0.011453	0.000554438	20.657	8.44556e-95	550752
Black Tai	Nung	Vysya	0.0111921	0.000541709	20.6607	7.82467e-95	550752
Black Tai	Nung	Balochi	0.0114916	0.000556192	20.6611	7.75098e-95	550752
Black Tai	Mulam	Adi Dravider	0.0115345	0.000558256	20.6616	7.67653e-95	550749
Black Tai	Pathen	Sikh Jatt 1	0.0133214	0.000644581	20.6667	6.90558e-95	550752
Black Tai	Hmong	Reddy Telangana	0.0132849	0.000642813	20.6668	6.89362e-95	537424
Black Tai	Zhuang	Naidu	0.0109806	0.000531139	20.6736	5.98492e-95	550752
Black Tai	Boy	Chakkiliyan	0.0138834	0.000671254	20.6828	4.95182e-95	550752
Black Tai	Vietnamese	Gujarati 2	0.013597	0.000657284	20.6866	4.57513e-95	550752
Black Tai	Dong Hunan	Arunthatiar	0.0119745	0.000578729	20.691	4.17293e-95	550752
Black Tai	Lue (Changmai et al. 2022)	Pathan	0.0115813	0.000559706	20.6918	4.10993e-95	537433
Black Tai	Thai VN	Sikh Jatt 1	0.0112923	0.000545672	20.6943	3.89807e-95	550752
Black Tai	Dai	Kamboj	0.0114776	0.000554306	20.7063	3.03854e-95	550752
Black Tai	Tay	Arunthatiar	0.0113672	0.000548927	20.708	2.93639e-95	550752
Black Tai	Miao	Malaikuarvar	0.0141397	0.00068269	20.7117	2.71451e-95	550751
Black Tai	Dong Hunan	Sindhi Pakistan	0.0123601	0.000596729	20.7131	2.63837e-95	550752
Black Tai	Dong	Yerukali	0.0119632	0.000577528	20.7145	2.56161e-95	550752
Black Tai	Maonan	Pathan	0.0105868	0.000510995	20.7179	2.38653e-95	550752
Black Tai	Boy	Agarwal	0.0139952	0.000675469	20.7193	2.31998e-95	550752
Black Tai	Tay	Brahmin Tiwari	0.0115417	0.000556838	20.7273	1.96712e-95	550752
Black Tai	Dao	Lodhi	0.0114547	0.000552604	20.7287	1.9104e-95	550752
Black Tai	Boy	Gujarati 1	0.0139802	0.000674403	20.7298	1.86625e-95	550752
Black Tai	Nung	Panta Kapu	0.0112205	0.000541193	20.733	1.74631e-95	550752
Black Tai	Dong	Muslim Karnataka	0.0110856	0.000534654	20.7341	1.70505e-95	550712
Black Tai	Zhuang	Scheduled Caste Karnataka	0.0113368	0.000546747	20.735	1.67539e-95	550752
Black Tai	Gelao	Gujarati 2	0.0125017	0.000602913	20.7354	1.66046e-95	550752
Black Tai	Gelao	Palliyar	0.0118581	0.000571773	20.7392	1.53407e-95	550752
Black Tai	Hmong	Punjabi	0.0133234	0.000642408	20.7398	1.5157e-95	537433
Black Tai	Gelao	Dhobi	0.0123775	0.000596736	20.742	1.44805e-95	550752
Black Tai	Gelao	Brahmin Catholic Kumta	0.0120121	0.000579076	20.7436	1.4008e-95	550752
Black Tai	Dai	Mala	0.0116341	0.00056079	20.7459	1.33639e-95	550752
Black Tai	Zhuang	Havik	0.0116175	0.000559921	20.7484	1.2671e-95	550751
Black Tai	Lolo	Chakkiliyan	0.0122947	0.000592497	20.7507	1.2084e-95	550752
Black Tai	Gelao	Naidu	0.012133	0.000584567	20.7556	1.09151e-95	550752
Black Tai	Thai VN	Jew Cochin 1	0.0114165	0.00054982	20.7641	9.13895e-96	550752
Black Tai	Dai	Balochi	0.0119777	0.000576785	20.7663	8.73591e-96	550752
Black Tai	Tay	Lodhi	0.0114275	0.0005501	20.7735	7.51435e-96	550752
Black Tai	Vietnamese	Yadav Rajasthan	0.0137867	0.000662661	20.8051	3.89099e-96	550752
Black Tai	Murut	Narikuruvar	0.0149878	0.000720388	20.8052	3.88699e-96	550752
Black Tai	Vietnamese	Bhil	0.0131368	0.0006314	20.8058	3.83761e-96	550752
Black Tai	Tay	Coorghi	0.0124204	0.000596904	20.8081	3.65675e-96	550752
Black Tai	Dao	Brahmin Vaidik	0.0113966	0.000547655	20.8099	3.52159e-96	550752
Black Tai	Hmong	Yadav Pondicherry	0.0136251	0.000654709	20.8109	3.45151e-96	537433
Black Tai	Dong Hunan	Brahmin Tiwari	0.0123988	0.000595583	20.8179	2.97983e-96	550752
Black Tai	Thai VN	Palliyar	0.0111426	0.000535214	20.8189	2.91868e-96	550752
Black Tai	Boy	Kallar	0.0137563	0.00066072	20.8201	2.84543e-96	550752
Black Tai	Tay	Punjabi	0.0118665	0.000569919	20.8214	2.7692e-96	550752
Black Tai	Dong Hunan	Agarwal	0.0120833	0.000580221	20.8254	2.54915e-96	550752
Black Tai	Lue (Changmai et al. 2022)	Burusho	0.0113388	0.00054393	20.8461	1.65372e-96	537433
Black Tai	Dai	Chakkiliyan	0.0117606	0.000563833	20.8584	1.27926e-96	550752
Black Tai	Pathen	Bhumihar	0.0130723	0.000626542	20.8641	1.13421e-96	550752
Black Tai	Nung	Gujarati 1	0.0113295	0.00054301	20.8643	1.13134e-96	550752
Black Tai	She	Narikuruvar	0.0134977	0.000646822	20.8678	1.05115e-96	550752
Black Tai	Pathen	Kamboj	0.0128694	0.000616692	20.8685	1.03607e-96	550752
Black Tai	Dong Hunan	Sikh Jatt 2	0.012466	0.000597226	20.8731	9.39888e-97	550752
Black Tai	Dai	Yadav Pondicherry	0.0118875	0.000569481	20.8742	9.18586e-97	550752
Black Tai	Pathen	Mala	0.013055	0.000625387	20.875	9.02888e-97	550752
Black Tai	Gelao	Scheduled Caste Karnataka	0.0126323	0.000605126	20.8754	8.95353e-97	550752
Black Tai	Nung	Kallar	0.0112207	0.000537471	20.8769	8.68884e-97	550752
Black Tai	Lolo	Burusho	0.0124302	0.000595208	20.8839	7.50887e-97	550752
Black Tai	She	Hallaki	0.0134114	0.000642119	20.8862	7.15576e-97	550752
Black Tai	Vietnamese	Scheduled Caste Karnataka	0.013889	0.000664804	20.8919	6.3434e-97	550752
Black Tai	Nung	Brahmin Tiwari	0.0113737	0.000544298	20.896	5.82037e-97	550752
Black Tai	Pathen	Havik	0.0137547	0.000657952	20.9053	4.79371e-97	550751
Black Tai	Zhuang	Palliyar	0.010779	0.000515359	20.9156	3.86442e-97	550752
Black Tai	Tay	Chakkiliyan	0.011529	0.000551108	20.9197	3.54239e-97	550752
Black Tai	Mulam	Makrani	0.0113966	0.000544723	20.9218	3.38874e-97	550752
Black Tai	Hmong	Brahmin Catholic Goa	0.0131781	0.000629838	20.923	3.30923e-97	537433
Black Tai	Pathen	Nadar	0.0129212	0.000617552	20.9232	3.29369e-97	550752
Black Tai	Dai	Kallar	0.0114042	0.0005449	20.929	2.91602e-97	550752
Black Tai	Murut	Scheduled Caste Karnataka	0.0146153	0.00069822	20.9322	2.72832e-97	550752
Black Tai	Murut	Irula	0.0144917	0.00069231	20.9324	2.71729e-97	550745
Black Tai	Pathen	Lodhi	0.0129194	0.000617005	20.9389	2.36889e-97	550752
Black Tai	Dai	Makrani	0.0119114	0.000568857	20.9393	2.35105e-97	550752
Black Tai	She	Dhobi	0.0131027	0.000625463	20.9488	1.92249e-97	550752
Black Tai	Dong	Hallaki	0.0115481	0.0005512	20.9509	1.84187e-97	550752
Black Tai	Dao	Sindhi Pakistan	0.0117162	0.000559112	20.955	1.69036e-97	550752
Black Tai	Pathen	Vysya	0.0130149	0.000620678	20.9688	1.26443e-97	550752
Black Tai	Dao	Agarwal	0.011331	0.000540277	20.9726	1.16628e-97	550752
Black Tai	Thai VN	Brahmin Catholic Goa	0.0111597	0.000532072	20.974	1.13425e-97	550752
Black Tai	Thai VN	Coorghi	0.0122881	0.000585706	20.98	9.98398e-98	550752
Black Tai	Zhuang	Brahmin Catholic Kumta	0.0112204	0.000534668	20.9857	8.86031e-98	550752
Black Tai	Maonan	Burusho	0.0105486	0.000502552	20.99	8.08848e-98	550752
Black Tai	Mang	Ulladan	0.0156674	0.000746359	20.9917	7.807e-98	550752
Black Tai	Mulam	Kamboj	0.0109817	0.00052306	20.995	7.28172e-98	550752
Black Tai	Dai	Bhumihar	0.0115641	0.00055063	21.0016	6.34405e-98	550752
Black Tai	Dai	Brahmin Tiwari	0.0119299	0.000568002	21.0032	6.13012e-98	550752
Black Tai	Hmong	Gujarati 1	0.0133	0.000633172	21.0053	5.86096e-98	537433
Black Tai	Hmong	Makrani	0.0136383	0.0006491	21.0111	5.19152e-98	537433
Black Tai	Hmong	Chakkiliyan	0.012981	0.000617739	21.0137	4.91186e-98	537433
Black Tai	Dong	Scheduled Caste Karnataka	0.0118548	0.000564081	21.0162	4.6669e-98	550752
Black Tai	Hmong	Sindhi Pakistan	0.0135688	0.000645518	21.02	4.30476e-98	537433
Black Tai	Gelao	Yadav Rajasthan	0.0123916	0.000589452	21.0223	4.09773e-98	550752
Black Tai	Boy	Pathan	0.0144394	0.000686812	21.0239	3.96762e-98	550752
Black Tai	Vietnamese	Hallaki	0.0138399	0.000658118	21.0294	3.52735e-98	550752
Black Tai	Gelao	Adi Dravider	0.0121139	0.000576015	21.0305	3.45186e-98	550749
Black Tai	Thai VN	Punjabi	0.0114147	0.000542758	21.031	3.41437e-98	550752
Black Tai	Murut	Yadav Rajasthan	0.0145396	0.000691119	21.0377	2.96158e-98	550752
Black Tai	Mulam	Coorghi	0.0120336	0.000571987	21.0383	2.92504e-98	550752
Black Tai	Pathen	Punjabi	0.0130529	0.00062033	21.0419	2.71217e-98	550752
Black Tai	Mulam	Mala	0.0112145	0.00053294	21.0428	2.66418e-98	550752
Black Tai	Thai VN	Naidu	0.0112979	0.00053685	21.0449	2.5486e-98	550752
Black Tai	Mulam	Punjabi	0.0114093	0.000542125	21.0454	2.51721e-98	550752
Black Tai	Hmong	Panta Kapu	0.0130889	0.000621871	21.0477	2.40257e-98	537433
Black Tai	Dong Hunan	Gujarati 1	0.012312	0.000584896	21.0499	2.29125e-98	550752
Black Tai	Hmong	Kamboj	0.0131317	0.000623812	21.0507	2.25232e-98	537433
Black Tai	Murut	Gujarati 2	0.0143358	0.00068094	21.0529	2.15093e-98	550752
Black Tai	Nicobarese	Baniyas	0.0206339	0.000979928	21.0566	1.99003e-98	550752
Black Tai	Vietnamese	Jew Cochin 1	0.013431	0.000637825	21.0576	1.94986e-98	550752
Black Tai	Zhuang	Sikh Jatt 1	0.0112814	0.000535613	21.0626	1.75419e-98	550752
Black Tai	Murut	Kalash	0.0143428	0.00068083	21.0667	1.6081e-98	550752
Black Tai	Nicobarese	Malaikuarvar	0.020959	0.000994736	21.0699	1.50289e-98	550751
Black Tai	Lahu	Malaikuarvar	0.0158235	0.000750959	21.0711	1.46579e-98	550751
Black Tai	Dong Hunan	Lodhi	0.0122598	0.000581758	21.0737	1.38595e-98	550752
Black Tai	Maonan	Brahmin Vaidik	0.0105684	0.000501493	21.0739	1.37944e-98	550752
Black Tai	Visayan	Gujjar	0.0196999	0.000934768	21.0746	1.36099e-98	550747
Black Tai	Phula	Malaikuarvar	0.0138586	0.000657543	21.0764	1.30959e-98	550751
Black Tai	Thai VN	Brahmin Catholic Kumta	0.0115285	0.00054698	21.0767	1.30247e-98	550752
Black Tai	Zhuang	Coorghi	0.0114789	0.000544606	21.0775	1.28095e-98	550752
Black Tai	Vietnamese	Patel	0.0136219	0.000645988	21.087	1.04761e-98	550752
Black Tai	Dong	Brahmin Catholic Kumta	0.0114244	0.00054175	21.088	1.02411e-98	550752
Black Tai	Zhuang	Yadav Pondicherry	0.0112921	0.000535415	21.0904	9.73503e-99	550752
Black Tai	Mang	Oswal Jain	0.0159626	0.000756792	21.0924	9.33363e-99	550742
Black Tai	Dai	Coorghi	0.0121584	0.000576224	21.1002	7.92837e-99	550752
Black Tai	Nung	Sikh Jatt 2	0.0113769	0.000539183	21.1002	7.91269e-99	550752
Black Tai	Zhuang	Brahui	0.0112631	0.000533665	21.1051	7.13584e-99	550752
Black Tai	Dao	Sikh Jatt 2	0.0116496	0.00055197	21.1054	7.08883e-99	550752
Black Tai	Murut	Yerukali	0.0151256	0.000716657	21.1058	7.03596e-99	550752
Black Tai	Murut	Chaurasia	0.0146194	0.00069261	21.1077	6.76403e-99	550751
Black Tai	Zhuang	Kamboj	0.010905	0.000516612	21.1086	6.62866e-99	550752
Black Tai	Vietnamese	Havik	0.0141359	0.000669611	21.1106	6.358e-99	550751
Black Tai	Dong Hunan	Brahmin Vaidik	0.0122261	0.000578851	21.1214	5.05954e-99	550752
Black Tai	Thai VN	Adi Dravider	0.0115928	0.000548761	21.1254	4.64406e-99	550749
Black Tai	Thai VN	Chaurasia	0.0117795	0.000557515	21.1286	4.34277e-99	550751
Black Tai	Vietnamese	Yadav Pondicherry	0.0137023	0.000648512	21.1289	4.31502e-99	550752
Black Tai	Dai	Vysya	0.0117624	0.000556601	21.1326	3.986e-99	550752
Black Tai	Nung	Agarwal	0.0112675	0.000533114	21.1352	3.77541e-99	550752
Black Tai	Thai VN	Brahui	0.01172	0.000554478	21.1371	3.63064e-99	550752
Black Tai	Dong Hunan	Pathan	0.0125851	0.000595331	21.1397	3.43425e-99	550752
Black Tai	Hmong	Lodhi	0.0130906	0.000619128	21.1437	3.15537e-99	537433
Black Tai	Nung	Sindhi Pakistan	0.0116506	0.000550979	21.1453	3.04693e-99	550752
Black Tai	Murut	Muslim Karnataka	0.0140377	0.000663653	21.1522	2.63198e-99	550712
Black Tai	Lahu	Narikuruvar	0.0153583	0.000726055	21.1531	2.5813e-99	550752
Black Tai	Zhuang	Nadar	0.0108435	0.000512581	21.1547	2.49799e-99	550752
Black Tai	Murut	Brahui	0.0141148	0.000666964	21.1627	2.10851e-99	550752
Black Tai	Hmong	Brahmin Tiwari	0.0132849	0.000627683	21.165	2.00559e-99	537433
Black Tai	Tay	Mala	0.0115593	0.000546136	21.1655	1.98463e-99	550752
Black Tai	Vietnamese	Nadar	0.0131605	0.000621617	21.1713	1.75528e-99	550752
Black Tai	Semende	Ulladan	0.0159227	0.000751948	21.1753	1.61475e-99	550752
Black Tai	Vietnamese	Kalash	0.0138558	0.00065407	21.184	1.34075e-99	550752
Black Tai	Dong	Jew Cochin 2	0.0114736	0.00054158	21.1854	1.30217e-99	550741
Black Tai	Mulam	Chakkiliyan	0.0112259	0.000529796	21.189	1.20573e-99	550752
Black Tai	Zhuang	Brahmin Catholic Goa	0.0110265	0.000520244	21.1948	1.0659e-99	550752
Black Tai	Dao	Pathan	0.0116128	0.000547858	21.1968	1.02315e-99	550752
Black Tai	Pathen	Makrani	0.013213	0.000623092	21.2056	8.48275e-100	550752
Black Tai	Mulam	Balochi	0.0113884	0.000536945	21.2096	7.79234e-100	550752
Black Tai	Dong	Irula	0.0115393	0.000543926	21.2148	6.97815e-100	550745
Black Tai	Miao	Hakki Pikki	0.0139413	0.000657136	21.2152	6.91754e-100	550752
Black Tai	Vietnamese	Yerukali	0.0143921	0.000678336	21.2167	6.69608e-100	550752
Black Tai	Gelao	Kalash	0.0125047	0.000589191	21.2236	5.78472e-100	550752
Black Tai	Thai VN	Bhumihar	0.0112873	0.000531652	21.2307	4.97368e-100	550752
Black Tai	Thai VN	Lodhi	0.0111872	0.000526894	21.2324	4.79695e-100	550752
Black Tai	Mulam	Bhumihar	0.0110456	0.000520204	21.2333	4.70666e-100	550752
Black Tai	Gelao	Chaurasia	0.0124099	0.000584403	21.2352	4.52207e-100	550751
Black Tai	Tay	Vysya	0.011505	0.000541672	21.2398	4.09503e-100	550752
Black Tai	Mulam	Reddy Telangana	0.0116917	0.000550456	21.2401	4.07225e-100	550743
Black Tai	Mulam	Kallar	0.0110859	0.00052182	21.2447	3.69104e-100	550752
Black Tai	Nung	Pathan	0.0114819	0.000540412	21.2466	3.54713e-100	550752
Black Tai	Mulam	Lodhi	0.0111535	0.000524878	21.2497	3.32103e-100	550752
Black Tai	Vietnamese	Naidu	0.0135251	0.00063639	21.2528	3.10557e-100	550752
Black Tai	Mulam	Brahmin Catholic Goa	0.0112279	0.000528131	21.2597	2.67927e-100	550752
Black Tai	Lahu	Baniyas	0.0158057	0.000743166	21.268	2.24423e-100	550752
Black Tai	Pathen	Balochi	0.0135255	0.000635892	21.2701	2.1468e-100	550752
Black Tai	Pathen	Sikh Jatt 2	0.0131669	0.000618882	21.2753	1.92378e-100	550752
Black Tai	Miao	Narikuruvar	0.0140408	0.000659943	21.2758	1.90207e-100	550752
Black Tai	Zhuang	Pulliyar	0.0108001	0.000507582	21.2776	1.83076e-100	550752
Black Tai	Zhuang	Punjabi	0.0114281	0.000537083	21.2781	1.81016e-100	550752
Black Tai	Semende	Gujjar	0.0158348	0.000744159	21.2787	1.78648e-100	550748
Black Tai	Zhuang	Balochi	0.0113893	0.000535194	21.2807	1.71197e-100	550752
Black Tai	Gelao	Kumhar	0.0119377	0.000560882	21.2839	1.60163e-100	550752
Black Tai	Lahu	Hakki Pikki	0.0154326	0.000725057	21.2847	1.57235e-100	550752
Black Tai	Thai VN	Kamboj	0.0113549	0.000533397	21.2878	1.47288e-100	550752
Black Tai	Zhuang	Bhumihar	0.0110158	0.000517319	21.294	1.29081e-100	550752
Black Tai	Hmong	Balochi	0.0137181	0.000644125	21.2972	1.20452e-100	537433
Black Tai	Dai	Panta Kapu	0.0115584	0.000542662	21.2994	1.14899e-100	550752
Black Tai	Lahu	Ulladan	0.0156506	0.000734724	21.3013	1.10347e-100	550752
Black Tai	Murut	Brahmin Catholic Kumta	0.0141918	0.000666171	21.3036	1.05201e-100	550752
Black Tai	Zhuang	Reddy Telangana	0.011407	0.000535402	21.3055	1.00986e-100	550743
Black Tai	Pathen	Chakkiliyan	0.0131466	0.000616928	21.3097	9.22603e-101	550752
Black Tai	Tay	Gujarati 1	0.0115251	0.000540752	21.3132	8.5717e-101	550752
Black Tai	Zhuang	Brahmin Tiwari	0.0112652	0.000528281	21.3243	6.75799e-101	550752
Black Tai	Zhuang	Chakkiliyan	0.0111105	0.000520935	21.328	6.24222e-101	550752
Black Tai	Pathen	Arunthatiar	0.0129283	0.000606161	21.3282	6.21486e-101	550752
Black Tai	Mulam	Arunthatiar	0.011165	0.000523443	21.3299	5.99904e-101	550752
Black Tai	Thai VN	Vysya	0.0113138	0.000530368	21.3319	5.73733e-101	550752
Black Tai	She	Patel	0.0134417	0.000630078	21.3334	5.55964e-101	550752
Black Tai	Nicobarese	Ulladan	0.0205382	0.000962664	21.3347	5.40538e-101	550752
Black Tai	Boy	Burusho	0.0143369	0.000671762	21.3422	4.60768e-101	550752
Black Tai	Gelao	Patel	0.012268	0.00057436	21.3594	3.18959e-101	550752
Black Tai	Kinh	Malaikuarvar	0.0137176	0.000642067	21.3648	2.84363e-101	550751
Black Tai	Murut	Hallaki	0.0145941	0.000682836	21.3728	2.39268e-101	550752
Black Tai	Thai VN	Kallar	0.0111351	0.000520935	21.3751	2.27612e-101	550752
Black Tai	Dong	Kumhar	0.0113219	0.000529537	21.3808	2.01819e-101	550752
Black Tai	Pathen	Brahmin Tiwari	0.0131847	0.000616643	21.3813	1.99283e-101	550752
Black Tai	She	Yadav Rajasthan	0.0139247	0.000651155	21.3847	1.85512e-101	550752
Black Tai	Visayan	Baniyas	0.0198538	0.000928401	21.385	1.8448e-101	550751
Black Tai	Pathen	Kallar	0.0129865	0.000607236	21.3862	1.79495e-101	550752
Black Tai	Hmong	Adi Dravider	0.0135233	0.000632195	21.391	1.61874e-101	537430
Black Tai	Vietnamese	Coorghi	0.0142132	0.00066426	21.397	1.42541e-101	550752
Black Tai	Vietnamese	Pulliyar	0.013366	0.000624422	21.4053	1.19126e-101	550752
Black Tai	Pathen	Reddy Telangana	0.0136947	0.000639776	21.4055	1.18778e-101	550743
Black Tai	Zhuang	Adi Dravider	0.0113657	0.000530784	21.4131	1.00831e-101	550749
Black Tai	Nung	Brahmin Vaidik	0.0113587	0.000530376	21.4162	9.42951e-102	550752
Black Tai	She	Jew Cochin 1	0.0131882	0.000615677	21.4206	8.58772e-102	550752
Black Tai	Hmong	Pathan	0.0136401	0.000636738	21.4218	8.37226e-102	537433
Black Tai	Mulam	Vysya	0.0113211	0.000528396	21.4254	7.7404e-102	550752
Black Tai	Murut	Kumhar	0.0142101	0.000663077	21.4305	6.94275e-102	550752
Black Tai	Colao	Burusho	0.0129669	0.000605003	21.4328	6.60457e-102	550752
Black Tai	Thai VN	Arunthatiar	0.0112961	0.000527014	21.4342	6.41009e-102	550752
Black Tai	Pathen	Gujarati 1	0.0132196	0.000616709	21.4358	6.20001e-102	550752
Black Tai	Zhuang	Lodhi	0.01107	0.000516411	21.4363	6.12432e-102	550752
Black Tai	Pathen	Brahmin Catholic Goa	0.0130939	0.000610728	21.4399	5.67465e-102	550752
Black Tai	Tay	Pathan	0.0119131	0.00055556	21.4434	5.26013e-102	550752
Black Tai	She	Vysya	0.0130551	0.000608665	21.4487	4.70084e-102	550752
Black Tai	Hmong	Kallar	0.0131499	0.000612992	21.452	4.37652e-102	537433
Black Tai	Gelao	Sikh Jatt 1	0.0122026	0.00056879	21.4536	4.22907e-102	550752
Black Tai	Zhuang	Vysya	0.011098	0.000517267	21.4551	4.09398e-102	550752
Black Tai	Dong	Chaurasia	0.0119022	0.000554705	21.4567	3.95065e-102	550751
Black Tai	Gelao	Bhil	0.01204	0.000561091	21.4582	3.82637e-102	550752
Black Tai	Dong	Gujarati 2	0.0116706	0.000543543	21.4713	2.88875e-102	550752
Black Tai	Kinh	Hakki Pikki	0.0132407	0.000616436	21.4794	2.42413e-102	550752
Black Tai	Mulam	Panta Kapu	0.0112303	0.000522826	21.4801	2.39197e-102	550752
Black Tai	Zhuang	Arunthatiar	0.0110088	0.000512477	21.4815	2.31722e-102	550752
Black Tai	Phula	Hakki Pikki	0.0135753	0.00063191	21.483	2.24575e-102	550752
Black Tai	She	Scheduled Caste Karnataka	0.0136971	0.000637539	21.4844	2.17931e-102	550752
Black Tai	Vietnamese	Kumhar	0.0133464	0.000621191	21.4851	2.1443e-102	550752
Black Tai	Pathen	Sindhi Pakistan	0.0132747	0.00061766	21.4919	1.85174e-102	550752
Black Tai	Murut	Kamboj	0.0137902	0.000641584	21.4939	1.77407e-102	550752
Black Tai	Murut	Bhil	0.0138701	0.0006453	21.494	1.77025e-102	550752
Black Tai	Dai	Lodhi	0.0119285	0.000554931	21.4956	1.71342e-102	550752
Black Tai	Mulam	Havik	0.011863	0.000551767	21.5	1.55769e-102	550751
Black Tai	Gelao	Jew Cochin 1	0.0121515	0.00056516	21.501	1.52295e-102	550752
Black Tai	Thai VN	Balochi	0.0117721	0.000547513	21.5011	1.52106e-102	550752
Black Tai	She	Yerukali	0.0139986	0.000650772	21.5108	1.23466e-102	550752
Black Tai	She	Oswal Jain	0.0135507	0.000629558	21.5241	9.26533e-103	550742
Black Tai	Zhuang	Kallar	0.0108994	0.000506274	21.5286	8.39799e-103	550752
Black Tai	Dong	Patel	0.0115242	0.000535203	21.5325	7.73291e-103	550752
Black Tai	Mulam	Sindhi Pakistan	0.0115516	0.00053633	21.5382	6.82579e-103	550752
Black Tai	Gelao	Yadav Pondicherry	0.0123512	0.000573389	21.5408	6.4597e-103	550752
Black Tai	Dong	Jew Cochin 1	0.0115523	0.000536203	21.5447	5.93851e-103	550752
Black Tai	She	Jew Cochin 2	0.0132304	0.000613919	21.5507	5.21037e-103	550741
Black Tai	Tay	Agarwal	0.0116168	0.000538897	21.5566	4.59142e-103	550752
Black Tai	Mang	Gujjar	0.0162376	0.00075324	21.5569	4.55772e-103	550748
Black Tai	Vietnamese	Adi Dravider	0.0137247	0.000636507	21.5625	4.03851e-103	550749
Black Tai	Vietnamese	Bhumihar	0.013484	0.000625243	21.566	3.74556e-103	550752
Black Tai	Gelao	Nadar	0.0117587	0.000545161	21.5692	3.49631e-103	550752
Black Tai	Hmong	Agarwal	0.0132258	0.000613115	21.5715	3.32614e-103	537433
Black Tai	Murut	Jew Cochin 2	0.0144209	0.000667979	21.5888	2.2877e-103	550741
Black Tai	Tay	Sindhi Pakistan	0.0116802	0.000541019	21.5893	2.26178e-103	550752
Black Tai	Pathen	Panta Kapu	0.0130279	0.000603298	21.5945	2.02146e-103	550752
Black Tai	Dai	Brahmin Vaidik	0.0118979	0.000550967	21.5947	2.01641e-103	550752
Black Tai	She	Kumhar	0.0131129	0.000607162	21.597	1.9158e-103	550752
Black Tai	Semende	Baniyas	0.0168931	0.000781965	21.6034	1.66715e-103	550752
Black Tai	Thai VN	Makrani	0.0118832	0.0005499	21.6097	1.4567e-103	550752
Black Tai	Murut	Bhumihar	0.0138664	0.000641636	21.6109	1.41704e-103	550752
Black Tai	Hmong	Sikh Jatt 2	0.0135697	0.000627751	21.6164	1.2581e-103	537433
Black Tai	Dong	Kalash	0.0117737	0.00054458	21.6198	1.16984e-103	550752
Black Tai	Dai	Gujarati 1	0.0119342	0.000551961	21.6216	1.126e-103	550752
Black Tai	Gelao	Reddy Telangana	0.0128213	0.000592889	21.6252	1.04132e-103	550743
Black Tai	Vietnamese	Brahmin Catholic Kumta	0.0139579	0.000645414	21.6264	1.01478e-103	550752
Black Tai	Zhuang	Mala	0.0111203	0.000514106	21.6303	9.3148e-104	550752
Black Tai	Mulam	Brahmin Tiwari	0.0113865	0.000526351	21.633	8.79325e-104	550752
Black Tai	Pathen	Agarwal	0.0129933	0.000600549	21.6357	8.29494e-104	550752
Black Tai	Phula	Ulladan	0.0132377	0.000611841	21.6359	8.25689e-104	550752
Black Tai	Dong	Naidu	0.0115565	0.000533954	21.6433	7.02887e-104	550752
Black Tai	Dong	Dhobi	0.0116182	0.000536701	21.6474	6.43038e-104	550752
Black Tai	Tay	Sikh Jatt 2	0.0117907	0.000544606	21.65	6.07405e-104	550752
Black Tai	Dong	Nadar	0.0112953	0.000521694	21.6511	5.93245e-104	550752
Black Tai	She	Gujarati 2	0.0136972	0.000632619	21.6516	5.86631e-104	550752
Black Tai	Tay	Brahmin Vaidik	0.0116251	0.000536669	21.6616	4.722e-104	550752
Black Tai	Thai VN	Gujarati 1	0.0115611	0.000533589	21.6667	4.23171e-104	550752
Black Tai	Murut	Pulliyar	0.0144097	0.000665022	21.668	4.11649e-104	550752
Black Tai	Lahu	Gujarati 2	0.014959	0.000690135	21.6755	3.49625e-104	550752
Black Tai	Nicobarese	Scheduled Caste Karnataka	0.020159	0.000929811	21.6808	3.11515e-104	550752
Black Tai	Gelao	Lodhi	0.0121631	0.000560867	21.6863	2.76256e-104	550752
Black Tai	Gelao	Punjabi	0.0122132	0.000563107	21.6889	2.60941e-104	550752
Black Tai	Phula	Narikuruvar	0.01353	0.000623772	21.6906	2.51645e-104	550752
Black Tai	Gelao	Chakkiliyan	0.0120695	0.000556337	21.6945	2.31046e-104	550752
Black Tai	Nicobarese	Hakki Pikki	0.0202884	0.000934834	21.7027	1.93407e-104	550752
Black Tai	Lahu	Hallaki	0.015412	0.000709775	21.7139	1.51764e-104	550752
Black Tai	Thai VN	Sindhi Pakistan	0.0116636	0.000536758	21.7298	1.07256e-104	550752
Black Tai	Semende	Hakki Pikki	0.0158729	0.000730419	21.7312	1.04081e-104	550752
Black Tai	Murut	Yadav Pondicherry	0.0142788	0.000657034	21.7321	1.01917e-104	550752
Black Tai	She	Pulliyar	0.0133838	0.000615739	21.7362	9.32923e-105	550752
Black Tai	She	Muslim Karnataka	0.0132123	0.000607802	21.7378	9.00334e-105	550712
Black Tai	Murut	Naidu	0.014052	0.000646165	21.7468	7.40067e-105	550752
Black Tai	Mulam	Sikh Jatt 2	0.0114358	0.000525797	21.7494	7.00435e-105	550752
Black Tai	Dai	Burusho	0.0118136	0.000543074	21.7531	6.45376e-105	550752
Black Tai	Zhuang	Panta Kapu	0.011046	0.000507704	21.7569	5.94895e-105	550752
Black Tai	Phula	Gujjar	0.0138098	0.000634623	21.7607	5.47293e-105	550748
Black Tai	Vietnamese	Sikh Jatt 1	0.0136454	0.000626976	21.7638	5.11547e-105	550752
Black Tai	Tay	Kallar	0.011561	0.000531184	21.7646	5.02954e-105	550752
Black Tai	Thai VN	Chakkiliyan	0.0115385	0.00053007	21.7678	4.68238e-105	550752
Black Tai	She	Havik	0.0138861	0.000637834	21.7707	4.40279e-105	550751
Black Tai	Zhuang	Makrani	0.0113508	0.000521331	21.7727	4.21422e-105	550752
Black Tai	Nung	Burusho	0.0114515	0.000525841	21.7775	3.79083e-105	550752
Black Tai	Dai	Agarwal	0.0117511	0.000539205	21.7933	2.68434e-105	550752
Black Tai	Thai VN	Brahmin Tiwari	0.011613	0.000532865	21.7936	2.66908e-105	550752
Black Tai	Dong	Yadav Pondicherry	0.0116906	0.000536342	21.7969	2.48115e-105	550752
Black Tai	Miao	Gujjar	0.0138967	0.000637533	21.7977	2.442e-105	550748
Black Tai	Dai	Sikh Jatt 2	0.0120036	0.0005506	21.8009	2.27597e-105	550752
Black Tai	Zhuang	Agarwal	0.0112207	0.000514604	21.8046	2.10059e-105	550752
Black Tai	Nicobarese	Oswal Jain	0.0207206	0.000950112	21.8086	1.92457e-105	550742
Black Tai	Dong	Havik	0.0121473	0.000556963	21.8098	1.87222e-105	550751
Black Tai	Gelao	Bhumihar	0.0120803	0.000553857	21.8112	1.81594e-105	550752
Black Tai	Dai	Sindhi Pakistan	0.0122088	0.000559643	21.8154	1.65892e-105	550752
Black Tai	Mulam	Gujarati 1	0.0114232	0.000523623	21.8156	1.64901e-105	550752
Black Tai	Lahu	Irula	0.0149876	0.000686932	21.8182	1.55947e-105	550745
Black Tai	Murut	Coorghi	0.014849	0.000680414	21.8235	1.38729e-105	550752
Black Tai	Thai VN	Sikh Jatt 2	0.01161	0.000531711	21.8352	1.07432e-105	550752
Black Tai	Mang	Malaikuarvar	0.0169423	0.000775742	21.8402	9.63875e-106	550751
Black Tai	Murut	Nadar	0.0140021	0.000640911	21.8473	8.25313e-106	550752
Black Tai	Zhuang	Gujarati 1	0.0112809	0.000516296	21.8496	7.83768e-106	550752
Black Tai	Thai VN	Brahmin Vaidik	0.0115499	0.000528392	21.8587	6.42984e-106	550752
Black Tai	Murut	Dhobi	0.0144567	0.000661143	21.8662	5.4477e-106	550752
Black Tai	Lahu	Muslim Karnataka	0.0147492	0.000674329	21.8724	4.75622e-106	550712
Black Tai	Miao	Ulladan	0.0136286	0.00062308	21.873	4.69676e-106	550752
Black Tai	Visayan	Hallaki	0.0191888	0.00087718	21.8755	4.44519e-106	550751
Black Tai	Dai	Pathan	0.0119098	0.000544357	21.8786	4.15495e-106	550752
Black Tai	Visayan	Malaikuarvar	0.0208146	0.000950182	21.9059	2.28385e-106	550750
Black Tai	Visayan	Narikuruvar	0.0201827	0.000921292	21.9069	2.23149e-106	550751
Black Tai	Murut	Sikh Jatt 1	0.0144142	0.000657693	21.9163	1.81674e-106	550752
Black Tai	Vietnamese	Lodhi	0.0137285	0.000626199	21.9235	1.55103e-106	550752
Black Tai	Thai VN	Mala	0.0116311	0.000530525	21.9237	1.54322e-106	550752
Black Tai	Vietnamese	Punjabi	0.0139856	0.000637811	21.9275	1.42085e-106	550752
Black Tai	Vietnamese	Balochi	0.0140421	0.000640086	21.9378	1.13298e-106	550752
Black Tai	Hmong	Brahmin Vaidik	0.0135637	0.000617964	21.9489	8.86366e-107	537433
Black Tai	Visayan	Hakki Pikki	0.0200674	0.000914165	21.9516	8.36498e-107	550751
Black Tai	Dao	Burusho	0.0117726	0.000535995	21.964	6.3651e-107	550752
Black Tai	Tagalog	Malaikuarvar	0.0198502	0.000902791	21.9876	3.78897e-107	550751
Black Tai	Dong	Bhumihar	0.0115297	0.000524179	21.9958	3.16035e-107	550752
Black Tai	Miao	Baniyas	0.0145491	0.000661437	21.9962	3.13043e-107	550752
Black Tai	Thai VN	Panta Kapu	0.0114499	0.000520288	22.0068	2.4766e-107	550752
Black Tai	Vietnamese	Chakkiliyan	0.0138224	0.000628076	22.0075	2.44186e-107	550752
Black Tai	Nicobarese	Muslim Karnataka	0.0196326	0.000891998	22.0096	2.32844e-107	550712
Black Tai	Zhuang	Sikh Jatt 2	0.0113788	0.000516949	22.0114	2.24021e-107	550752
Black Tai	Mang	Hakki Pikki	0.016351	0.000742605	22.0184	1.92029e-107	550752
Black Tai	Mulam	Brahmin Vaidik	0.0114303	0.000519103	22.0194	1.87765e-107	550752
Black Tai	Zhuang	Brahmin Vaidik	0.0113017	0.000513153	22.024	1.69522e-107	550752
Black Tai	Murut	Havik	0.0150579	0.000683618	22.0267	1.59714e-107	550751
Black Tai	Vietnamese	Kallar	0.0134536	0.000610484	22.0377	1.2543e-107	550752
Black Tai	Mulam	Agarwal	0.0113496	0.000515	22.0381	1.24116e-107	550752
Black Tai	Dong	Adi Dravider	0.0116358	0.000527756	22.0476	1.00627e-107	550749
Black Tai	Murut	Palliyar	0.0143817	0.000652057	22.0559	8.39359e-108	550752
Black Tai	Mang	Kumhar	0.0160712	0.000728274	22.0675	6.48158e-108	550752
Black Tai	Gelao	Mala	0.0121821	0.000552027	22.0679	6.42596e-108	550752
Black Tai	Gelao	Coorghi	0.0132008	0.000598137	22.0698	6.16684e-108	550752
Black Tai	Murut	Lodhi	0.0142757	0.000646773	22.0722	5.84943e-108	550752
Black Tai	Nicobarese	Patel	0.0197726	0.000895751	22.0738	5.64361e-108	550752
Black Tai	Pathen	Pathan	0.0135229	0.0006125	22.0782	5.12241e-108	550752
Black Tai	Murut	Jew Cochin 1	0.0140298	0.000635402	22.0802	4.89703e-108	550752
Black Tai	Mang	Pulliyar	0.0160614	0.000727371	22.0815	4.76099e-108	550752
Black Tai	Kinh	Baniyas	0.0137455	0.000622251	22.0899	3.95142e-108	550752
Black Tai	Nicobarese	Irula	0.0203939	0.000923089	22.0931	3.68079e-108	550745
Black Tai	Thai VN	Agarwal	0.0114313	0.000517347	22.096	3.45206e-108	550752
Black Tai	Vietnamese	Reddy Telangana	0.014226	0.00064377	22.098	3.30274e-108	550743
Black Tai	Phula	Patel	0.0132335	0.000598689	22.1041	2.88681e-108	550752
Black Tai	She	Chaurasia	0.0138262	0.000625223	22.1141	2.31497e-108	550751
Black Tai	Vietnamese	Kamboj	0.0136607	0.000617663	22.1167	2.18366e-108	550752
Black Tai	She	Naidu	0.013518	0.000611156	22.1187	2.08965e-108	550752
Black Tai	Lahu	Jew Cochin 2	0.0154192	0.000696766	22.1296	1.63936e-108	550741
Black Tai	Lahu	Scheduled Caste Karnataka	0.0156634	0.000707441	22.1409	1.2766e-108	550752
Black Tai	She	Bhil	0.0132021	0.000596224	22.1429	1.2214e-108	550752
Black Tai	Phula	Scheduled Caste Karnataka	0.0136487	0.000616339	22.1449	1.16917e-108	550752
Black Tai	Kinh	Ulladan	0.0129788	0.000586016	22.1475	1.10347e-108	550752
Black Tai	Vietnamese	Brahmin Tiwari	0.0139214	0.000628528	22.1492	1.06089e-108	550752
Black Tai	Nicobarese	Sikh Jatt 1	0.0206556	0.000932527	22.1502	1.03919e-108	550752
Black Tai	Gelao	Kallar	0.0120188	0.000542506	22.1542	9.50775e-109	550752
Black Tai	Mang	Gujarati 2	0.0162829	0.000734889	22.157	8.9275e-109	550752
Black Tai	Dong	Bhil	0.011568	0.000522055	22.1586	8.62616e-109	550752
Black Tai	Dong	Palliyar	0.011361	0.000512686	22.1597	8.40275e-109	550752
Black Tai	Vietnamese	Vysya	0.0139489	0.000629217	22.1687	6.8922e-109	550752
Black Tai	Dong	Pulliyar	0.0115923	0.000522818	22.1726	6.31021e-109	550752
Black Tai	Bajo	Malaikuarvar	0.0181836	0.000819708	22.183	5.0068e-109	548485
Black Tai	Gelao	Kamboj	0.0120146	0.000541499	22.1876	4.52299e-109	550752
Black Tai	Gelao	Brahui	0.0125487	0.000565421	22.1936	3.9618e-109	550752
Black Tai	Dong	Sikh Jatt 1	0.0117191	0.000527899	22.1994	3.47758e-109	550752
Black Tai	Gelao	Brahmin Tiwari	0.0124203	0.000559459	22.2006	3.38789e-109	550752
Black Tai	Murut	Reddy Telangana	0.0151125	0.000680701	22.2013	3.33573e-109	550743
Black Tai	Dong	Kamboj	0.0114199	0.000514128	22.2122	2.61828e-109	550752
Black Tai	She	Kalash	0.0139822	0.000629312	22.2183	2.28703e-109	550752
Black Tai	Murut	Balochi	0.0145672	0.000655624	22.2189	2.25773e-109	550752
Black Tai	Zhuang	Sindhi Pakistan	0.0115129	0.000517955	22.2276	1.85914e-109	550752
Black Tai	Tagalog	Hakki Pikki	0.0186806	0.000840309	22.2306	1.73782e-109	550752
Black Tai	She	Brahmin Catholic Kumta	0.0138064	0.000621004	22.2324	1.6711e-109	550752
Black Tai	Sila	Ulladan	0.0175258	0.000788055	22.2393	1.43179e-109	550752
Black Tai	Dong	Brahui	0.011905	0.000535012	22.2519	1.08163e-109	550752
Black Tai	Mulam	Pathan	0.0115426	0.000518639	22.2555	9.97542e-110	550752
Black Tai	Murut	Makrani	0.0146399	0.000657776	22.2567	9.72355e-110	550752
Black Tai	She	Palliyar	0.0131595	0.00059115	22.2609	8.84189e-110	550752
Black Tai	Semende	Malaikuarvar	0.0172299	0.000773933	22.2627	8.49197e-110	550751
Black Tai	Tay	Burusho	0.0118467	0.000531524	22.2882	4.81449e-110	550752
Black Tai	Vietnamese	Panta Kapu	0.013771	0.000617553	22.2994	3.74783e-110	550752
Black Tai	Gelao	Vysya	0.0122837	0.000550808	22.3012	3.59695e-110	550752
Black Tai	Vietnamese	Arunthatiar	0.0137657	0.000617185	22.304	3.3777e-110	550752
Black Tai	Lahu	Gujjar	0.0157557	0.000706383	22.3048	3.31927e-110	550748
Black Tai	Sila	Malaikuarvar	0.0176036	0.000789097	22.3086	3.05028e-110	550751
Black Tai	Dong	Yadav Rajasthan	0.0120959	0.000542202	22.3088	3.0325e-110	550752
Black Tai	Gelao	Brahmin Catholic Goa	0.0121787	0.000545847	22.3116	2.8518e-110	550752
Black Tai	Murut	Chakkiliyan	0.0143383	0.000642456	22.318	2.47284e-110	550752
Black Tai	Gelao	Arunthatiar	0.0122252	0.00054768	22.3217	2.27514e-110	550752
Black Tai	Nicobarese	Bhil	0.0199745	0.000894811	22.3226	2.22866e-110	550752
Black Tai	Mang	Narikuruvar	0.0168491	0.000754767	22.3236	2.1825e-110	550752
Black Tai	Vietnamese	Mala	0.0138763	0.00062144	22.3292	1.92377e-110	550752
Black Tai	Mang	Irula	0.0165396	0.000740433	22.3377	1.5904e-110	550745
Black Tai	Phula	Oswal Jain	0.0136654	0.00061153	22.3463	1.31291e-110	550742
Black Tai	Murut	Brahmin Tiwari	0.0142805	0.000638984	22.3487	1.24337e-110	550752
Black Tai	Vietnamese	Makrani	0.0141282	0.000632003	22.3547	1.08672e-110	550752
Black Tai	Kinh	Gujjar	0.0136929	0.0006125	22.3557	1.06163e-110	550748
Black Tai	Mang	Naidu	0.0158114	0.000707256	22.3559	1.05725e-110	550752
Black Tai	Dong	Reddy Telangana	0.0120728	0.000539978	22.3579	1.01104e-110	550743
Black Tai	Dong	Coorghi	0.01247	0.000557663	22.3613	9.38376e-111	550752
Black Tai	She	Adi Dravider	0.0135368	0.000605363	22.3615	9.34062e-111	550749
Black Tai	Dong	Vysya	0.0115208	0.000515013	22.3699	7.72669e-111	550752
Black Tai	Vietnamese	Brahui	0.014153	0.000632554	22.3743	7.00205e-111	550752
Black Tai	Vietnamese	Gujarati 1	0.0139888	0.000625072	22.3795	6.23966e-111	550752
Black Tai	Dong	Punjabi	0.011788	0.000526443	22.3917	4.74346e-111	550752
Black Tai	Phula	Muslim Karnataka	0.0132821	0.000593095	22.3945	4.45281e-111	550712
Black Tai	Nicobarese	Coorghi	0.0209122	0.000933594	22.3996	3.96836e-111	550752
Black Tai	Murut	Arunthatiar	0.0144546	0.000645155	22.4048	3.53102e-111	550752
Black Tai	Phula	Hallaki	0.0137418	0.000613079	22.4143	2.85362e-111	550752
Black Tai	Murut	Brahmin Catholic Goa	0.0143338	0.000639487	22.4145	2.8435e-111	550752
Black Tai	Dong	Panta Kapu	0.0115775	0.000516509	22.415	2.81257e-111	550752
Black Tai	Mulam	Burusho	0.011616	0.000518188	22.4167	2.70693e-111	550752
Black Tai	Visayan	Ulladan	0.0197113	0.000879192	22.4197	2.52617e-111	550751
Black Tai	Dong	Brahmin Catholic Goa	0.0116542	0.000519789	22.4211	2.44869e-111	550752
Black Tai	Thai VN	Pathan	0.011918	0.000531448	22.4255	2.22133e-111	550752
Black Tai	Phula	Gujarati 2	0.0134156	0.000598221	22.4258	2.20499e-111	550752
Black Tai	Zhuang	Pathan	0.0116407	0.000518541	22.4489	1.31104e-111	550752
Black Tai	Lahu	Yerukali	0.0157629	0.000702031	22.4533	1.18795e-111	550752
Black Tai	Mang	Muslim Karnataka	0.015577	0.000693599	22.4583	1.06254e-111	550712
Black Tai	Miao	Oswal Jain	0.0140046	0.00062354	22.4598	1.02716e-111	550742
Black Tai	Vietnamese	Brahmin Catholic Goa	0.0137486	0.000612098	22.4614	9.89885e-112	550752
Black Tai	Khmu	Gujjar	0.0157273	0.000700056	22.4658	8.97022e-112	550748
Black Tai	Gelao	Havik	0.0130883	0.000582534	22.4678	8.56967e-112	550751
Black Tai	Pathen	Brahmin Vaidik	0.0135773	0.00060427	22.469	8.34618e-112	550752
Black Tai	Mang	Yerukali	0.0164771	0.00073332	22.4692	8.30806e-112	550752
Black Tai	Murut	Adi Dravider	0.0144116	0.000640983	22.4836	6.00376e-112	550749
Black Tai	Nicobarese	Kalash	0.0199167	0.000885701	22.4869	5.57976e-112	550752
Black Tai	Sila	Hakki Pikki	0.0173341	0.00077069	22.4917	5.00959e-112	550752
Black Tai	Bajo	Ulladan	0.0179303	0.00079679	22.5032	3.86049e-112	548486
Black Tai	She	Yadav Pondicherry	0.0134401	0.000597066	22.5103	3.28865e-112	550752
Black Tai	Dong	Balochi	0.0119613	0.000531121	22.5209	2.58957e-112	550752
Black Tai	Mang	Jew Cochin 2	0.0163134	0.000724252	22.5244	2.39308e-112	550741
Black Tai	Semende	Muslim Karnataka	0.0157184	0.000697657	22.5303	2.09443e-112	550712
Black Tai	Miao	Yerukali	0.0144501	0.000641318	22.5318	2.02474e-112	550752
Black Tai	Phula	Irula	0.0135159	0.000599423	22.5481	1.40114e-112	550745
Black Tai	Lahu	Dhobi	0.0151652	0.000672523	22.5498	1.34955e-112	550752
Black Tai	Mang	Patel	0.0160919	0.000713525	22.5527	1.26452e-112	550752
Black Tai	Semende	Kalash	0.0161875	0.000717392	22.5644	9.69485e-113	550752
Black Tai	Semende	Narikuruvar	0.0168917	0.000748539	22.5662	9.30157e-113	550752
Black Tai	Bajo	Hakki Pikki	0.0174294	0.000772367	22.5663	9.29762e-113	548486
Black Tai	Lahu	Palliyar	0.0149256	0.000661195	22.5737	7.86261e-113	550752
Black Tai	Lahu	Kumhar	0.0151917	0.000672852	22.5781	7.1189e-113	550752
Black Tai	Dong	Makrani	0.0119356	0.000528084	22.6017	4.17227e-113	550752
Black Tai	Bajo	Narikuruvar	0.0176668	0.000781576	22.6041	3.94623e-113	548486
Black Tai	Vietnamese	Sikh Jatt 2	0.0140423	0.000621002	22.6123	3.28005e-113	550752
Black Tai	Visayan	Irula	0.0193695	0.000856562	22.613	3.22504e-113	550744
Black Tai	Phula	Yerukali	0.0141238	0.000624232	22.6259	2.41195e-113	550752
Black Tai	Phula	Jew Cochin 1	0.0133297	0.000589041	22.6294	2.22535e-113	550752
Black Tai	Semende	Irula	0.0163587	0.000722618	22.6381	1.8272e-113	550745
Black Tai	Nicobarese	Yadav Pondicherry	0.0203278	0.000897832	22.641	1.71057e-113	550752
Black Tai	Lahu	Yadav Rajasthan	0.0157368	0.000695058	22.641	1.70961e-113	550752
Black Tai	Gelao	Makrani	0.0127304	0.000561928	22.6549	1.24726e-113	550752
Black Tai	She	Nadar	0.0131227	0.000579126	22.6594	1.12581e-113	550752
Black Tai	Khmu	Malaikuarvar	0.0165289	0.00072937	22.6619	1.06391e-113	550751
Black Tai	Semende	Hallaki	0.0165775	0.000731499	22.6624	1.05313e-113	550752
Black Tai	Gelao	Sindhi Pakistan	0.0126345	0.000557451	22.6648	9.96429e-114	550752
Black Tai	Murut	Gujarati 1	0.0144135	0.000635433	22.683	6.5985e-114	550752
Black Tai	She	Sikh Jatt 1	0.0136322	0.000600794	22.6903	5.58793e-114	550752
Black Tai	She	Chakkiliyan	0.0133511	0.00058822	22.6975	4.74044e-114	550752
Black Tai	Phula	Dhobi	0.0133993	0.000590258	22.7008	4.40391e-114	550752
Black Tai	She	Balochi	0.0138584	0.000610407	22.7036	4.12632e-114	550752
Black Tai	Murut	Panta Kapu	0.0144728	0.000637153	22.7147	3.20552e-114	550752
Black Tai	Vietnamese	Brahmin Vaidik	0.0139575	0.00061431	22.7206	2.80356e-114	550752
Black Tai	Mang	Brahmin Catholic Kumta	0.0162814	0.000716434	22.7256	2.50218e-114	550752
Black Tai	Sila	Baniyas	0.017962	0.000790342	22.7269	2.43049e-114	550752
Black Tai	Semende	Oswal Jain	0.0163165	0.000717888	22.7285	2.33964e-114	550742
Black Tai	Vietnamese	Pathan	0.0141231	0.000621353	22.7296	2.28508e-114	550752
Black Tai	Mang	Hallaki	0.0161934	0.000712253	22.7355	1.99543e-114	550752
Black Tai	Nicobarese	Chaurasia	0.0213864	0.000940574	22.7376	1.90552e-114	550751
Black Tai	Dong Hunan	Burusho	0.013023	0.000572716	22.739	1.84344e-114	550752
Black Tai	Murut	Kallar	0.0142565	0.00062689	22.7417	1.73321e-114	550752
Black Tai	She	Punjabi	0.0137427	0.000604208	22.7451	1.60569e-114	550752
Black Tai	Vietnamese	Agarwal	0.013876	0.000609921	22.7505	1.41968e-114	550752
Black Tai	Nicobarese	Jew Cochin 1	0.0200411	0.000880533	22.7602	1.1378e-114	550752
Black Tai	Mang	Dhobi	0.0163478	0.000718237	22.761	1.11754e-114	550752
Black Tai	Dong	Mala	0.0116619	0.000512271	22.765	1.01876e-114	550752
Black Tai	Mang	Reddy Telangana	0.0166909	0.000733098	22.7676	9.6135e-115	550743
Black Tai	She	Coorghi	0.0141594	0.000621856	22.7696	9.17424e-115	550752
Black Tai	Mang	Sikh Jatt 1	0.0160816	0.00070616	22.7734	8.41956e-115	550752
Black Tai	Miao	Irula	0.0140067	0.000614904	22.7786	7.47296e-115	550745
Black Tai	Dong	Arunthatiar	0.0115278	0.000506038	22.7805	7.14994e-115	550752
Black Tai	Murut	Sikh Jatt 2	0.0145604	0.000639158	22.7806	7.13794e-115	550752
Black Tai	Thai VN	Burusho	0.0117065	0.00051385	22.782	6.91363e-115	550752
Black Tai	Gelao	Gujarati 1	0.0123833	0.000543554	22.7822	6.89204e-115	550752
Black Tai	Gelao	Balochi	0.0126637	0.00055581	22.7842	6.57969e-115	550752
Black Tai	Dong	Brahmin Tiwari	0.0118853	0.00052157	22.7876	6.08321e-115	550752
Black Tai	Nicobarese	Jew Cochin 2	0.0209619	0.000919873	22.7878	6.05411e-115	550741
Black Tai	Mang	Kalash	0.015946	0.000699727	22.7889	5.90473e-115	550752
Black Tai	Mang	Havik	0.0165011	0.000724035	22.7904	5.70301e-115	550751
Black Tai	Murut	Sindhi Pakistan	0.0145486	0.000638321	22.792	5.50161e-115	550752
Black Tai	Bajo	Gujjar	0.0177731	0.000779667	22.7958	5.04749e-115	548482
Black Tai	Mang	Coorghi	0.016605	0.000728063	22.8071	3.90135e-115	550752
Black Tai	Murut	Agarwal	0.0142557	0.000624737	22.8187	2.98871e-115	550752
Black Tai	Lahu	Chaurasia	0.0159041	0.000696805	22.8243	2.63272e-115	550751
Black Tai	Phula	Jew Cochin 2	0.0136367	0.00059726	22.8321	2.20248e-115	550741
Black Tai	Dong	Chakkiliyan	0.0118044	0.000517004	22.8324	2.1873e-115	550752
Black Tai	Nicobarese	Balochi	0.0200305	0.000877207	22.8344	2.08912e-115	550752
Black Tai	Nicobarese	Gujarati 2	0.0206284	0.000903222	22.8387	1.89177e-115	550752
Black Tai	Kinh	Irula	0.0130614	0.000571862	22.8402	1.82987e-115	550745
Black Tai	She	Bhumihar	0.0134508	0.000588429	22.8588	1.1934e-115	550752
Black Tai	Gelao	Brahmin Vaidik	0.0123596	0.000540634	22.8613	1.12889e-115	550752
Black Tai	Nicobarese	Havik	0.0217146	0.000949708	22.8645	1.04925e-115	550751
Black Tai	Murut	Burusho	0.0143276	0.000626514	22.8687	9.51968e-116	550752
Black Tai	She	Kamboj	0.0134097	0.0005863	22.8717	8.89897e-116	550752
Black Tai	Semende	Patel	0.0160839	0.000703162	22.8737	8.48761e-116	550752
Black Tai	Gelao	Sikh Jatt 2	0.0125802	0.000549852	22.8792	7.48012e-116	550752
Black Tai	Gelao	Panta Kapu	0.0123004	0.000537532	22.883	6.85481e-116	550752
Black Tai	Nicobarese	Nadar	0.0201597	0.000880962	22.8838	6.73857e-116	550752
Black Tai	Nicobarese	Yerukali	0.0216	0.000943788	22.8865	6.33628e-116	550752
Black Tai	Nicobarese	Brahmin Catholic Kumta	0.0206864	0.000903839	22.8873	6.22295e-116	550752
Black Tai	Nicobarese	Naidu	0.0204438	0.000893099	22.8908	5.73242e-116	550752
Black Tai	Murut	Mala	0.0145418	0.000635023	22.8997	4.68018e-116	550752
Black Tai	Lao	Baniyas	0.0153438	0.000669971	22.9022	4.41987e-116	537433
Black Tai	Nicobarese	Dhobi	0.0205914	0.000899062	22.9032	4.3214e-116	550752
Black Tai	Phula	Naidu	0.0137072	0.000598295	22.9104	3.65737e-116	550752
Black Tai	Lahu	Patel	0.0153477	0.000669791	22.9141	3.3588e-116	550752
Black Tai	She	Brahui	0.0138416	0.000603885	22.9209	2.87746e-116	550752
Black Tai	Dong	Sikh Jatt 2	0.0120227	0.00052446	22.9239	2.68209e-116	550752
Black Tai	Dong	Sindhi Pakistan	0.0119293	0.000520345	22.9258	2.56915e-116	550752
Black Tai	Khmu	Baniyas	0.0162945	0.000710672	22.9283	2.42369e-116	550752
Black Tai	Lahu	Oswal Jain	0.0155125	0.000676511	22.9302	2.3251e-116	550742
Black Tai	Vietnamese	Sindhi Pakistan	0.0142288	0.000619856	22.9549	1.31509e-116	550752
Black Tai	Phula	Brahmin Catholic Kumta	0.0135238	0.000589086	22.9573	1.24643e-116	550752
Black Tai	Lahu	Reddy Telangana	0.0155305	0.000676119	22.97	9.29479e-117	550743
Black Tai	She	Arunthatiar	0.0133008	0.00057903	22.9709	9.11105e-117	550752
Black Tai	Sila	Narikuruvar	0.0174527	0.000759624	22.9755	8.19688e-117	550752
Black Tai	Lahu	Brahmin Catholic Kumta	0.0154075	0.000670388	22.983	6.89956e-117	550752
Black Tai	Dong	Kallar	0.0114271	0.000497115	22.9867	6.32814e-117	550752
Black Tai	Phula	Pulliyar	0.0133867	0.000582339	22.9878	6.16881e-117	550752
Black Tai	Visayan	Gujarati 2	0.0197492	0.000858975	22.9916	5.65301e-117	550751
Black Tai	Murut	Pathan	0.0145765	0.000633977	22.9921	5.58615e-117	550752
Black Tai	Lahu	Kalash	0.0155628	0.000676861	22.9927	5.5165e-117	550752
Black Tai	Kinh	Hallaki	0.0135694	0.000589978	22.9998	4.68036e-117	550752
Black Tai	Semende	Bhil	0.0159589	0.000693687	23.0059	4.06813e-117	550752
Black Tai	Hmong	Burusho	0.0142176	0.000617984	23.0064	4.02462e-117	537433
Black Tai	Lao	Malaikuarvar	0.0154609	0.000672	23.0073	3.93684e-117	537432
Black Tai	Phula	Kumhar	0.0133588	0.000580381	23.0172	3.13392e-117	550752
Black Tai	Khmu	Hakki Pikki	0.0158959	0.000690388	23.0246	2.64374e-117	550752
Black Tai	Mang	Scheduled Caste Karnataka	0.0167413	0.000726808	23.034	2.12923e-117	550752
Black Tai	Lahu	Jew Cochin 1	0.0149831	0.000650425	23.0358	2.04075e-117	550752
Black Tai	Kinh	Narikuruvar	0.0138239	0.000600104	23.0358	2.03947e-117	550752
Black Tai	Semende	Scheduled Caste Karnataka	0.0161995	0.000703187	23.0372	1.97558e-117	550752
Black Tai	Dong	Lodhi	0.0117857	0.000511494	23.0417	1.7811e-117	550752
Black Tai	Miao	Dhobi	0.0139744	0.000606467	23.0423	1.7578e-117	550752
Black Tai	Murut	Punjabi	0.0150313	0.000652117	23.05	1.46922e-117	550752
Black Tai	Phula	Palliyar	0.013112	0.000568732	23.0548	1.31593e-117	550752
Black Tai	Lahu	Bhil	0.0154431	0.00066983	23.0552	1.30468e-117	550752
Black Tai	Nicobarese	Adi Dravider	0.0203866	0.000884168	23.0573	1.24144e-117	550749
Black Tai	Mang	Yadav Rajasthan	0.0166527	0.000722039	23.0635	1.07691e-117	550752
Black Tai	She	Kallar	0.0131554	0.000570288	23.0679	9.71971e-118	550752
Black Tai	Sila	Gujjar	0.0173144	0.000750519	23.0698	9.30112e-118	550748
Black Tai	Visayan	Patel	0.020025	0.000868009	23.0701	9.25366e-118	550751
Black Tai	Murut	Vysya	0.0143343	0.000621133	23.0777	7.75447e-118	550752
Black Tai	Miao	Yadav Rajasthan	0.0144473	0.000626012	23.0783	7.6452e-118	550752
Black Tai	Murut	Brahmin Vaidik	0.0144836	0.000627556	23.0794	7.45398e-118	550752
Black Tai	Nicobarese	Punjabi	0.0205652	0.000890662	23.0898	5.86408e-118	550752
Black Tai	Mang	Jew Cochin 1	0.0164578	0.000712736	23.0911	5.69288e-118	550752
Black Tai	Visayan	Muslim Karnataka	0.0196568	0.000850674	23.1073	3.91153e-118	550711
Black Tai	Gelao	Agarwal	0.0124812	0.000539959	23.115	3.26952e-118	550752
Black Tai	Miao	Gujarati 2	0.0142754	0.000617432	23.1206	2.87432e-118	550752
Black Tai	Nicobarese	Panta Kapu	0.0204687	0.000884707	23.1362	2.00199e-118	550752
Black Tai	Bajo	Oswal Jain	0.0180035	0.00077808	23.1384	1.90233e-118	548476
Black Tai	Lahu	Havik	0.0160976	0.000695672	23.1397	1.84644e-118	550751
Black Tai	Miao	Hallaki	0.0141782	0.000612697	23.1407	1.80533e-118	550752
Black Tai	Mang	Palliyar	0.0165117	0.000713447	23.1435	1.68995e-118	550752
Black Tai	Nicobarese	Makrani	0.0203905	0.000881021	23.1442	1.66417e-118	550752
Black Tai	Kinh	Oswal Jain	0.0136302	0.000588645	23.1552	1.28905e-118	550742
Black Tai	Phula	Yadav Rajasthan	0.0137914	0.000595365	23.1646	1.03577e-118	550752
Black Tai	Bajo	Baniyas	0.0187427	0.000808903	23.1705	9.0448e-119	548486
Black Tai	Visayan	Pulliyar	0.0192107	0.000828673	23.1825	6.83329e-119	550751
Black Tai	Dong	Agarwal	0.0117564	0.000507116	23.1829	6.77822e-119	550752
Black Tai	Nicobarese	Kamboj	0.0199035	0.000858214	23.1917	5.51749e-119	550752
Black Tai	Phula	Yadav Pondicherry	0.0136403	0.000587827	23.2047	4.08405e-119	550752
Black Tai	Kinh	Yerukali	0.0142052	0.000611717	23.2219	2.73907e-119	550752
Black Tai	She	Lodhi	0.0135675	0.000584018	23.2313	2.19853e-119	550752
Black Tai	She	Reddy Telangana	0.0140429	0.000604463	23.232	2.16188e-119	550743
Black Tai	Tagalog	Gujjar	0.019874	0.000855238	23.238	1.88295e-119	550748
Black Tai	Nicobarese	Brahui	0.0202565	0.000871628	23.2398	1.80493e-119	550752
Black Tai	She	Makrani	0.0138882	0.000597471	23.245	1.59758e-119	550752
Black Tai	She	Mala	0.0135559	0.000583136	23.2465	1.54307e-119	550752
Black Tai	Dong	Gujarati 1	0.0118914	0.000511433	23.2511	1.38648e-119	550752
Black Tai	Semende	Havik	0.0165698	0.000712531	23.2549	1.26825e-119	550751
Black Tai	Phula	Kalash	0.0137589	0.000591382	23.2656	9.88244e-120	550752
Black Tai	Phula	Chaurasia	0.0139118	0.000597872	23.2689	9.14769e-120	550751
Black Tai	Semende	Yerukali	0.0168969	0.000725881	23.2778	7.44815e-120	550752
Black Tai	Zhuang	Burusho	0.0117112	0.000502759	23.2938	5.12366e-120	550752
Black Tai	Mang	Bhil	0.0158832	0.000681573	23.3037	4.06877e-120	550752
Black Tai	She	Brahmin Tiwari	0.0138533	0.000594468	23.3038	4.05957e-120	550752
Black Tai	Lahu	Adi Dravider	0.0154211	0.000661666	23.3065	3.80616e-120	550749
Black Tai	Nicobarese	Bhumihar	0.0200529	0.000860194	23.3121	3.34414e-120	550752
Black Tai	Nicobarese	Palliyar	0.0205994	0.000882853	23.3328	2.06125e-120	550752
Black Tai	Tagalog	Baniyas	0.0202665	0.0008683	23.3405	1.72182e-120	550752
Black Tai	She	Panta Kapu	0.0134008	0.000574133	23.3409	1.70367e-120	550752
Black Tai	Tagalog	Irula	0.0187769	0.000804222	23.3479	1.44763e-120	550745
Black Tai	Nicobarese	Yadav Rajasthan	0.0206344	0.000883555	23.3538	1.26002e-120	550752
Black Tai	Nicobarese	Hallaki	0.0208945	0.000894395	23.3617	1.0493e-120	550752
Black Tai	Dong	Pathan	0.012103	0.000518061	23.3622	1.03542e-120	550752
Black Tai	Nicobarese	Brahmin Tiwari	0.0202706	0.000867039	23.3791	6.97514e-121	550752
Black Tai	Miao	Bhil	0.0137599	0.000588456	23.383	6.36713e-121	550752
Black Tai	She	Sindhi Pakistan	0.0138384	0.000591664	23.389	5.52914e-121	550752
Black Tai	Sila	Oswal Jain	0.0174294	0.000744994	23.3954	4.76509e-121	550742
Black Tai	Visayan	Kalash	0.0200417	0.000856591	23.397	4.57964e-121	550751
Black Tai	Lahu	Mala	0.0153336	0.000655145	23.4048	3.81774e-121	550752
Black Tai	Lahu	Punjabi	0.0155422	0.000663925	23.4096	3.41154e-121	550752
Black Tai	Phula	Coorghi	0.0143925	0.000614768	23.4112	3.2839e-121	550752
Black Tai	Gelao	Pathan	0.0127317	0.00054378	23.4133	3.12831e-121	550752
Black Tai	Miao	Jew Cochin 2	0.0142051	0.000606666	23.4151	3.00218e-121	550741
Black Tai	Semende	Reddy Telangana	0.0164291	0.000700798	23.4434	1.5448e-121	550743
Black Tai	Miao	Muslim Karnataka	0.0137143	0.000584961	23.4449	1.49146e-121	550712
Black Tai	Dong	Brahmin Vaidik	0.0119551	0.000509912	23.4454	1.47386e-121	550752
Black Tai	Phula	Bhil	0.0132133	0.000563577	23.4454	1.47272e-121	550752
Black Tai	Mang	Bhumihar	0.0157976	0.000673783	23.446	1.45049e-121	550752
Black Tai	Tagalog	Ulladan	0.019199	0.000818634	23.4525	1.24627e-121	550752
Black Tai	Kinh	Muslim Karnataka	0.0131435	0.000560394	23.454	1.20459e-121	550712
Black Tai	Lao	Ulladan	0.0148555	0.000632969	23.4695	8.35189e-122	537433
Black Tai	Tagalog	Narikuruvar	0.0197843	0.000842948	23.4704	8.18198e-122	550752
Black Tai	Hanhi	Malaikuarvar	0.0169972	0.000724175	23.4711	8.05187e-122	550751
Black Tai	Visayan	Jew Cochin 2	0.0199698	0.000850781	23.4723	7.82412e-122	550740
Black Tai	Nicobarese	Reddy Telangana	0.0209569	0.000892816	23.4729	7.72316e-122	550743
Black Tai	Mang	Lodhi	0.016239	0.00069164	23.4789	6.69418e-122	550752
Black Tai	Visayan	Yerukali	0.0201583	0.000858419	23.483	6.08128e-122	550751
Black Tai	Kinh	Kumhar	0.0132665	0.000564847	23.4869	5.55759e-122	550752
Black Tai	Nicobarese	Brahmin Catholic Goa	0.0203086	0.000864563	23.49	5.16517e-122	550752
Black Tai	Mang	Brahmin Tiwari	0.0161831	0.000688852	23.4928	4.82779e-122	550752
Black Tai	Pathen	Burusho	0.0139472	0.000593645	23.4942	4.67208e-122	550752
Black Tai	Khmu	Ulladan	0.0160222	0.000681951	23.4947	4.6237e-122	550752
Black Tai	Nicobarese	Kumhar	0.0204447	0.000870055	23.4982	4.25829e-122	550752
Black Tai	Nicobarese	Burusho	0.019068	0.000810418	23.5286	2.08018e-122	550752
Black Tai	Nicobarese	Pulliyar	0.0210206	0.000893292	23.5316	1.93732e-122	550752
Black Tai	Semende	Jew Cochin 2	0.016255	0.000690699	23.5342	1.82313e-122	550741
Black Tai	Visayan	Oswal Jain	0.0201751	0.000857233	23.5351	1.78404e-122	550741
Black Tai	Semende	Chaurasia	0.0169878	0.000721775	23.5361	1.74323e-122	550751
Black Tai	Miao	Naidu	0.014032	0.000596103	23.5396	1.60355e-122	550752
Black Tai	Mang	Yadav Pondicherry	0.0162788	0.000691456	23.5428	1.48792e-122	550752
Black Tai	Nicobarese	Lodhi	0.0207197	0.000879747	23.5518	1.20256e-122	550752
Black Tai	Nicobarese	Mala	0.0208923	0.000887055	23.5525	1.18403e-122	550752
Black Tai	Phula	Sikh Jatt 1	0.0136574	0.000579765	23.5568	1.06801e-122	550752
Black Tai	Mang	Kamboj	0.0158339	0.000671576	23.5773	6.59773e-123	550752
Black Tai	Lahu	Bhumihar	0.0152089	0.000645007	23.5794	6.27133e-123	550752
Black Tai	Miao	Scheduled Caste Karnataka	0.0141955	0.000601758	23.59	4.87838e-123	550752
Black Tai	She	Brahmin Catholic Goa	0.0137605	0.000583179	23.5957	4.26491e-123	550752
Black Tai	She	Sikh Jatt 2	0.0139205	0.000589955	23.5958	4.2597e-123	550752
Black Tai	Lahu	Pulliyar	0.0152381	0.000645476	23.6075	3.22703e-123	550752
Black Tai	Semende	Dhobi	0.016753	0.000709644	23.6076	3.21799e-123	550752
Black Tai	Miao	Kalash	0.0147068	0.000622911	23.6098	3.05912e-123	550752
Black Tai	Mang	Nadar	0.015971	0.000676162	23.6201	2.39546e-123	550752
Black Tai	Borneo	Baniyas	0.0170535	0.000721934	23.6219	2.29641e-123	550752
Black Tai	Hanhi	Hakki Pikki	0.016948	0.000717421	23.6235	2.21176e-123	550752
Black Tai	Semende	Palliyar	0.0162003	0.000685507	23.6326	1.78234e-123	550752
Black Tai	Vietnamese	Burusho	0.0142706	0.000603826	23.6337	1.73656e-123	550752
Black Tai	Visayan	Brahmin Catholic Kumta	0.0200037	0.000846364	23.6348	1.69089e-123	550751
Black Tai	Visayan	Chaurasia	0.0204907	0.000866806	23.6393	1.52065e-123	550750
Black Tai	Khmu	Kalash	0.015862	0.000670775	23.6473	1.25748e-123	550752
Black Tai	Phula	Nadar	0.0133899	0.000566166	23.6501	1.1766e-123	550752
Black Tai	Lao	Oswal Jain	0.0147952	0.000625539	23.6519	1.12752e-123	537423
Black Tai	Sila	Jew Cochin 2	0.0173273	0.000732574	23.6526	1.10882e-123	550741
Black Tai	Bajo	Muslim Karnataka	0.0176238	0.00074502	23.6555	1.03673e-123	548448
Black Tai	Hanhi	Ulladan	0.0168526	0.00071223	23.6618	8.9329e-124	550752
Black Tai	She	Agarwal	0.0136768	0.000577901	23.6664	8.0023e-124	550752
Black Tai	Tagalog	Gujarati 2	0.0199145	0.000841456	23.6668	7.93228e-124	550752
Black Tai	Semende	Gujarati 2	0.0166276	0.000702538	23.6679	7.72299e-124	550752
Black Tai	Nicobarese	Kallar	0.020292	0.000856598	23.6891	4.67392e-124	550752
Black Tai	Tagalog	Hallaki	0.0197809	0.000834624	23.7004	3.56864e-124	550752
Black Tai	Tagalog	Jew Cochin 2	0.0194327	0.000819842	23.7029	3.3618e-124	550741
Black Tai	Visayan	Sikh Jatt 1	0.0199535	0.00084174	23.705	3.20099e-124	550751
Black Tai	Sila	Irula	0.01736	0.000732285	23.7066	3.08519e-124	550745
Black Tai	Semende	Yadav Rajasthan	0.0167881	0.000707783	23.7192	2.2833e-124	550752
Black Tai	Kinh	Dhobi	0.013496	0.000568889	23.7235	2.06471e-124	550752
Black Tai	Kinh	Gujarati 2	0.013671	0.000576255	23.7239	2.04582e-124	550752
Black Tai	Lahu	Sikh Jatt 1	0.0154733	0.000651855	23.7374	1.48393e-124	550752
Black Tai	Kinh	Patel	0.0134382	0.000565736	23.7535	1.01156e-124	550752
Black Tai	Visayan	Havik	0.0204878	0.000862388	23.757	9.29083e-125	550750
Black Tai	Mang	Chaurasia	0.0171064	0.000719694	23.769	6.99634e-125	550751
Black Tai	Khmu	Narikuruvar	0.0165323	0.000695388	23.7742	6.17875e-125	550752
Black Tai	Semende	Yadav Pondicherry	0.0163652	0.000688288	23.7766	5.83192e-125	550752
Black Tai	Lahu	Naidu	0.0156322	0.000657264	23.7838	4.91907e-125	550752
Black Tai	Mang	Brahmin Catholic Goa	0.0164269	0.000690657	23.7844	4.84476e-125	550752
Black Tai	Lahu	Yadav Pondicherry	0.0155234	0.000652642	23.7855	4.72174e-125	550752
Black Tai	Phula	Bhumihar	0.0135593	0.000570051	23.7861	4.64794e-125	550752
Black Tai	Lao	Hakki Pikki	0.0149164	0.000627024	23.7892	4.32197e-125	537433
Black Tai	Lahu	Nadar	0.0152249	0.00063991	23.7923	4.01597e-125	550752
Black Tai	Miao	Brahmin Catholic Kumta	0.0144623	0.000607828	23.7933	3.91465e-125	550752
Black Tai	Semende	Adi Dravider	0.0165334	0.000694841	23.7946	3.80143e-125	550749
Black Tai	Karen Sgaw	Malaikuarvar	0.0192243	0.000807854	23.7967	3.6114e-125	537432
Black Tai	Khmu	Gujarati 2	0.0161144	0.000677082	23.7997	3.36144e-125	550752
Black Tai	Mang	Vysya	0.0164314	0.00069011	23.8098	2.64364e-125	550752
Black Tai	Visayan	Scheduled Caste Karnataka	0.0208166	0.000874279	23.8101	2.62631e-125	550751
Black Tai	Cong	Baniyas	0.0163947	0.000688491	23.8125	2.47903e-125	550752
Black Tai	Nicobarese	Chakkiliyan	0.0206264	0.000865547	23.8305	1.61249e-125	550752
Black Tai	Miao	Chaurasia	0.014438	0.000605824	23.8319	1.55885e-125	550751
Black Tai	Mang	Punjabi	0.0163008	0.00068385	23.8368	1.38941e-125	550752
Black Tai	Visayan	Balochi	0.020094	0.00084281	23.8416	1.23626e-125	550751
Black Tai	Nicobarese	Arunthatiar	0.0204982	0.000859146	23.8589	8.19599e-126	550752
Black Tai	Visayan	Palliyar	0.0192328	0.000806032	23.861	7.78064e-126	550751
Black Tai	Miao	Pulliyar	0.0139126	0.000583019	23.8631	7.40402e-126	550752
Black Tai	Nicobarese	Sindhi Pakistan	0.0204509	0.000856602	23.8745	5.63704e-126	550752
Black Tai	Sila	Naidu	0.016932	0.000709164	23.8761	5.42912e-126	550752
Black Tai	Phula	Balochi	0.0139232	0.000583013	23.8814	4.77928e-126	550752
Black Tai	Visayan	Kumhar	0.0197077	0.000825054	23.8865	4.22861e-126	550751
Black Tai	Gelao	Burusho	0.0130572	0.000546349	23.8991	3.13245e-126	550752
Black Tai	Semende	Brahui	0.0163431	0.000683601	23.9073	2.57115e-126	550752
Black Tai	Nicobarese	Pathan	0.0203499	0.00085108	23.9106	2.37426e-126	550752
Black Tai	Mang	Chakkiliyan	0.0165528	0.000691722	23.9298	1.50108e-126	550752
Black Tai	She	Brahmin Vaidik	0.0138298	0.000577854	23.933	1.38869e-126	550752
Black Tai	Lahu	Coorghi	0.016352	0.00068306	23.9394	1.19274e-126	550752
Black Tai	Kinh	Scheduled Caste Karnataka	0.0138352	0.000577876	23.9415	1.13396e-126	550752
Black Tai	Miao	Nadar	0.0136208	0.000568671	23.952	8.80924e-127	550752
Black Tai	Mang	Brahui	0.0162727	0.000678896	23.9694	5.79644e-127	550752
Black Tai	Lahu	Brahui	0.0156818	0.000654075	23.9755	5.01132e-127	550752
Black Tai	Phula	Adi Dravider	0.0137001	0.000571256	23.9824	4.24665e-127	550749
Black Tai	Kinh	Jew Cochin 2	0.0134909	0.000562478	23.9848	4.01162e-127	550741
Black Tai	Lahu	Kamboj	0.0153449	0.000639683	23.9882	3.69153e-127	550752
Black Tai	Phula	Havik	0.0144709	0.000603148	23.9923	3.34969e-127	550751
Black Tai	Bajo	Yerukali	0.0188711	0.00078653	23.9929	3.30045e-127	548486
Black Tai	Miao	Jew Cochin 1	0.0142088	0.000592198	23.9934	3.262e-127	550752
Black Tai	Bajo	Gujarati 2	0.0179954	0.000750014	23.9934	3.26048e-127	548486
Black Tai	Sila	Dhobi	0.0176511	0.00073553	23.9977	2.93708e-127	550752
Black Tai	Phula	Brahui	0.0137593	0.000573345	23.9982	2.90387e-127	550752
Black Tai	Bajo	Chaurasia	0.0182278	0.000759142	24.011	2.1335e-127	548485
Black Tai	Miao	Coorghi	0.0146741	0.000611104	24.0124	2.06225e-127	550752
Black Tai	Phula	Reddy Telangana	0.0140065	0.000583283	24.0132	2.02529e-127	550743
Black Tai	Visayan	Dhobi	0.0204277	0.0008506	24.0157	1.90817e-127	550751
Black Tai	Cong	Ulladan	0.0161097	0.000670753	24.0173	1.83579e-127	550752
Black Tai	Cong	Malaikuarvar	0.0169669	0.000705993	24.0327	1.26547e-127	550751
Black Tai	Tagalog	Yerukali	0.0203837	0.000848104	24.0344	1.21408e-127	550752
Black Tai	Phula	Mala	0.01356	0.000564124	24.0373	1.13336e-127	550752
Black Tai	Visayan	Jew Cochin 1	0.0201336	0.000837346	24.0446	9.51341e-128	550751
Black Tai	Lao	Gujjar	0.0153431	0.000638109	24.0446	9.49762e-128	537429
Black Tai	Semende	Naidu	0.016282	0.000677092	24.0469	8.98612e-128	550752
Black Tai	Mang	Makrani	0.0164811	0.000685271	24.0504	8.26314e-128	550752
Black Tai	Miao	Yadav Pondicherry	0.0141181	0.00058671	24.0631	6.09084e-128	550752
Black Tai	Sila	Hallaki	0.0177701	0.000738384	24.0662	5.64336e-128	550752
Black Tai	Karen Sgaw	Hakki Pikki	0.0187956	0.00078095	24.0675	5.46869e-128	537433
Black Tai	Miao	Palliyar	0.0135917	0.00056471	24.0684	5.35687e-128	550752
Black Tai	Hanhi	Narikuruvar	0.016854	0.000700106	24.0734	4.74726e-128	550752
Black Tai	Lahu	Chakkiliyan	0.0155527	0.000646006	24.0752	4.55075e-128	550752
Black Tai	Visayan	Coorghi	0.021004	0.000871889	24.0902	3.16351e-128	550751
Black Tai	Phula	Vysya	0.013645	0.000566389	24.0913	3.08497e-128	550752
Black Tai	Mang	Balochi	0.0166544	0.000691292	24.0917	3.05686e-128	550752
Black Tai	Bajo	Havik	0.0187984	0.000780028	24.0997	2.51915e-128	548485
Black Tai	Kinh	Kalash	0.0136424	0.000566028	24.1019	2.38489e-128	550752
Black Tai	Semende	Bhumihar	0.0159941	0.000663496	24.1058	2.1719e-128	550752
Black Tai	Phula	Chakkiliyan	0.0136019	0.000563984	24.1175	1.63902e-128	550752
Black Tai	Semende	Brahmin Catholic Kumta	0.0168237	0.000697528	24.1191	1.57764e-128	550752
Black Tai	Phula	Lodhi	0.0136528	0.000565914	24.1253	1.35792e-128	550752
Black Tai	Semende	Balochi	0.0163522	0.000677753	24.1271	1.299e-128	550752
Black Tai	Bajo	Kalash	0.017624	0.000730304	24.1324	1.14266e-128	548486
Black Tai	Nicobarese	Vysya	0.0207772	0.000860798	24.1372	1.0177e-128	550752
Black Tai	Lahu	Vysya	0.015423	0.000638901	24.1399	9.52715e-129	550752
Black Tai	Bajo	Dhobi	0.0178478	0.000739144	24.1465	8.11825e-129	548486
Black Tai	Khmu	Oswal Jain	0.0162932	0.00067456	24.1538	6.81287e-129	550742
Black Tai	Semende	Makrani	0.0165015	0.000682986	24.1608	5.75542e-129	550752
Black Tai	Semende	Kamboj	0.016042	0.000663875	24.1641	5.30768e-129	550752
Black Tai	Mang	Adi Dravider	0.0165765	0.000685908	24.1672	4.92227e-129	550749
Black Tai	Lahu	Balochi	0.0159891	0.0006616	24.1674	4.9005e-129	550752
Black Tai	She	Gujarati 1	0.0138071	0.00057128	24.1687	4.74606e-129	550752
Black Tai	Miao	Kumhar	0.0140939	0.000583127	24.1695	4.66258e-129	550752
Black Tai	Visayan	Arunthatiar	0.0197856	0.000818616	24.1696	4.64729e-129	550751
Black Tai	Mang	Sindhi Pakistan	0.0163599	0.000676678	24.1767	3.90836e-129	550752
Black Tai	Tagalog	Oswal Jain	0.0197208	0.000815116	24.1939	2.58117e-129	550742
Black Tai	Lahu	Brahmin Tiwari	0.0155875	0.00064406	24.202	2.12023e-129	550752
Black Tai	Lao	Irula	0.0151778	0.000626862	24.2123	1.64956e-129	537426
Black Tai	Nicobarese	Gujarati 1	0.0210393	0.000868851	24.2151	1.54442e-129	550752
Black Tai	Visayan	Makrani	0.0205466	0.000848261	24.2221	1.30296e-129	550751
Black Tai	Nicobarese	Agarwal	0.0204179	0.000842911	24.2231	1.27061e-129	550752
Black Tai	Kinh	Brahmin Catholic Kumta	0.0137533	0.000567752	24.2242	1.23765e-129	550752
Black Tai	Semende	Jew Cochin 1	0.0165057	0.000681337	24.2255	1.19812e-129	550752
Black Tai	Kinh	Palliyar	0.0132158	0.000545266	24.2374	8.97755e-130	550752
Black Tai	Semende	Chakkiliyan	0.0165558	0.000682807	24.2467	7.15678e-130	550752
Black Tai	Bajo	Brahmin Catholic Kumta	0.0179786	0.000741418	24.2489	6.79148e-130	548486
Black Tai	Visayan	Naidu	0.0199403	0.000822247	24.2509	6.46134e-130	550751
Black Tai	Sila	Scheduled Caste Karnataka	0.017772	0.000732814	24.2517	6.3504e-130	550752
Black Tai	Mang	Agarwal	0.016318	0.000672855	24.2519	6.31327e-130	550752
Black Tai	Mang	Gujarati 1	0.0162938	0.000671801	24.254	6.00438e-130	550752
Black Tai	Semende	Brahmin Catholic Goa	0.0162591	0.000670311	24.2561	5.70818e-130	550752
Black Tai	Lahu	Brahmin Catholic Goa	0.0154517	0.000636538	24.2746	3.63614e-130	550752
Black Tai	Sila	Havik	0.0179791	0.000740633	24.2753	3.5735e-130	550751
Black Tai	Kinh	Havik	0.0142999	0.000588826	24.2854	2.79651e-130	550751
Black Tai	Visayan	Lodhi	0.0199839	0.000822805	24.2875	2.65785e-130	550751
Black Tai	Lahu	Arunthatiar	0.0155965	0.000641856	24.2991	2.0017e-130	550752
Black Tai	Phula	Kamboj	0.0133822	0.000550548	24.307	1.65251e-130	550752
Black Tai	Mang	Panta Kapu	0.0164238	0.000675669	24.3075	1.63293e-130	550752
Black Tai	Sila	Sikh Jatt 1	0.0171231	0.000704396	24.309	1.57563e-130	550752
Black Tai	Miao	Mala	0.0139699	0.000574566	24.3138	1.40227e-130	550752
Black Tai	Lahu	Kallar	0.015212	0.000625492	24.3201	1.20142e-130	550752
Black Tai	Semende	Nadar	0.0159956	0.000657689	24.3209	1.17805e-130	550752
Black Tai	Sila	Gujarati 2	0.017603	0.000723721	24.3229	1.12356e-130	550752
Black Tai	Nicobarese	Brahmin Vaidik	0.0205263	0.00084391	24.3229	1.1224e-130	550752
Black Tai	Phula	Brahmin Catholic Goa	0.0137672	0.000565961	24.3253	1.05917e-130	550752
Black Tai	Visayan	Reddy Telangana	0.0207236	0.000851876	24.3271	1.01406e-130	550742
Black Tai	Lahu	Panta Kapu	0.0155233	0.000637817	24.3382	7.73306e-131	550752
Black Tai	Tagalog	Yadav Rajasthan	0.020179	0.000828905	24.3442	6.67312e-131	550752
Black Tai	Semende	Punjabi	0.0168079	0.000690369	24.3462	6.35982e-131	550752
Black Tai	Borneo	Malaikuarvar	0.0173613	0.000713042	24.3482	6.05044e-131	550751
Black Tai	Khmu	Patel	0.0162282	0.000666364	24.3534	5.33742e-131	550752
Black Tai	Visayan	Brahui	0.0205065	0.000841887	24.3578	4.79102e-131	550751
Black Tai	Borneo	Narikuruvar	0.0169862	0.000696993	24.3707	3.49423e-131	550752
Black Tai	Khmu	Hallaki	0.0165251	0.000678056	24.3713	3.44652e-131	550752
Black Tai	Nicobarese	Sikh Jatt 2	0.0205216	0.00084204	24.3714	3.44314e-131	550752
Black Tai	Mang	Arunthatiar	0.0165297	0.000678236	24.3716	3.42611e-131	550752
Black Tai	Visayan	Mala	0.0196567	0.000806421	24.3753	3.12865e-131	550751
Black Tai	Kinh	Bhil	0.0133069	0.000545685	24.3857	2.42578e-131	550752
Black Tai	Mang	Pathan	0.0165101	0.000677026	24.3862	2.3957e-131	550752
Black Tai	Kinh	Chaurasia	0.0140194	0.000574844	24.3882	2.28314e-131	550751
Black Tai	Khmu	Yadav Rajasthan	0.0163121	0.000668822	24.3893	2.22202e-131	550752
Black Tai	Miao	Havik	0.0150097	0.000615245	24.3963	1.87094e-131	550751
Black Tai	Lao	Yerukali	0.0157086	0.000643645	24.4056	1.49043e-131	537433
Black Tai	Miao	Sikh Jatt 1	0.0144598	0.0005924	24.4089	1.37548e-131	550752
Black Tai	Bajo	Bhil	0.0176625	0.000723599	24.4092	1.36582e-131	548486
Black Tai	Bajo	Hallaki	0.0184873	0.000757246	24.4139	1.21696e-131	548486
Black Tai	Bajo	Bhumihar	0.017798	0.000728955	24.4157	1.16506e-131	548486
Black Tai	Lahu	Gujarati 1	0.015613	0.000639416	24.4175	1.1136e-131	550752
Black Tai	Miao	Vysya	0.0139288	0.000570276	24.4247	9.34407e-132	550752
Black Tai	Khmu	Bhil	0.0156981	0.000642642	24.4274	8.75335e-132	550752
Black Tai	Miao	Bhumihar	0.0139656	0.000571529	24.4354	7.18772e-132	550752
Black Tai	Semende	Sikh Jatt 2	0.0163915	0.000670693	24.4397	6.48018e-132	550752
Black Tai	Bajo	Brahmin Catholic Goa	0.0177132	0.000724644	24.4441	5.82056e-132	548486
Black Tai	Visayan	Chakkiliyan	0.0200923	0.00082154	24.4568	4.25559e-132	550751
Black Tai	Miao	Punjabi	0.0143917	0.000588429	24.4578	4.15273e-132	550752
Black Tai	Miao	Kamboj	0.0140806	0.000575653	24.4603	3.91011e-132	550752
Black Tai	Bajo	Jew Cochin 1	0.0179641	0.000734377	24.4617	3.78045e-132	548486
Black Tai	Lahu	Lodhi	0.0159425	0.000651621	24.4659	3.41232e-132	550752
Black Tai	Kinh	Pulliyar	0.0133474	0.000545507	24.4679	3.2463e-132	550752
Black Tai	Sila	Pulliyar	0.0174552	0.000713218	24.4738	2.80976e-132	550752
Black Tai	Sila	Brahmin Catholic Kumta	0.0173724	0.000709816	24.4745	2.75933e-132	550752
Black Tai	Mang	Mala	0.0164469	0.000671986	24.4751	2.72166e-132	550752
Black Tai	She	Pathan	0.0141655	0.000578732	24.4768	2.61072e-132	550752
Black Tai	Miao	Balochi	0.01464	0.000598116	24.4769	2.60532e-132	550752
Black Tai	Sila	Reddy Telangana	0.0180194	0.000736098	24.4797	2.43225e-132	550743
Black Tai	Phula	Punjabi	0.0136802	0.000558819	24.4807	2.37428e-132	550752
Black Tai	Tagalog	Yadav Pondicherry	0.0198833	0.000812124	24.483	2.23989e-132	550752
Black Tai	Miao	Brahui	0.0142671	0.000582422	24.4961	1.62391e-132	550752
Black Tai	Tagalog	Kumhar	0.0192665	0.000786385	24.5002	1.47129e-132	550752
Black Tai	Hanhi	Baniyas	0.0177404	0.000724074	24.5009	1.44583e-132	550752
Black Tai	Sila	Coorghi	0.0177604	0.000724809	24.5036	1.35365e-132	550752
Black Tai	Bajo	Sikh Jatt 1	0.0181803	0.000741814	24.5079	1.21638e-132	548486
Black Tai	Miao	Lodhi	0.0140392	0.000572768	24.5111	1.125e-132	550752
Black Tai	Semende	Sikh Jatt 1	0.0163418	0.000666701	24.5115	1.11518e-132	550752
Black Tai	Sila	Kalash	0.0174677	0.000712527	24.5152	1.01718e-132	550752
Black Tai	Semende	Pulliyar	0.0164129	0.000669493	24.5154	1.01252e-132	550752
Black Tai	Semende	Vysya	0.0163084	0.000664935	24.5264	7.73233e-133	550752
Black Tai	Tagalog	Chaurasia	0.0198323	0.000808588	24.5271	7.60106e-133	550751
Black Tai	Semende	Sindhi Pakistan	0.0164822	0.000671935	24.5294	7.17021e-133	550752
Black Tai	Bajo	Patel	0.0183819	0.000749062	24.5399	5.55061e-133	548486
Black Tai	Kinh	Sikh Jatt 1	0.0137404	0.000559913	24.5402	5.50704e-133	550752
Black Tai	Lahu	Agarwal	0.0154766	0.000630547	24.5448	4.92012e-133	550752
Black Tai	Miao	Chakkiliyan	0.0141177	0.000575073	24.5494	4.3944e-133	550752
Black Tai	Semende	Coorghi	0.0170361	0.000693851	24.553	4.0169e-133	550752
Black Tai	Tagalog	Kalash	0.019991	0.00081368	24.5686	2.73766e-133	550752
Black Tai	Bajo	Brahui	0.0180095	0.000733002	24.5695	2.6776e-133	548486
Black Tai	Bajo	Scheduled Caste Karnataka	0.0187646	0.000763719	24.57	2.64485e-133	548486
Black Tai	Borneo	Hakki Pikki	0.0166617	0.000678126	24.5703	2.62782e-133	550752
Black Tai	Tagalog	Pulliyar	0.0192583	0.000783608	24.5764	2.25763e-133	550752
Black Tai	Semende	Kallar	0.0161315	0.000656354	24.5775	2.20017e-133	550752
Black Tai	Khmu	Muslim Karnataka	0.0157632	0.000641262	24.5815	1.99375e-133	550712
Black Tai	Visayan	Bhil	0.0199096	0.000809597	24.5919	1.54152e-133	550751
Black Tai	Tagalog	Adi Dravider	0.0193568	0.000787094	24.5927	1.51272e-133	550749
Black Tai	Visayan	Vysya	0.0200395	0.000814779	24.595	1.42821e-133	550751
Black Tai	Visayan	Nadar	0.0197793	0.000804069	24.599	1.29398e-133	550751
Black Tai	Tagalog	Nadar	0.0193323	0.000785837	24.6008	1.237e-133	550752
Black Tai	Kinh	Yadav Rajasthan	0.0140467	0.000570861	24.6061	1.08597e-133	550752
Black Tai	Miao	Arunthatiar	0.0137935	0.000560336	24.6164	8.42953e-134	550752
Black Tai	Borneo	Gujjar	0.0170497	0.00069248	24.6213	7.47491e-134	550748
Black Tai	Bajo	Irula	0.0184652	0.000749956	24.6217	7.40437e-134	548479
Black Tai	Tagalog	Sikh Jatt 1	0.0195205	0.000792785	24.6227	7.21258e-134	550752
Black Tai	Khmu	Balochi	0.0160428	0.000651527	24.6234	7.08867e-134	550752
Black Tai	Mang	Kallar	0.0162601	0.000660212	24.6287	6.23059e-134	550752
Black Tai	Visayan	Punjabi	0.0208879	0.000848004	24.6318	5.76359e-134	550751
Black Tai	Cong	Hakki Pikki	0.0163583	0.000663829	24.6423	4.44565e-134	550752
Black Tai	Miao	Patel	0.0143156	0.000580912	24.6433	4.3425e-134	550752
Black Tai	Visayan	Bhumihar	0.0198842	0.000806805	24.6457	4.09546e-134	550751
Black Tai	Borneo	Ulladan	0.0169603	0.000688127	24.647	3.96347e-134	550752
Black Tai	Tagalog	Palliyar	0.0186112	0.000754711	24.6601	2.86759e-134	550752
Black Tai	Kinh	Brahui	0.0138312	0.000560834	24.6618	2.74803e-134	550752
Black Tai	Khmu	Scheduled Caste Karnataka	0.0167633	0.000679708	24.6625	2.6994e-134	550752
Black Tai	Semende	Panta Kapu	0.0164072	0.000664851	24.678	1.84265e-134	550752
Black Tai	Miao	Reddy Telangana	0.0146509	0.000593596	24.6816	1.68635e-134	550743
Black Tai	Tagalog	Muslim Karnataka	0.0192477	0.000779799	24.683	1.63041e-134	550712
Black Tai	Kinh	Coorghi	0.0143445	0.000580971	24.6905	1.35221e-134	550752
Black Tai	Bajo	Pulliyar	0.0179628	0.000727276	24.6988	1.10249e-134	548486
Black Tai	Tagalog	Reddy Telangana	0.0202123	0.000818333	24.6993	1.0882e-134	550743
Black Tai	Khmu	Yerukali	0.0169096	0.000684458	24.7051	9.41753e-135	550752
Black Tai	Visayan	Yadav Pondicherry	0.0205078	0.000830091	24.7054	9.34762e-135	550751
Black Tai	Lawa	Hakki Pikki	0.0187045	0.000757085	24.706	9.21992e-135	537433
Black Tai	Hanhi	Gujjar	0.0171836	0.000695216	24.717	7.02637e-135	550748
Black Tai	Phula	Arunthatiar	0.0136038	0.000550331	24.7194	6.62419e-135	550752
Black Tai	Cong	Gujjar	0.016355	0.000661108	24.7388	4.09243e-135	550748
Black Tai	Bajo	Balochi	0.0181357	0.000733022	24.741	3.87318e-135	548486
Black Tai	Sila	Patel	0.0173241	0.000700006	24.7486	3.21361e-135	550752
Black Tai	Tagalog	Jew Cochin 1	0.019452	0.000785963	24.7493	3.15482e-135	550752
Black Tai	Mang	Brahmin Vaidik	0.0163088	0.00065892	24.7508	3.04002e-135	550752
Black Tai	Mang	Sikh Jatt 2	0.0167126	0.000675024	24.7586	2.50683e-135	550752
Black Tai	Sila	Chaurasia	0.018126	0.000731979	24.763	2.24444e-135	550751
Black Tai	Visayan	Brahmin Catholic Goa	0.0200864	0.000811094	24.7646	2.15994e-135	550751
Black Tai	Khmu	Irula	0.016834	0.000679591	24.7708	1.84927e-135	550745
Black Tai	Lahu	Makrani	0.0160489	0.000647838	24.7729	1.75516e-135	550752
Black Tai	Karen Sgaw	Narikuruvar	0.019109	0.000771163	24.7795	1.49129e-135	537433
Black Tai	Visayan	Adi Dravider	0.0202588	0.000817548	24.78	1.47387e-135	550748
Black Tai	Bajo	Jew Cochin 2	0.0178635	0.000720854	24.7811	1.43509e-135	548475
Black Tai	Tagalog	Dhobi	0.0198985	0.000802837	24.7852	1.29379e-135	550752
Black Tai	Phula	Panta Kapu	0.0138	0.000556589	24.7939	1.04331e-135	550752
Black Tai	Kinh	Nadar	0.0133241	0.000537386	24.7942	1.035e-135	550752
Black Tai	Kinh	Adi Dravider	0.0135036	0.000544512	24.7995	9.07055e-136	550749
Black Tai	Semende	Kumhar	0.0163338	0.000658517	24.8039	8.14005e-136	550752
Black Tai	Bajo	Naidu	0.0179163	0.000722241	24.8065	7.63055e-136	548486
Black Tai	Miao	Brahmin Tiwari	0.0143637	0.000578999	24.8078	7.3804e-136	550752
Black Tai	Tagalog	Scheduled Caste Karnataka	0.0200432	0.00080786	24.8102	6.95322e-136	550752
Black Tai	Lahu	Sindhi Pakistan	0.0158833	0.000640024	24.8167	5.91572e-136	550752
Black Tai	Sila	Adi Dravider	0.0177407	0.000714392	24.8333	3.91695e-136	550749
Black Tai	Lao	Narikuruvar	0.0154607	0.000622408	24.8402	3.30064e-136	537433
Black Tai	Lao	Scheduled Caste Karnataka	0.0155378	0.000625503	24.8406	3.27017e-136	537433
Black Tai	Visayan	Yadav Rajasthan	0.0212381	0.000854864	24.8438	3.01908e-136	550751
Black Tai	Phula	Brahmin Tiwari	0.0140703	0.000566083	24.8555	2.25409e-136	550752
Black Tai	Lahu	Brahmin Vaidik	0.0155663	0.000626158	24.86	2.01483e-136	550752
Black Tai	Khmu	Dhobi	0.0163662	0.000658218	24.8645	1.80367e-136	550752
Black Tai	Bajo	Punjabi	0.0184916	0.000743691	24.8646	1.79631e-136	548486
Black Tai	Miao	Makrani	0.0144331	0.000580447	24.8655	1.75849e-136	550752
Black Tai	Tagalog	Patel	0.020019	0.000804922	24.8708	1.54076e-136	550752
Black Tai	Kinh	Jew Cochin 1	0.0136852	0.000550152	24.8753	1.37789e-136	550752
Black Tai	Khmu	Chaurasia	0.0165267	0.000664369	24.8757	1.36287e-136	550751
Black Tai	Semende	Brahmin Vaidik	0.0164167	0.000659497	24.8928	8.90009e-137	550752
Black Tai	Kinh	Naidu	0.0137601	0.000552729	24.8948	8.47459e-137	550752
Black Tai	Phula	Agarwal	0.0137091	0.000550604	24.8983	7.76946e-137	550752
Black Tai	Phula	Brahmin Vaidik	0.0137787	0.000553154	24.9093	5.89524e-137	550752
Black Tai	Visayan	Kamboj	0.0201292	0.000808034	24.9114	5.60543e-137	550751
Black Tai	Borneo	Patel	0.0166665	0.000669002	24.9125	5.44314e-137	550752
Black Tai	Visayan	Sindhi Pakistan	0.0204603	0.000821259	24.9133	5.3338e-137	550751
Black Tai	Bajo	Kumhar	0.0181396	0.000728042	24.9157	5.03416e-137	548486
Black Tai	Visayan	Kallar	0.0200673	0.000804728	24.9367	2.97387e-137	550751
Black Tai	Kinh	Vysya	0.0138048	0.000553483	24.9416	2.63083e-137	550752
Black Tai	Visayan	Brahmin Tiwari	0.0204353	0.000819294	24.9426	2.56815e-137	550751
[truncated: 861 more rows]

## Sheet: Central Thai
target	source proxy 1	source proxy 2	f3-statistic	SE	Z-score	p-value	number of SNPs
Central Thai	Maonan	Kamboj	-0.0110181	0.000287686	-38.299	0	550752
Central Thai	Maonan	Sikh Jatt 2	-0.010872	0.000290813	-37.3849	6.88667e-306	550752
Central Thai	Maonan	Agarwal	-0.0103778	0.000278096	-37.3174	8.5608e-305	550752
Central Thai	Zhuang	Kamboj	-0.0102196	0.000275986	-37.0295	3.84285e-300	550752
Central Thai	Maonan	Gujarati 1	-0.0107083	0.000293516	-36.4828	2.08053e-291	550752
Central Thai	Maonan	Bhumihar	-0.0105277	0.000289007	-36.4272	1.57973e-290	550752
Central Thai	Zhuang	Panta Kapu	-0.00977096	0.000268314	-36.4161	2.36512e-290	550752
Central Thai	Maonan	Panta Kapu	-0.0104098	0.000288146	-36.1269	8.56557e-286	550752
Central Thai	Maonan	Brahmin Vaidik	-0.010251	0.000283955	-36.1008	2.2071e-285	550752
Central Thai	Zhuang	Nadar	-0.00969085	0.000269158	-36.0043	7.15315e-284	550752
Central Thai	Zhuang	Vysya	-0.00976014	0.000271363	-35.9671	2.73792e-283	550752
Central Thai	Zhuang	Agarwal	-0.00967068	0.000269195	-35.9244	1.26897e-282	550752
Central Thai	Maonan	Pathan	-0.0105285	0.000293147	-35.9153	1.76182e-282	550752
Central Thai	Zhuang	Brahmin Vaidik	-0.00974784	0.000271819	-35.8615	1.21907e-281	550752
Central Thai	Zhuang	Sikh Jatt 2	-0.0100051	0.000279094	-35.8484	1.94601e-281	550752
Central Thai	Maonan	Kallar	-0.010253	0.000286924	-35.7342	1.16617e-279	550752
Central Thai	Maonan	Sindhi Pakistan	-0.0105451	0.000295464	-35.6899	5.6628e-279	550752
Central Thai	Maonan	Balochi	-0.0108443	0.000304023	-35.6693	1.18175e-278	550752
Central Thai	Maonan	Brahui	-0.0109305	0.000307035	-35.6002	1.39086e-277	550752
Central Thai	Zhuang	Brahmin Tiwari	-0.00967281	0.000272049	-35.5555	6.84381e-277	550752
Central Thai	Zhuang	Brahmin Catholic Goa	-0.00979201	0.000276081	-35.4679	1.53739e-275	550752
Central Thai	Maonan	Brahmin Tiwari	-0.010319	0.000291151	-35.4422	3.82308e-275	550752
Central Thai	Mulam	Kamboj	-0.0104	0.000293936	-35.3817	3.26388e-274	550752
Central Thai	Zhuang	Kallar	-0.00972244	0.000275037	-35.3496	1.01564e-273	550752
Central Thai	Maonan	Mala	-0.0100998	0.000286071	-35.305	4.91401e-273	550752
Central Thai	Maonan	Burusho	-0.00943157	0.000267212	-35.2963	6.70117e-273	550752
Central Thai	Zhuang	Gujarati 1	-0.00994466	0.000282065	-35.2567	2.7118e-272	550752
Central Thai	Maonan	Nadar	-0.0103791	0.000295076	-35.1743	4.93813e-271	550752
Central Thai	Zhuang	Sindhi Pakistan	-0.00973513	0.000276837	-35.1656	6.71156e-271	550752
Central Thai	Zhuang	Bhumihar	-0.00969391	0.00027652	-35.0569	3.06351e-269	550752
Central Thai	Mulam	Brahmin Vaidik	-0.00987904	0.000281864	-35.0489	4.04887e-269	550752
Central Thai	Zhuang	Balochi	-0.0101497	0.000289792	-35.024	9.70055e-269	550752
Central Thai	Zhuang	Pathan	-0.00972183	0.000277668	-35.0125	1.45436e-268	550752
Central Thai	Maonan	Makrani	-0.0108571	0.000310901	-34.9214	3.52556e-267	550752
Central Thai	Zhuang	Mala	-0.00951427	0.000272483	-34.9169	4.12075e-267	550752
Central Thai	Zhuang	Chakkiliyan	-0.00953592	0.000273686	-34.8425	5.53236e-266	550752
Central Thai	Maonan	Vysya	-0.0104199	0.000299222	-34.8232	1.08359e-265	550752
Central Thai	Maonan	Brahmin Catholic Goa	-0.0102155	0.000293449	-34.8117	1.61699e-265	550752
Central Thai	Dong	Kamboj	-0.010056	0.000289582	-34.7258	3.20996e-264	550752
Central Thai	Maonan	Chakkiliyan	-0.0100962	0.000290855	-34.7123	5.13681e-264	550752
Central Thai	Maonan	Lodhi	-0.0101953	0.000295179	-34.5393	2.06172e-261	550752
Central Thai	Maonan	Reddy Telangana	-0.0104404	0.000302435	-34.5213	3.84756e-261	550743
Central Thai	Mulam	Sikh Jatt 2	-0.0102041	0.000295668	-34.512	5.29784e-261	550752
Central Thai	Maonan	Punjabi	-0.0103556	0.000300677	-34.4411	6.12979e-260	550752
Central Thai	Dong	Panta Kapu	-0.00959167	0.000278504	-34.4399	6.37674e-260	550752
Central Thai	Mulam	Kallar	-0.00979886	0.000284618	-34.4281	9.57208e-260	550752
Central Thai	Maonan	Yadav Pondicherry	-0.0103373	0.000300824	-34.3634	8.86958e-259	550752
Central Thai	Mulam	Mala	-0.00967802	0.000281777	-34.3464	1.59655e-258	550752
Central Thai	Zhuang	Punjabi	-0.00959035	0.000279256	-34.3425	1.81986e-258	550752
Central Thai	Zhuang	Makrani	-0.0101232	0.000294887	-34.329	2.89684e-258	550752
Central Thai	Mulam	Agarwal	-0.00980162	0.000285637	-34.3149	4.69806e-258	550752
Central Thai	Zhuang	Jew Cochin 1	-0.00993764	0.000289933	-34.2756	1.81164e-257	550752
Central Thai	Zhuang	Brahui	-0.0101555	0.000296551	-34.2453	5.12198e-257	550752
Central Thai	Maonan	Havik	-0.0106391	0.000311487	-34.1557	1.09891e-255	550751
Central Thai	Zhuang	Lodhi	-0.00957703	0.000281126	-34.0667	2.29814e-254	550752
Central Thai	Dong	Agarwal	-0.0094874	0.000278579	-34.0564	3.26341e-254	550752
Central Thai	Mulam	Muslim Karnataka	-0.0101507	0.000298102	-34.0511	3.9034e-254	550712
Central Thai	Mulam	Panta Kapu	-0.00984949	0.000289532	-34.0186	1.18233e-253	550752
Central Thai	Dong	Brahmin Vaidik	-0.00945317	0.000278071	-33.9956	2.58859e-253	550752
Central Thai	Zhuang	Burusho	-0.00852209	0.000250768	-33.984	3.84045e-253	550752
Central Thai	Mulam	Vysya	-0.00980192	0.000288519	-33.9732	5.53421e-253	550752
Central Thai	Mulam	Nadar	-0.00983813	0.000290112	-33.9115	4.5145e-252	550752
Central Thai	Mulam	Pathan	-0.0100676	0.000297271	-33.8668	2.05141e-251	550752
Central Thai	Mulam	Brahui	-0.0104591	0.000309013	-33.8468	4.03993e-251	550752
Central Thai	Dong	Sikh Jatt 2	-0.00971939	0.000287193	-33.8427	4.64155e-251	550752
Central Thai	Mulam	Chakkiliyan	-0.00967968	0.000286133	-33.8293	7.307e-251	550752
Central Thai	Mulam	Balochi	-0.0104035	0.000307593	-33.8224	9.2526e-251	550752
Central Thai	Maonan	Kalash	-0.0107048	0.000316744	-33.7964	2.22394e-250	550752
Central Thai	Zhuang	Naidu	-0.00951381	0.000281813	-33.7593	7.81305e-250	550752
Central Thai	Mulam	Bhumihar	-0.0099186	0.000293964	-33.7409	1.45574e-249	550752
Central Thai	Dong	Kallar	-0.00954676	0.00028302	-33.7317	1.98269e-249	550752
Central Thai	Mulam	Arunthatiar	-0.00962237	0.000286511	-33.5846	2.81372e-247	550752
Central Thai	Maonan	Arunthatiar	-0.00995588	0.000296445	-33.5843	2.8461e-247	550752
Central Thai	Mulam	Brahmin Tiwari	-0.00981094	0.000292177	-33.5787	3.42964e-247	550752
Central Thai	Mulam	Gujarati 1	-0.0100629	0.00030002	-33.5409	1.22125e-246	550752
Central Thai	Zhuang	Muslim Karnataka	-0.00992385	0.000295925	-33.535	1.49067e-246	550712
Central Thai	Dong	Sindhi Pakistan	-0.00966472	0.000288292	-33.524	2.15253e-246	550752
Central Thai	Dong	Brahmin Catholic Goa	-0.00952159	0.000284127	-33.5117	3.25456e-246	550752
Central Thai	Nung	Sikh Jatt 2	-0.0100917	0.000301213	-33.5037	4.25905e-246	550752
Central Thai	Mulam	Lodhi	-0.00975094	0.000291129	-33.4936	5.9784e-246	550752
Central Thai	Zhuang	Reddy Telangana	-0.00983723	0.000293811	-33.4814	8.98246e-246	550743
Central Thai	Dong	Vysya	-0.00968369	0.000289477	-33.4524	2.37724e-245	550752
Central Thai	Zhuang	Bhil	-0.00962984	0.000287988	-33.4383	3.80569e-245	550752
Central Thai	Dong	Brahmin Tiwari	-0.00940963	0.000281426	-33.4355	4.17789e-245	550752
Central Thai	Mulam	Brahmin Catholic Goa	-0.0098543	0.000294796	-33.4275	5.46301e-245	550752
Central Thai	Maonan	Muslim Karnataka	-0.0103443	0.000309552	-33.4169	7.77851e-245	550712
Central Thai	Zhuang	Yadav Pondicherry	-0.00953755	0.000285751	-33.3772	2.93794e-244	550752
Central Thai	Dong	Nadar	-0.00958701	0.000287298	-33.3696	3.78433e-244	550752
Central Thai	Mulam	Burusho	-0.00886507	0.000266313	-33.2882	5.72831e-243	550752
Central Thai	Zhuang	Jew Cochin 2	-0.00969281	0.000291217	-33.2838	6.61338e-243	550741
Central Thai	Zhuang	Arunthatiar	-0.00951722	0.000286029	-33.2737	9.27916e-243	550752
Central Thai	Zhuang	Scheduled Caste Karnataka	-0.00952972	0.000286461	-33.267	1.15853e-242	550752
Central Thai	Dong	Gujarati 1	-0.00969057	0.000292102	-33.1753	2.44279e-241	550752
Central Thai	Maonan	Jew Cochin 2	-0.0102653	0.000309754	-33.1402	7.84565e-241	550741
Central Thai	Nung	Agarwal	-0.00971132	0.000293174	-33.1248	1.30832e-240	550752
Central Thai	Nung	Kamboj	-0.0101473	0.00030668	-33.0877	4.47019e-240	550752
Central Thai	Mulam	Sindhi Pakistan	-0.00995143	0.000301406	-33.0167	4.67641e-239	550752
Central Thai	Maonan	Scheduled Caste Karnataka	-0.010204	0.000309123	-33.0096	5.91029e-239	550752
Central Thai	Mulam	Punjabi	-0.00986115	0.000298825	-32.9997	8.1998e-239	550752
Central Thai	Dong	Pathan	-0.00960797	0.000291448	-32.9663	2.46709e-238	550752
Central Thai	Maonan	Jew Cochin 1	-0.0104767	0.00031789	-32.9569	3.36747e-238	550752
Central Thai	Maonan	Adi Dravider	-0.0102165	0.000310204	-32.9347	7.00338e-238	550749
Central Thai	Mulam	Makrani	-0.0103328	0.000314341	-32.8712	5.67028e-237	550752
Central Thai	Maonan	Chaurasia	-0.0104382	0.000317688	-32.8567	9.14615e-237	550751
Central Thai	Dong	Balochi	-0.00993204	0.000302308	-32.854	9.99346e-237	550752
Central Thai	Nung	Chakkiliyan	-0.00956491	0.000291303	-32.8349	1.87121e-236	550752
Central Thai	Zhuang	Chaurasia	-0.00995037	0.000303076	-32.8313	2.10638e-236	550751
Central Thai	Dong	Brahui	-0.00987162	0.000301133	-32.7816	1.07569e-235	550752
Central Thai	Zhuang	Kumhar	-0.00930701	0.000283974	-32.7741	1.37764e-235	550752
Central Thai	Dong	Chakkiliyan	-0.00920288	0.000281036	-32.7462	3.43738e-235	550752
Central Thai	Maonan	Gujarati 2	-0.0103646	0.000316809	-32.7156	9.38413e-235	550752
Central Thai	Nung	Brahmin Vaidik	-0.00977881	0.00029892	-32.7138	9.93227e-235	550752
Central Thai	Maonan	Kumhar	-0.00992436	0.000303583	-32.6907	2.11419e-234	550752
Central Thai	Maonan	Patel	-0.0102509	0.000313599	-32.6879	2.32254e-234	550752
Central Thai	Nung	Nadar	-0.00966343	0.000295638	-32.6867	2.41605e-234	550752
Central Thai	Dong	Mala	-0.00932543	0.000285684	-32.6424	1.02601e-233	550752
Central Thai	Maonan	Oswal Jain	-0.0106549	0.000326969	-32.5869	6.28582e-233	550742
Central Thai	Nung	Pathan	-0.009957	0.000305984	-32.5409	2.81258e-232	550752
Central Thai	Dong	Bhumihar	-0.0095312	0.000293249	-32.5021	9.9622e-232	550752
Central Thai	Dong	Naidu	-0.00929243	0.000286317	-32.4551	4.59081e-231	550752
Central Thai	Nung	Gujarati 1	-0.00998351	0.000309361	-32.2714	1.76086e-228	550752
Central Thai	Dong	Punjabi	-0.00957351	0.000296801	-32.2557	2.92731e-228	550752
Central Thai	Zhuang	Adi Dravider	-0.00936321	0.000290517	-32.2295	6.815e-228	550749
Central Thai	Mulam	Reddy Telangana	-0.00982057	0.000304751	-32.2249	7.914e-228	550743
Central Thai	Maonan	Bhil	-0.0102787	0.000318975	-32.2241	8.10471e-228	550752
Central Thai	Dong	Jew Cochin 1	-0.0095828	0.000298173	-32.1384	1.28363e-226	550752
Central Thai	Zhuang	Kalash	-0.00977616	0.000304591	-32.096	5.00958e-226	550752
Central Thai	Nung	Bhumihar	-0.00981032	0.000305705	-32.0908	5.91788e-226	550752
Central Thai	Maonan	Naidu	-0.0100459	0.000313325	-32.0624	1.47529e-225	550752
Central Thai	Dong	Adi Dravider	-0.00943135	0.000294179	-32.0599	1.59689e-225	550749
Central Thai	Nung	Brahmin Catholic Goa	-0.00980272	0.000305835	-32.0523	2.03643e-225	550752
Central Thai	Nung	Brahui	-0.010257	0.000320353	-32.0179	6.14258e-225	550752
Central Thai	Nung	Mala	-0.00961715	0.00030043	-32.0113	7.60241e-225	550752
Central Thai	Dong	Makrani	-0.00989343	0.000309189	-31.998	1.1635e-224	550752
Central Thai	Zhuang	Gujarati 2	-0.00973388	0.000304454	-31.9716	2.70438e-224	550752
Central Thai	Dong	Muslim Karnataka	-0.00964047	0.000301582	-31.9664	3.19988e-224	550712
Central Thai	Dong	Jew Cochin 2	-0.00957855	0.000300007	-31.9278	1.09959e-223	550741
Central Thai	Zhuang	Patel	-0.00963329	0.000302218	-31.8753	5.86672e-223	550752
Central Thai	Mulam	Bhil	-0.00951304	0.000298479	-31.8718	6.57654e-223	550752
Central Thai	Mulam	Jew Cochin 2	-0.00974504	0.000305931	-31.8537	1.17118e-222	550741
Central Thai	Dong	Lodhi	-0.00922336	0.00028985	-31.8211	3.30553e-222	550752
Central Thai	Maonan	Dhobi	-0.0101782	0.000320085	-31.7985	6.79567e-222	550752
Central Thai	Mulam	Yadav Pondicherry	-0.00975024	0.000306821	-31.7783	1.29286e-221	550752
Central Thai	Nung	Panta Kapu	-0.00969069	0.000304964	-31.7765	1.36735e-221	550752
Central Thai	Nung	Brahmin Tiwari	-0.00965506	0.000304207	-31.7385	4.57854e-221	550752
Central Thai	Zhuang	Havik	-0.009815	0.000309803	-31.6814	2.7986e-220	550751
Central Thai	Maonan	Yadav Rajasthan	-0.0104796	0.000330789	-31.6808	2.86065e-220	550752
Central Thai	Nung	Kallar	-0.00950323	0.000300088	-31.6681	4.27458e-220	550752
Central Thai	Mulam	Jew Cochin 1	-0.00986467	0.000311765	-31.6414	9.96238e-220	550752
Central Thai	Maonan	Sikh Jatt 1	-0.0100839	0.00031872	-31.6387	1.08618e-219	550752
Central Thai	Nung	Vysya	-0.00975598	0.000308634	-31.6102	2.67289e-219	550752
Central Thai	Zhuang	Pulliyar	-0.00908729	0.000287612	-31.5956	4.24494e-219	550752
Central Thai	Mulam	Kumhar	-0.00948909	0.000300459	-31.5819	6.53401e-219	550752
Central Thai	Tay	Kamboj	-0.0101569	0.000321639	-31.5787	7.23521e-219	550752
Central Thai	Nung	Sindhi Pakistan	-0.00968965	0.000307049	-31.5573	1.42403e-218	550752
Central Thai	Dong	Yadav Pondicherry	-0.00948414	0.000300592	-31.5515	1.70782e-218	550752
Central Thai	Maonan	Brahmin Catholic Kumta	-0.0104288	0.000330684	-31.537	2.70193e-218	550752
Central Thai	Muong	Kamboj	-0.0103817	0.000329523	-31.5054	7.33246e-218	550752
Central Thai	Zhuang	Palliyar	-0.00881614	0.000280604	-31.4184	1.13405e-216	550752
Central Thai	Dong	Arunthatiar	-0.00934974	0.000298091	-31.3654	6.0058e-216	550752
Central Thai	Mulam	Chaurasia	-0.0100279	0.000320083	-31.3292	1.86725e-215	550751
Central Thai	Zhuang	Sikh Jatt 1	-0.0093457	0.000299148	-31.2411	2.94796e-214	550752
Central Thai	Mulam	Adi Dravider	-0.00945648	0.000302873	-31.2225	5.26876e-214	550749
Central Thai	Mulam	Patel	-0.00982647	0.000315005	-31.1947	1.25779e-213	550752
Central Thai	Zhuang	Baniyas	-0.0101978	0.000326965	-31.1892	1.49132e-213	550752
Central Thai	Zhuang	Dhobi	-0.00947171	0.000303739	-31.1837	1.77261e-213	550752
Central Thai	Zhuang	Gujjar	-0.0102021	0.000327174	-31.1824	1.84685e-213	550748
Central Thai	Muong	Agarwal	-0.00979691	0.000314546	-31.1462	5.7081e-213	550752
Central Thai	Mulam	Sikh Jatt 1	-0.00971456	0.00031194	-31.1424	6.42998e-213	550752
Central Thai	Dong	Chaurasia	-0.00968887	0.000311276	-31.1263	1.06324e-212	550751
Central Thai	Maonan	Hallaki	-0.0100475	0.000323332	-31.075	5.23895e-212	550752
Central Thai	Zhuang	Brahmin Catholic Kumta	-0.00966724	0.00031122	-31.0624	7.7512e-212	550752
Central Thai	Nung	Balochi	-0.0101378	0.000326372	-31.0621	7.83818e-212	550752
Central Thai	Dong	Reddy Telangana	-0.00953082	0.000307043	-31.0407	1.52279e-211	550743
Central Thai	Nung	Lodhi	-0.00958326	0.000308863	-31.0275	2.29533e-211	550752
Central Thai	Dong	Burusho	-0.00813368	0.000262427	-30.994	6.48865e-211	550752
Central Thai	Maonan	Coorghi	-0.0101372	0.000327076	-30.9934	6.6071e-211	550752
Central Thai	Zhuang	Hallaki	-0.00946779	0.000305685	-30.9724	1.27064e-210	550752
Central Thai	Kinh	Brahmin Vaidik	-0.00809605	0.000261408	-30.9709	1.32769e-210	550752
Central Thai	Nung	Muslim Karnataka	-0.00998079	0.000322647	-30.934	4.16582e-210	550712
Central Thai	Nung	Jew Cochin 1	-0.00981255	0.000317643	-30.8917	1.54327e-209	550752
Central Thai	Tay	Brahmin Vaidik	-0.00958161	0.000310182	-30.8903	1.61465e-209	550752
Central Thai	Kinh	Kamboj	-0.00840677	0.00027217	-30.8879	1.73505e-209	550752
Central Thai	Zhuang	Oswal Jain	-0.00976537	0.000316187	-30.8848	1.91283e-209	550742
Central Thai	Maonan	Gujjar	-0.0110309	0.000357288	-30.874	2.66818e-209	550748
Central Thai	Mulam	Gujarati 2	-0.00977047	0.000316911	-30.8304	1.02718e-208	550752
Central Thai	Maonan	Yerukali	-0.0102663	0.000333057	-30.8246	1.22781e-208	550752
Central Thai	Mulam	Naidu	-0.0093626	0.000303872	-30.811	1.86605e-208	550752
Central Thai	Thai VN	Brahmin Vaidik	-0.00933506	0.00030305	-30.8037	2.34099e-208	550752
Central Thai	Zhuang	Coorghi	-0.00977405	0.00031768	-30.767	7.24094e-208	550752
Central Thai	Zhuang	Yadav Rajasthan	-0.00975291	0.00031716	-30.7507	1.19555e-207	550752
Central Thai	Kinh	Kallar	-0.00821645	0.000267237	-30.7459	1.38714e-207	550752
Central Thai	Nung	Burusho	-0.00885272	0.000288065	-30.7317	2.14876e-207	550752
Central Thai	Mulam	Scheduled Caste Karnataka	-0.00961141	0.000313116	-30.696	6.43806e-207	550752
Central Thai	Mulam	Pulliyar	-0.00919745	0.000299956	-30.6627	1.78952e-206	550752
Central Thai	Dong	Brahmin Catholic Kumta	-0.00979784	0.000319793	-30.6381	3.80669e-206	550752
Central Thai	Mulam	Palliyar	-0.00889844	0.000290801	-30.5998	1.23225e-205	550752
Central Thai	Dong	Scheduled Caste Karnataka	-0.00936315	0.000307353	-30.4639	7.8524e-204	550752
Central Thai	Nung	Reddy Telangana	-0.00972721	0.000319331	-30.4612	8.51639e-204	550743
Central Thai	Mulam	Gujjar	-0.0104924	0.000344527	-30.4544	1.04746e-203	550748
Central Thai	Tay	Sikh Jatt 2	-0.00975505	0.000320548	-30.4324	2.04661e-203	550752
Central Thai	Zhuang	Yerukali	-0.00970022	0.000318896	-30.4181	3.16312e-203	550752
Central Thai	Dong	Kumhar	-0.00916747	0.000301406	-30.4157	3.41039e-203	550752
Central Thai	Dao	Kamboj	-0.00989951	0.000325522	-30.4112	3.91031e-203	550752
Central Thai	Nung	Yadav Pondicherry	-0.00991215	0.000325985	-30.4068	4.46938e-203	550752
Central Thai	Dong	Kalash	-0.00949173	0.000312334	-30.3897	7.52165e-203	550752
Central Thai	Muong	Brahmin Vaidik	-0.00989164	0.000326249	-30.3193	6.37516e-202	550752
Central Thai	Nung	Makrani	-0.0101975	0.000336527	-30.3022	1.0732e-201	550752
Central Thai	Mulam	Brahmin Catholic Kumta	-0.00991347	0.000327214	-30.2966	1.27129e-201	550752
Central Thai	Muong	Sikh Jatt 2	-0.0101843	0.000336277	-30.2855	1.77767e-201	550752
Central Thai	Nung	Adi Dravider	-0.00961366	0.000317557	-30.2738	2.53371e-201	550749
Central Thai	Nung	Arunthatiar	-0.00941191	0.000311159	-30.2479	5.55967e-201	550752
Central Thai	Mulam	Havik	-0.00983561	0.000325609	-30.2068	1.92601e-200	550751
Central Thai	Kinh	Agarwal	-0.00809803	0.000268128	-30.2021	2.2233e-200	550752
Central Thai	Muong	Vysya	-0.00977394	0.000323694	-30.195	2.75719e-200	550752
Central Thai	Tay	Agarwal	-0.0094357	0.000312546	-30.1898	3.22235e-200	550752
Central Thai	Tay	Sindhi Pakistan	-0.00971661	0.000321861	-30.1889	3.3166e-200	550752
Central Thai	Mulam	Oswal Jain	-0.00982665	0.000325881	-30.1541	9.4867e-200	550742
Central Thai	Tay	Vysya	-0.0095148	0.000315704	-30.1383	1.52458e-199	550752
Central Thai	Kinh	Brahui	-0.00858722	0.000285263	-30.1028	4.4467e-199	550752
Central Thai	Tay	Nadar	-0.00939753	0.000312389	-30.0828	8.14115e-199	550752
Central Thai	Dong	Patel	-0.00935698	0.000311231	-30.0644	1.41496e-198	550752
Central Thai	Mulam	Dhobi	-0.00978306	0.000325582	-30.0479	2.32552e-198	550752
Central Thai	Muong	Kallar	-0.00971957	0.000323716	-30.025	4.63454e-198	550752
Central Thai	Tay	Brahmin Catholic Goa	-0.0097037	0.000323243	-30.0199	5.40364e-198	550752
Central Thai	Maonan	Pulliyar	-0.00944385	0.000314598	-30.0188	5.57422e-198	550752
Central Thai	Muong	Pathan	-0.0101324	0.000338183	-29.9612	3.14598e-197	550752
Central Thai	Muong	Panta Kapu	-0.00992038	0.000331112	-29.9608	3.1859e-197	550752
Central Thai	Maonan	Palliyar	-0.00926351	0.000309262	-29.9536	3.94934e-197	550752
Central Thai	Mulam	Kalash	-0.00982587	0.000328054	-29.952	4.14333e-197	550752
Central Thai	Dong	Gujjar	-0.010104	0.000337471	-29.9404	5.86865e-197	550748
Central Thai	Nung	Kalash	-0.00997441	0.000333161	-29.9387	6.17699e-197	550752
Central Thai	Dong	Hallaki	-0.00933418	0.000311842	-29.9324	7.44795e-197	550752
Central Thai	Muong	Bhumihar	-0.00980897	0.000327713	-29.9316	7.63399e-197	550752
Central Thai	Dong	Gujarati 2	-0.00961495	0.00032143	-29.913	1.33155e-196	550752
Central Thai	Kinh	Lodhi	-0.00802638	0.000268435	-29.9007	1.9296e-196	550752
Central Thai	Nung	Jew Cochin 2	-0.00972485	0.000325337	-29.8916	2.52718e-196	550741
Central Thai	Tay	Gujarati 1	-0.00985336	0.000329876	-29.8699	4.83629e-196	550752
Central Thai	Thai VN	Sikh Jatt 2	-0.00960839	0.000322138	-29.8269	1.75118e-195	550752
Central Thai	Muong	Lodhi	-0.00976246	0.000327527	-29.8066	3.21152e-195	550752
Central Thai	Nung	Naidu	-0.00962746	0.000323023	-29.8043	3.43797e-195	550752
Central Thai	Kinh	Pathan	-0.00821339	0.000275627	-29.7989	4.03945e-195	550752
Central Thai	Muong	Nadar	-0.00979639	0.000328796	-29.7947	4.56974e-195	550752
Central Thai	Kinh	Sikh Jatt 2	-0.00828673	0.000278213	-29.7856	6.00168e-195	550752
Central Thai	Dai	Agarwal	-0.00907967	0.000304935	-29.7758	8.04506e-195	550752
Central Thai	Thai VN	Reddy Telangana	-0.00975962	0.000328015	-29.7536	1.55656e-194	550743
Central Thai	Thai VN	Lodhi	-0.00928822	0.000312413	-29.7306	3.08912e-194	550752
Central Thai	Dong	Dhobi	-0.00939083	0.00031634	-29.6859	1.16818e-193	550752
Central Thai	Kinh	Bhumihar	-0.00803505	0.000270678	-29.685	1.20084e-193	550752
Central Thai	Maonan	Baniyas	-0.0107111	0.000360886	-29.6801	1.3864e-193	550752
Central Thai	Dong	Oswal Jain	-0.00950775	0.000320386	-29.6759	1.57124e-193	550742
Central Thai	Kinh	Sindhi Pakistan	-0.0081777	0.000275678	-29.664	2.23697e-193	550752
Central Thai	Mulam	Hallaki	-0.00946787	0.000319171	-29.664	2.23953e-193	550752
Central Thai	Kinh	Gujarati 1	-0.0083656	0.000282038	-29.6613	2.42478e-193	550752
Central Thai	Muong	Sindhi Pakistan	-0.00999054	0.000336838	-29.6598	2.53724e-193	550752
Central Thai	Kinh	Nadar	-0.0082055	0.000276706	-29.6542	2.99387e-193	550752
Central Thai	Nung	Punjabi	-0.0096954	0.000327023	-29.6474	3.65837e-193	550752
Central Thai	Tay	Panta Kapu	-0.00965087	0.000325549	-29.6449	3.94186e-193	550752
Central Thai	Dong	Yerukali	-0.00953199	0.000321663	-29.6334	5.54567e-193	550752
Central Thai	Kinh	Balochi	-0.00857957	0.000289533	-29.6324	5.72024e-193	550752
Central Thai	Kinh	Brahmin Catholic Goa	-0.00805797	0.000272314	-29.5907	1.96991e-192	550752
Central Thai	Mulam	Yerukali	-0.00975411	0.000329788	-29.5769	2.95894e-192	550752
Central Thai	Muong	Burusho	-0.00903743	0.000305613	-29.5715	3.47712e-192	550752
Central Thai	Nung	Havik	-0.0100277	0.000339154	-29.5667	4.00687e-192	550751
Central Thai	Dong	Bhil	-0.00906148	0.000306559	-29.5587	5.07914e-192	550752
Central Thai	Kinh	Chakkiliyan	-0.0078807	0.000266707	-29.5481	6.93985e-192	550752
Central Thai	Dai	Panta Kapu	-0.00919697	0.000311281	-29.5456	7.47895e-192	550752
Central Thai	Lue (Changmai et al. 2022)	Agarwal	-0.00983044	0.00033276	-29.5421	8.28624e-192	537433
Central Thai	Thai VN	Brahmin Catholic Goa	-0.00948812	0.000321247	-29.5353	1.01476e-191	550752
Central Thai	Lue (Changmai et al. 2022)	Kamboj	-0.0102385	0.000346696	-29.5318	1.12661e-191	537433
Central Thai	Tay	Brahmin Tiwari	-0.00955099	0.000323497	-29.5242	1.40852e-191	550752
Central Thai	Thai VN	Kamboj	-0.00961598	0.000325797	-29.5152	1.83529e-191	550752
Central Thai	Mulam	Yadav Rajasthan	-0.00980973	0.000332441	-29.5082	2.26131e-191	550752
Central Thai	Maonan	Narikuruvar	-0.0103543	0.000351292	-29.4748	6.05318e-191	550752
Central Thai	Nung	Bhil	-0.00968883	0.000328786	-29.4685	7.29766e-191	550752
Central Thai	Dai	Kallar	-0.00915559	0.000310723	-29.4654	7.99543e-191	550752
Central Thai	Muong	Brahmin Catholic Goa	-0.0099142	0.000336488	-29.4638	8.39255e-191	550752
Central Thai	Thai VN	Panta Kapu	-0.00921091	0.000312668	-29.459	9.6426e-191	550752
Central Thai	Lue (Changmai et al. 2022)	Brahmin Vaidik	-0.0098617	0.00033501	-29.437	1.84646e-190	537433
Central Thai	Nung	Scheduled Caste Karnataka	-0.00951152	0.000323238	-29.4258	2.57052e-190	550752
Central Thai	Tay	Balochi	-0.0100571	0.000341998	-29.407	4.4747e-190	550752
Central Thai	Muong	Mala	-0.00951451	0.000323649	-29.3976	5.89029e-190	550752
Central Thai	Kinh	Mala	-0.00803266	0.000273312	-29.3901	7.34907e-190	550752
Central Thai	Dong	Sikh Jatt 1	-0.00925518	0.000314963	-29.3849	8.55751e-190	550752
Central Thai	Thai VN	Agarwal	-0.00929354	0.000316347	-29.3777	1.05824e-189	550752
Central Thai	Kinh	Panta Kapu	-0.00804616	0.000273925	-29.3736	1.19347e-189	550752
Central Thai	Dai	Kamboj	-0.00958855	0.000326455	-29.3718	1.25988e-189	550752
Central Thai	Tay	Bhumihar	-0.00981346	0.000334133	-29.3699	1.33167e-189	550752
Central Thai	Kinh	Brahmin Tiwari	-0.0080699	0.000274812	-29.3652	1.52913e-189	550752
Central Thai	Tay	Brahui	-0.0100708	0.000343373	-29.3291	4.41514e-189	550752
Central Thai	Muong	Chakkiliyan	-0.00943377	0.000321657	-29.3287	4.47053e-189	550752
Central Thai	Tay	Pathan	-0.00960389	0.000327512	-29.3238	5.16391e-189	550752
Central Thai	Tay	Naidu	-0.00938691	0.000320182	-29.3174	6.22789e-189	550752
Central Thai	Zhuang	Hakki Pikki	-0.00961616	0.0003285	-29.2729	2.29298e-188	550752
Central Thai	Thai VN	Vysya	-0.00937808	0.000320601	-29.2515	4.29336e-188	550752
Central Thai	Tay	Chakkiliyan	-0.00927969	0.000317417	-29.235	6.97065e-188	550752
Central Thai	Zhuang	Narikuruvar	-0.00952533	0.000325933	-29.2249	9.3751e-188	550752
Central Thai	Thai VN	Kallar	-0.00932156	0.000319164	-29.2062	1.6165e-187	550752
Central Thai	Dai	Nadar	-0.0090924	0.000311669	-29.1732	4.24057e-187	550752
Central Thai	Nung	Pulliyar	-0.00912738	0.000312916	-29.1688	4.8268e-187	550752
Central Thai	Muong	Brahmin Tiwari	-0.00980945	0.000336432	-29.1573	6.75202e-187	550752
Central Thai	Dai	Brahmin Vaidik	-0.00909446	0.000312125	-29.1372	1.21342e-186	550752
Central Thai	Thai VN	Gujarati 1	-0.0095016	0.000326111	-29.1361	1.25426e-186	550752
Central Thai	Lue (Changmai et al. 2022)	Sindhi Pakistan	-0.00996592	0.000342231	-29.1204	1.98027e-186	537433
Central Thai	Thai VN	Nadar	-0.00937516	0.000322037	-29.1121	2.52472e-186	550752
Central Thai	Kinh	Muslim Karnataka	-0.00823135	0.000282823	-29.1042	3.17385e-186	550712
Central Thai	Nung	Chaurasia	-0.0098914	0.000340237	-29.0721	8.10127e-186	550751
Central Thai	Muong	Balochi	-0.0103161	0.000354993	-29.0601	1.14813e-185	550752
Central Thai	Dao	Brahmin Vaidik	-0.00931617	0.000320725	-29.0472	1.66863e-185	550752
Central Thai	Tay	Mala	-0.00923868	0.000318253	-29.0293	2.80717e-185	550752
Central Thai	Lue (Changmai et al. 2022)	Nadar	-0.00982491	0.000338551	-29.0205	3.6306e-185	537433
Central Thai	Nung	Yadav Rajasthan	-0.0101044	0.000348257	-29.0143	4.33967e-185	550752
Central Thai	Tay	Muslim Karnataka	-0.00980957	0.000338364	-28.9911	8.50727e-185	550712
Central Thai	Maonan	Malaikuarvar	-0.010633	0.000366927	-28.9784	1.23232e-184	550751
Central Thai	Maonan	Hakki Pikki	-0.01012	0.000349576	-28.9494	2.8574e-184	550752
Central Thai	Muong	Gujarati 1	-0.0100116	0.000345928	-28.9413	3.61391e-184	550752
Central Thai	Muong	Punjabi	-0.00989168	0.000341796	-28.9403	3.71839e-184	550752
Central Thai	Nung	Brahmin Catholic Kumta	-0.00983552	0.000340398	-28.8942	1.41303e-183	550752
Central Thai	Dai	Sikh Jatt 2	-0.00932469	0.000322757	-28.8907	1.56214e-183	550752
Central Thai	Tay	Reddy Telangana	-0.00965786	0.000334604	-28.8635	3.42727e-183	550743
Central Thai	Dai	Vysya	-0.00904221	0.000313637	-28.8302	8.98116e-183	550752
Central Thai	Muong	Arunthatiar	-0.0095397	0.000331219	-28.8018	2.0371e-182	550752
Central Thai	Dao	Sikh Jatt 2	-0.00940698	0.000326625	-28.8005	2.1114e-182	550752
Central Thai	Thai VN	Chakkiliyan	-0.00895304	0.000311117	-28.7771	4.15465e-182	550752
Central Thai	Muong	Muslim Karnataka	-0.00989947	0.000344163	-28.7639	6.06812e-182	550712
Central Thai	Muong	Reddy Telangana	-0.00990246	0.000344464	-28.7475	9.73382e-182	550743
Central Thai	Tay	Arunthatiar	-0.00931794	0.000324134	-28.7472	9.81725e-182	550752
Central Thai	Mulam	Coorghi	-0.00950199	0.000330703	-28.7327	1.49027e-181	550752
Central Thai	Dong	Havik	-0.00963731	0.000335415	-28.7325	1.49725e-181	550751
Central Thai	Zhuang	Irula	-0.00882599	0.000307372	-28.7144	2.52517e-181	550745
Central Thai	Thai VN	Sindhi Pakistan	-0.00941462	0.000327896	-28.7122	2.68584e-181	550752
Central Thai	Kinh	Jew Cochin 2	-0.0082079	0.000285878	-28.7112	2.76916e-181	550741
Central Thai	Dong	Baniyas	-0.00997672	0.000347592	-28.7024	3.56529e-181	550752
Central Thai	Nung	Patel	-0.00959447	0.000334693	-28.6665	9.99264e-181	550752
Central Thai	Lue (Changmai et al. 2022)	Chakkiliyan	-0.00946746	0.00033052	-28.6441	1.89844e-180	537433
Central Thai	Muong	Yadav Pondicherry	-0.00966522	0.000337862	-28.607	5.50313e-180	550752
Central Thai	Dao	Pathan	-0.00940641	0.000328886	-28.6008	6.56257e-180	550752
Central Thai	Dai	Pathan	-0.0093781	0.000327904	-28.6002	6.68662e-180	550752
Central Thai	Dai	Mala	-0.00893894	0.000312569	-28.5982	7.06458e-180	550752
Central Thai	Lue (Changmai et al. 2022)	Panta Kapu	-0.00977008	0.000341674	-28.5948	7.80416e-180	537433
Central Thai	Tay	Lodhi	-0.00937851	0.000328061	-28.5877	9.564e-180	550752
Central Thai	Thai VN	Arunthatiar	-0.00906744	0.000317222	-28.5839	1.0657e-179	550752
Central Thai	Dai	Burusho	-0.00833611	0.000291706	-28.5771	1.29396e-179	550752
Central Thai	Nung	Sikh Jatt 1	-0.00939232	0.000328681	-28.5758	1.34257e-179	550752
Central Thai	Nung	Yerukali	-0.00989147	0.000346223	-28.5697	1.60072e-179	550752
Central Thai	Dai	Arunthatiar	-0.0089633	0.000313923	-28.5525	2.61191e-179	550752
Central Thai	Dai	Chakkiliyan	-0.00883152	0.000309407	-28.5434	3.39224e-179	550752
Central Thai	Tay	Burusho	-0.0085337	0.00029898	-28.5428	3.45493e-179	550752
Central Thai	Tay	Kallar	-0.00923618	0.000323954	-28.5108	8.60844e-179	550752
Central Thai	Kinh	Scheduled Caste Karnataka	-0.00802745	0.000281779	-28.4885	1.62767e-178	550752
Central Thai	Thai VN	Jew Cochin 2	-0.00933125	0.00032791	-28.4568	4.0195e-178	550741
Central Thai	Muong	Jew Cochin 1	-0.00995617	0.000349953	-28.45	4.87247e-178	550752
Central Thai	Tay	Adi Dravider	-0.00949565	0.00033432	-28.4029	1.86216e-177	550749
Central Thai	Lue (Changmai et al. 2022)	Gujarati 1	-0.0100762	0.000354828	-28.3974	2.17836e-177	537433
Central Thai	Dao	Bhumihar	-0.00917527	0.000323375	-28.3735	4.29458e-177	550752
Central Thai	Kinh	Gujarati 2	-0.00826028	0.000291139	-28.3723	4.44703e-177	550752
Central Thai	Lue (Changmai et al. 2022)	Kallar	-0.00968437	0.000341404	-28.3663	5.27192e-177	537433
Central Thai	Dao	Balochi	-0.00976851	0.00034461	-28.3466	9.22535e-177	550752
Central Thai	Nung	Dhobi	-0.00976168	0.000344398	-28.3442	9.87615e-177	550752
Central Thai	Dao	Agarwal	-0.00922446	0.000325627	-28.3283	1.54958e-176	550752
Central Thai	Dai	Brahmin Catholic Goa	-0.00921551	0.000325321	-28.3274	1.58786e-176	550752
Central Thai	Dai	Bhumihar	-0.00908589	0.000321048	-28.3008	3.38322e-176	550752
Central Thai	Dong	Yadav Rajasthan	-0.0093281	0.000329797	-28.2843	5.38753e-176	550752
Central Thai	Lue (Changmai et al. 2022)	Sikh Jatt 2	-0.0098129	0.000346965	-28.2821	5.73359e-176	537433
Central Thai	Kinh	Adi Dravider	-0.00820215	0.000290088	-28.2747	7.06808e-176	550749
Central Thai	Zhuang	Malaikuarvar	-0.00989102	0.000349916	-28.2668	8.83922e-176	550751
Central Thai	Lue (Changmai et al. 2022)	Mala	-0.009535	0.000337492	-28.2525	1.32641e-175	537433
Central Thai	Kinh	Vysya	-0.00806067	0.000285314	-28.2519	1.34787e-175	550752
Central Thai	Mulam	Hakki Pikki	-0.00990421	0.000350802	-28.233	2.30118e-175	550752
Central Thai	Dai	Muslim Karnataka	-0.00922914	0.000326954	-28.2276	2.68075e-175	550712
Central Thai	Muong	Scheduled Caste Karnataka	-0.00982174	0.000347964	-28.2263	2.7781e-175	550752
Central Thai	Dao	Kallar	-0.00923736	0.000327298	-28.2231	3.04272e-175	550752
Central Thai	Dao	Vysya	-0.00929858	0.000329583	-28.2132	4.03146e-175	550752
Central Thai	Dong	Palliyar	-0.00858905	0.00030446	-28.2107	4.31777e-175	550752
Central Thai	Thai VN	Balochi	-0.00960957	0.000340682	-28.2069	4.81877e-175	550752
Central Thai	Thai VN	Bhumihar	-0.00925907	0.000328317	-28.2016	5.59165e-175	550752
Central Thai	Dong	Narikuruvar	-0.00947378	0.000335932	-28.2014	5.61353e-175	550752
Central Thai	Tay	Yadav Pondicherry	-0.00948296	0.000336472	-28.1835	9.32778e-175	550752
Central Thai	Lue (Changmai et al. 2022)	Brahmin Catholic Goa	-0.00963118	0.000342124	-28.1511	2.32294e-174	537433
Central Thai	Thai VN	Punjabi	-0.00942517	0.000334937	-28.1401	3.16718e-174	550752
Central Thai	Thai VN	Mala	-0.008853	0.000314636	-28.1373	3.42818e-174	550752
Central Thai	Lue (Changmai et al. 2022)	Vysya	-0.00986483	0.000350694	-28.1294	4.27953e-174	537433
Central Thai	Nung	Baniyas	-0.0105964	0.000376908	-28.1141	6.58235e-174	550752
Central Thai	Nung	Gujjar	-0.0103664	0.000368737	-28.1132	6.75277e-174	550748
Central Thai	Mulam	Baniyas	-0.0102123	0.000363392	-28.1028	9.04237e-174	550752
Central Thai	Dao	Gujarati 1	-0.00943991	0.000336259	-28.0733	2.07618e-173	550752
Central Thai	Dong	Hakki Pikki	-0.00920237	0.00032801	-28.0551	3.45722e-173	550752
Central Thai	Dai	Gujarati 1	-0.00923721	0.000329279	-28.0528	3.68865e-173	550752
Central Thai	Dao	Brahmin Tiwari	-0.00929108	0.000331255	-28.0482	4.20714e-173	550752
Central Thai	Thai VN	Burusho	-0.00834865	0.00029768	-28.0457	4.50686e-173	550752
Central Thai	Dao	Brahmin Catholic Goa	-0.00936387	0.000333992	-28.0362	5.87986e-173	550752
Central Thai	Thai VN	Brahui	-0.00954515	0.000340689	-28.0171	1.00449e-172	550752
Central Thai	Lue (Changmai et al. 2022)	Pathan	-0.00972321	0.000347176	-28.0066	1.3508e-172	537433
Central Thai	Dong	Pulliyar	-0.00866131	0.000309306	-28.0024	1.51894e-172	550752
Central Thai	Tay	Makrani	-0.00996223	0.000355771	-28.0018	1.54357e-172	550752
Central Thai	Muong	Brahui	-0.00997664	0.000356417	-27.9915	2.06178e-172	550752
Central Thai	Thai VN	Brahmin Tiwari	-0.0091658	0.00032769	-27.971	3.66311e-172	550752
Central Thai	Kinh	Arunthatiar	-0.00799476	0.000285952	-27.9584	5.20898e-172	550752
Central Thai	Lue (Changmai et al. 2022)	Bhumihar	-0.00973009	0.000348052	-27.9559	5.5916e-172	537433
Central Thai	Zhuang	Ulladan	-0.0091414	0.000327267	-27.9325	1.075e-171	550752
Central Thai	Muong	Dhobi	-0.0100805	0.000360924	-27.9298	1.16043e-171	550752
Central Thai	Nung	Palliyar	-0.00889806	0.000318635	-27.9255	1.30818e-171	550752
Central Thai	Nung	Kumhar	-0.00899692	0.000322235	-27.9204	1.50886e-171	550752
Central Thai	Thai VN	Pathan	-0.00928159	0.00033252	-27.9129	1.86297e-171	550752
Central Thai	Lolo	Agarwal	-0.00944696	0.000338855	-27.8791	4.78572e-171	550752
Central Thai	Kinh	Jew Cochin 1	-0.00810281	0.000290713	-27.8722	5.7935e-171	550752
Central Thai	Lue (Changmai et al. 2022)	Reddy Telangana	-0.0100643	0.000361103	-27.8709	6.00945e-171	537424
Central Thai	Dai	Jew Cochin 2	-0.00911447	0.000327156	-27.8597	8.22558e-171	550741
Central Thai	Kinh	Yadav Pondicherry	-0.00802124	0.000287941	-27.8572	8.80525e-171	550752
Central Thai	Dai	Lodhi	-0.00867537	0.00031152	-27.8485	1.12382e-170	550752
Central Thai	Tay	Kumhar	-0.00922735	0.000331414	-27.8424	1.33268e-170	550752
Central Thai	Maonan	Irula	-0.00942898	0.000338687	-27.8398	1.43091e-170	550745
Central Thai	Nung	Oswal Jain	-0.00994651	0.000357334	-27.8353	1.62245e-170	550742
Central Thai	Kinh	Burusho	-0.00700976	0.00025188	-27.8298	1.89175e-170	550752
Central Thai	Dai	Brahui	-0.00964044	0.000346599	-27.8143	2.90993e-170	550752
Central Thai	Muong	Kalash	-0.00987227	0.00035518	-27.7951	4.96938e-170	550752
Central Thai	Dai	Balochi	-0.00950376	0.000341961	-27.792	5.42112e-170	550752
Central Thai	Lue (Changmai et al. 2022)	Muslim Karnataka	-0.0099331	0.00035749	-27.7857	6.46684e-170	537393
Central Thai	Lue (Changmai et al. 2022)	Jew Cochin 2	-0.00974137	0.000350794	-27.7695	1.01248e-169	537422
Central Thai	Kinh	Reddy Telangana	-0.0080142	0.000288795	-27.7505	1.71787e-169	550743
Central Thai	Lolo	Pathan	-0.00963922	0.000347482	-27.7402	2.2874e-169	550752
Central Thai	Dao	Brahui	-0.00961182	0.000346902	-27.7076	5.651e-169	550752
Central Thai	Muong	Chaurasia	-0.00984143	0.000355293	-27.6995	7.07594e-169	550751
Central Thai	Muong	Adi Dravider	-0.00972661	0.000351225	-27.6934	8.38267e-169	550749
Central Thai	Lolo	Sikh Jatt 2	-0.00977207	0.000352908	-27.6901	9.1769e-169	550752
Central Thai	Dao	Panta Kapu	-0.00930647	0.000336304	-27.6728	1.48537e-168	550752
Central Thai	Lue (Changmai et al. 2022)	Lodhi	-0.00968419	0.000350454	-27.6333	4.43299e-168	537433
Central Thai	Muong	Kumhar	-0.00935941	0.000338728	-27.6311	4.71475e-168	550752
Central Thai	Thai VN	Kumhar	-0.0091347	0.000330714	-27.6211	6.20234e-168	550752
Central Thai	Thai VN	Yadav Pondicherry	-0.00935532	0.000338705	-27.6209	6.24728e-168	550752
Central Thai	Mulam	Irula	-0.00900646	0.000326091	-27.6195	6.49143e-168	550745
Central Thai	Tay	Patel	-0.00945821	0.000342619	-27.6056	9.52435e-168	550752
Central Thai	Kinh	Chaurasia	-0.00822365	0.000297968	-27.5991	1.13985e-167	550751
Central Thai	Nung	Hallaki	-0.00914131	0.00033127	-27.5947	1.28793e-167	550752
Central Thai	Kinh	Kumhar	-0.00786565	0.000285094	-27.5897	1.48107e-167	550752
Central Thai	Dao	Makrani	-0.00961458	0.000348497	-27.5887	1.52065e-167	550752
Central Thai	Dao	Mala	-0.00918391	0.000333236	-27.5598	3.37741e-167	550752
Central Thai	Dao	Arunthatiar	-0.00913453	0.000331518	-27.5536	4.00502e-167	550752
Central Thai	Nung	Gujarati 2	-0.00966426	0.000350757	-27.5525	4.12575e-167	550752
Central Thai	Dai	Brahmin Tiwari	-0.0089547	0.000325026	-27.5507	4.33997e-167	550752
Central Thai	Kinh	Makrani	-0.00829162	0.00030127	-27.5222	9.5243e-167	550752
Central Thai	Mulam	Ulladan	-0.00935452	0.00033996	-27.5165	1.11352e-166	550752
Central Thai	Lolo	Vysya	-0.00943907	0.000343292	-27.4958	1.97158e-166	550752
Central Thai	Mulam	Narikuruvar	-0.00984591	0.000358092	-27.4955	1.98969e-166	550752
Central Thai	Lue (Changmai et al. 2022)	Brahmin Tiwari	-0.00961455	0.000349728	-27.4915	2.21983e-166	537433
Central Thai	Dong	Coorghi	-0.00915974	0.000333287	-27.483	2.80027e-166	550752
Central Thai	Kinh	Punjabi	-0.00807333	0.000293802	-27.4789	3.1414e-166	550752
Central Thai	Nung	Hakki Pikki	-0.00987433	0.000359396	-27.4748	3.51301e-166	550752
Central Thai	Dai	Sindhi Pakistan	-0.00898742	0.000327193	-27.4683	4.20571e-166	550752
Central Thai	Lolo	Kamboj	-0.00995514	0.000362512	-27.4615	5.06102e-166	550752
Central Thai	Lue (Changmai et al. 2022)	Burusho	-0.00881457	0.000321172	-27.445	7.96143e-166	537433
Central Thai	Tay	Bhil	-0.0093855	0.000342576	-27.3969	2.98862e-165	550752
Central Thai	Lue (Changmai et al. 2022)	Brahui	-0.0100256	0.000366003	-27.3921	3.40267e-165	537433
Central Thai	Kinh	Kalash	-0.00826177	0.000301632	-27.3902	3.58503e-165	550752
Central Thai	Lolo	Gujarati 1	-0.00984759	0.000360013	-27.3535	9.81983e-165	550752
Central Thai	Muong	Makrani	-0.0102008	0.000372958	-27.3511	1.04724e-164	550752
Central Thai	Tay	Jew Cochin 1	-0.00965767	0.000353474	-27.3222	2.31308e-164	550752
Central Thai	Thai VN	Bhil	-0.00922301	0.000337592	-27.32	2.45715e-164	550752
Central Thai	Tay	Oswal Jain	-0.00949396	0.000347651	-27.3089	3.32249e-164	550742
Central Thai	Lue (Changmai et al. 2022)	Arunthatiar	-0.00949887	0.000347866	-27.3061	3.58518e-164	537433
Central Thai	Dao	Sindhi Pakistan	-0.00920092	0.000337064	-27.2972	4.57738e-164	550752
Central Thai	Muong	Bhil	-0.00962566	0.000352738	-27.2884	5.82482e-164	550752
Central Thai	Kinh	Pulliyar	-0.00753878	0.000276373	-27.2775	7.83956e-164	550752
Central Thai	Muong	Jew Cochin 2	-0.00948897	0.000347902	-27.2749	8.43184e-164	550741
Central Thai	Kinh	Dhobi	-0.00815218	0.000299168	-27.2495	1.68554e-163	550752
Central Thai	Lolo	Brahmin Vaidik	-0.00938829	0.000344769	-27.2307	2.81441e-163	550752
Central Thai	Dai	Reddy Telangana	-0.00912125	0.000335016	-27.2263	3.1733e-163	550743
Central Thai	Dao	Nadar	-0.00907558	0.000333461	-27.2163	4.16027e-163	550752
Central Thai	Kinh	Naidu	-0.00774552	0.000284659	-27.2098	4.96969e-163	550752
Central Thai	Lue (Changmai et al. 2022)	Oswal Jain	-0.0101469	0.000373011	-27.2027	6.03212e-163	537423
Central Thai	Dong	Malaikuarvar	-0.00957658	0.000352123	-27.1967	7.11279e-163	550751
Central Thai	Kinh	Patel	-0.00808413	0.000297275	-27.1942	7.61247e-163	550752
Central Thai	Kinh	Bhil	-0.00795431	0.00029261	-27.184	1.00336e-162	550752
Central Thai	Gelao	Kamboj	-0.00936779	0.000344739	-27.1735	1.33496e-162	550752
Central Thai	Tay	Punjabi	-0.00931532	0.000342904	-27.166	1.63864e-162	550752
Central Thai	Lue (Changmai et al. 2022)	Balochi	-0.00999372	0.000367952	-27.1604	1.9096e-162	537433
Central Thai	Thai VN	Kalash	-0.00954824	0.000351754	-27.1446	2.9286e-162	550752
Central Thai	Dai	Yadav Pondicherry	-0.00888504	0.000327562	-27.1248	5.02307e-162	550752
Central Thai	Dai	Punjabi	-0.0091645	0.000337975	-27.1159	6.39363e-162	550752
Central Thai	Dai	Chaurasia	-0.00928426	0.000342789	-27.0845	1.50047e-161	550751
Central Thai	Mulam	Malaikuarvar	-0.0101691	0.000375837	-27.0574	3.12966e-161	550751
Central Thai	Lolo	Brahui	-0.010064	0.000371969	-27.0559	3.25737e-161	550752
Central Thai	Tay	Chaurasia	-0.00967714	0.00035776	-27.0493	3.89596e-161	550751
Central Thai	Dai	Kumhar	-0.00887072	0.000327985	-27.0461	4.24338e-161	550752
Central Thai	Gelao	Brahmin Vaidik	-0.00894498	0.000330791	-27.0412	4.8532e-161	550752
Central Thai	Lue (Changmai et al. 2022)	Naidu	-0.0095813	0.000354338	-27.04	5.00164e-161	537433
Central Thai	Dao	Chakkiliyan	-0.00889113	0.000329138	-27.0134	1.02834e-160	550752
Central Thai	Gelao	Nadar	-0.00902305	0.000334042	-27.0118	1.07547e-160	550752
Central Thai	Lue (Changmai et al. 2022)	Makrani	-0.0100656	0.000372694	-27.0076	1.20332e-160	537433
Central Thai	Lolo	Brahmin Catholic Goa	-0.00962131	0.000356384	-26.997	1.60129e-160	550752
Central Thai	Dao	Lodhi	-0.00887104	0.000328722	-26.9865	2.12954e-160	550752
Central Thai	Tay	Gujarati 2	-0.00947973	0.000351283	-26.986	2.15714e-160	550752
Central Thai	Lue (Changmai et al. 2022)	Chaurasia	-0.00993994	0.00036859	-26.9675	3.55815e-160	537432
Central Thai	Dong Hunan	Agarwal	-0.00936148	0.000347796	-26.9166	1.40533e-159	550752
Central Thai	Gelao	Chakkiliyan	-0.00882665	0.000327982	-26.912	1.59079e-159	550752
Central Thai	Dao	Reddy Telangana	-0.00948958	0.000352691	-26.9062	1.85653e-159	550743
Central Thai	Thai VN	Naidu	-0.00903563	0.000336095	-26.8841	3.36873e-159	550752
Central Thai	Thai VN	Chaurasia	-0.0093034	0.000346284	-26.8664	5.42124e-159	550751
Central Thai	Muong	Yerukali	-0.00983656	0.000366214	-26.8602	6.41935e-159	550752
Central Thai	Gelao	Kallar	-0.00886137	0.000329946	-26.8571	6.97535e-159	550752
Central Thai	Tay	Hallaki	-0.00920345	0.000342769	-26.8503	8.36772e-159	550752
Central Thai	Lolo	Brahmin Tiwari	-0.009395	0.000350074	-26.8372	1.19083e-158	550752
Central Thai	Muong	Naidu	-0.00926253	0.000345181	-26.8338	1.30373e-158	550752
Central Thai	Phula	Kamboj	-0.00890663	0.000332009	-26.8265	1.58631e-158	550752
Central Thai	Dong Hunan	Brahmin Vaidik	-0.00938013	0.000349966	-26.803	2.98178e-158	550752
Central Thai	Maonan	Ulladan	-0.00954374	0.000356129	-26.7985	3.3631e-158	550752
Central Thai	Dong	Irula	-0.00852403	0.000318096	-26.797	3.4998e-158	550745
Central Thai	Lolo	Nadar	-0.00933574	0.000348966	-26.7526	1.15311e-157	550752
Central Thai	Thai VN	Muslim Karnataka	-0.00921589	0.00034453	-26.7491	1.26366e-157	550712
Central Thai	Dai	Makrani	-0.00950348	0.000355371	-26.7424	1.51349e-157	550752
Central Thai	Lue (Changmai et al. 2022)	Adi Dravider	-0.00957493	0.000358049	-26.7419	1.53304e-157	537430
Central Thai	Muong	Sikh Jatt 1	-0.00944334	0.000353252	-26.7326	1.96703e-157	550752
Central Thai	Dao	Burusho	-0.00812214	0.000303839	-26.7318	2.0126e-157	550752
Central Thai	Dai	Dhobi	-0.00921056	0.000344779	-26.7144	3.20076e-157	550752
Central Thai	Thai VN	Adi Dravider	-0.00897048	0.000335934	-26.7031	4.32879e-157	550749
Central Thai	Thai VN	Jew Cochin 1	-0.00920978	0.000345015	-26.6938	5.54881e-157	550752
Central Thai	Lachi	Agarwal	-0.010043	0.000376322	-26.6872	6.63178e-157	550752
Central Thai	Dong Hunan	Kallar	-0.00948074	0.000355458	-26.6719	9.982e-157	550752
Central Thai	Muong	Gujjar	-0.0104801	0.000393047	-26.6636	1.24467e-156	550748
Central Thai	Tay	Pulliyar	-0.00886517	0.000332484	-26.6634	1.25087e-156	550752
Central Thai	Muong	Patel	-0.00957714	0.000359208	-26.6618	1.30443e-156	550752
Central Thai	Dai	Adi Dravider	-0.00896157	0.000336364	-26.6425	2.18668e-156	550749
Central Thai	Kinh	Hallaki	-0.00795979	0.000298993	-26.622	3.78077e-156	550752
Central Thai	Lue (Changmai et al. 2022)	Jew Cochin 1	-0.0100712	0.000378483	-26.6094	5.28013e-156	537433
Central Thai	Lolo	Sindhi Pakistan	-0.00949596	0.000356901	-26.6067	5.6733e-156	550752
Central Thai	Tay	Havik	-0.00965931	0.000363125	-26.6005	6.69965e-156	550751
Central Thai	Tay	Jew Cochin 2	-0.00919307	0.000346073	-26.564	1.77111e-155	550741
Central Thai	Kinh	Palliyar	-0.00737217	0.000277606	-26.5563	2.17252e-155	550752
Central Thai	Dao	Jew Cochin 2	-0.00921684	0.000347079	-26.5554	2.22264e-155	550741
Central Thai	Lolo	Panta Kapu	-0.00930356	0.00035039	-26.552	2.43439e-155	550752
Central Thai	Lachi	Sikh Jatt 2	-0.0102892	0.000387632	-26.5437	3.03771e-155	550752
Central Thai	Muong	Gujarati 2	-0.00985748	0.000371394	-26.5418	3.19052e-155	550752
Central Thai	Gelao	Agarwal	-0.00867611	0.000326917	-26.5391	3.42764e-155	550752
Central Thai	Lolo	Mala	-0.009161	0.000345377	-26.5246	5.04236e-155	550752
Central Thai	Dao	Jew Cochin 1	-0.00934071	0.000352158	-26.5242	5.10122e-155	550752
Central Thai	Tay	Brahmin Catholic Kumta	-0.00957079	0.000360956	-26.5151	6.48742e-155	550752
Central Thai	Thai VN	Makrani	-0.00944148	0.000356344	-26.4954	1.09541e-154	550752
Central Thai	Gelao	Sikh Jatt 2	-0.00906639	0.000342235	-26.4917	1.20842e-154	550752
Central Thai	Dao	Muslim Karnataka	-0.00935231	0.000353298	-26.4714	2.06711e-154	550712
Central Thai	Lolo	Kallar	-0.00919965	0.000347549	-26.4701	2.14253e-154	550752
Central Thai	Muong	Oswal Jain	-0.010123	0.000382454	-26.4685	2.23425e-154	550742
Central Thai	Dao	Naidu	-0.00910189	0.000343881	-26.4681	2.25768e-154	550752
Central Thai	Dao	Scheduled Caste Karnataka	-0.00940566	0.000355651	-26.4463	4.02564e-154	550752
Central Thai	Gelao	Gujarati 1	-0.00909961	0.000344255	-26.4328	5.75901e-154	550752
Central Thai	Lolo	Adi Dravider	-0.00940649	0.000355888	-26.431	6.02885e-154	550749
Central Thai	Dong Hunan	Panta Kapu	-0.00934791	0.000353805	-26.4211	7.8518e-154	550752
Central Thai	Dong Hunan	Nadar	-0.00946799	0.000358543	-26.4069	1.14307e-153	550752
Central Thai	Dai	Naidu	-0.00871261	0.000329965	-26.4047	1.21054e-153	550752
Central Thai	Lolo	Chakkiliyan	-0.00889668	0.000336968	-26.4022	1.2929e-153	550752
Central Thai	Lolo	Balochi	-0.00985765	0.000373635	-26.3831	2.14256e-153	550752
Central Thai	Dong Hunan	Vysya	-0.00955068	0.000362009	-26.3824	2.17966e-153	550752
Central Thai	Tay	Scheduled Caste Karnataka	-0.0093275	0.000353618	-26.3773	2.49405e-153	550752
Central Thai	Muong	Brahmin Catholic Kumta	-0.00979092	0.000371407	-26.3617	3.76618e-153	550752
Central Thai	Lachi	Gujarati 1	-0.0102719	0.000389751	-26.355	4.49649e-153	550752
Central Thai	Gelao	Brahmin Catholic Goa	-0.00889986	0.000337711	-26.3535	4.68498e-153	550752
Central Thai	Thai VN	Pulliyar	-0.00873247	0.000331529	-26.34	6.68169e-153	550752
Central Thai	Lachi	Vysya	-0.0101776	0.000386685	-26.3202	1.1265e-152	550752
Central Thai	Lue (Changmai et al. 2022)	Yadav Pondicherry	-0.00944855	0.000359237	-26.3017	1.83293e-152	537433
Central Thai	Dai	Oswal Jain	-0.00936242	0.000356045	-26.2956	2.15302e-152	550742
Central Thai	Lolo	Lodhi	-0.00936286	0.000356273	-26.28	3.24814e-152	550752
Central Thai	Muong	Palliyar	-0.00890824	0.0003391	-26.2702	4.19949e-152	550752
Central Thai	Dong Hunan	Kamboj	-0.00965579	0.000367896	-26.246	7.94424e-152	550752
Central Thai	Gelao	Punjabi	-0.00904569	0.000344676	-26.244	8.36353e-152	550752
Central Thai	Lolo	Bhumihar	-0.00945937	0.000360462	-26.2424	8.73555e-152	550752
Central Thai	Dong Hunan	Sikh Jatt 2	-0.00948331	0.000361413	-26.2395	9.41044e-152	550752
Central Thai	Phula	Brahmin Vaidik	-0.00843505	0.000321531	-26.234	1.08858e-151	550752
Central Thai	Lue (Changmai et al. 2022)	Scheduled Caste Karnataka	-0.00934618	0.000356322	-26.2296	1.2214e-151	537433
Central Thai	Gelao	Vysya	-0.00883632	0.000336926	-26.2263	1.33299e-151	550752
Central Thai	Dong	Ulladan	-0.00900109	0.000343527	-26.202	2.52183e-151	550752
Central Thai	Lachi	Kamboj	-0.0104928	0.000400845	-26.1766	4.90802e-151	550752
Central Thai	Dong Hunan	Sindhi Pakistan	-0.00944048	0.000360662	-26.1754	5.06588e-151	550752
Central Thai	Vietnamese	Agarwal	-0.00818587	0.000312865	-26.1642	6.79237e-151	550752
Central Thai	Muong	Pulliyar	-0.00903674	0.000345461	-26.1585	7.88259e-151	550752
Central Thai	Lue (Changmai et al. 2022)	Punjabi	-0.00972775	0.000372021	-26.1484	1.02745e-150	537433
Central Thai	Tay	Sikh Jatt 1	-0.0091565	0.000350234	-26.1439	1.15513e-150	550752
Central Thai	Kinh	Brahmin Catholic Kumta	-0.00813232	0.000311096	-26.1408	1.25275e-150	550752
Central Thai	Tay	Yerukali	-0.00944045	0.000361166	-26.1388	1.32069e-150	550752
Central Thai	Kinh	Havik	-0.00813863	0.000311508	-26.1266	1.81945e-150	550751
Central Thai	Nung	Coorghi	-0.00945962	0.000362293	-26.1104	2.77801e-150	550752
Central Thai	Dai	Sikh Jatt 1	-0.00885309	0.000339161	-26.1029	3.38036e-150	550752
Central Thai	Dao	Yadav Pondicherry	-0.00894259	0.000342693	-26.0951	4.14687e-150	550752
Central Thai	Lachi	Naidu	-0.0103095	0.000395158	-26.0896	4.78882e-150	550752
Central Thai	Thai VN	Brahmin Catholic Kumta	-0.0091978	0.000352589	-26.0864	5.19643e-150	550752
Central Thai	Lue (Changmai et al. 2022)	Bhil	-0.00957809	0.000367344	-26.0739	7.20575e-150	537433
Central Thai	Gelao	Pathan	-0.00888763	0.000340965	-26.0661	8.82852e-150	550752
Central Thai	Kinh	Sikh Jatt 1	-0.00788077	0.000302451	-26.0563	1.14014e-149	550752
Central Thai	Tay	Kalash	-0.00959294	0.000368415	-26.0384	1.8198e-149	550752
Central Thai	Dai	Jew Cochin 1	-0.00889772	0.000341791	-26.0326	2.11716e-149	550752
Central Thai	Lolo	Makrani	-0.00985885	0.00037907	-26.008	4.02294e-149	550752
Central Thai	Dao	Bhil	-0.00899765	0.000346037	-26.002	4.70259e-149	550752
Central Thai	Gelao	Brahmin Tiwari	-0.00877794	0.000337636	-25.9982	5.18387e-149	550752
Central Thai	Kinh	Gujjar	-0.00848435	0.000326728	-25.9676	1.15088e-148	550748
Central Thai	Lachi	Panta Kapu	-0.0100472	0.000386924	-25.9668	1.17498e-148	550752
Central Thai	Lachi	Brahmin Vaidik	-0.00992797	0.00038239	-25.9629	1.29887e-148	550752
Central Thai	Dong Hunan	Bhumihar	-0.00951976	0.000366702	-25.9605	1.38389e-148	550752
Central Thai	Kinh	Yadav Rajasthan	-0.00802042	0.000309005	-25.9556	1.57259e-148	550752
Central Thai	Gelao	Mala	-0.00870769	0.000335637	-25.9437	2.13937e-148	550752
Central Thai	Gelao	Brahui	-0.00913704	0.000352572	-25.9154	4.46748e-148	550752
Central Thai	Thai VN	Dhobi	-0.00941936	0.000363583	-25.907	5.55368e-148	550752
Central Thai	Dong Hunan	Brahui	-0.00974018	0.000376605	-25.8631	1.73116e-147	550752
Central Thai	Muong	Hakki Pikki	-0.00961274	0.000371739	-25.8588	1.93665e-147	550752
Central Thai	Lachi	Arunthatiar	-0.0101159	0.000391218	-25.8575	2.00146e-147	550752
Central Thai	Gelao	Lodhi	-0.00874076	0.000338054	-25.8561	2.07636e-147	550752
Central Thai	Tay	Narikuruvar	-0.00988531	0.000382339	-25.8549	2.14551e-147	550752
Central Thai	Phula	Vysya	-0.00838106	0.000324232	-25.849	2.49921e-147	550752
Central Thai	Muong	Hallaki	-0.00950031	0.000367538	-25.8485	2.52618e-147	550752
Central Thai	Dai	Pulliyar	-0.00858143	0.000331997	-25.8479	2.56775e-147	550752
Central Thai	Lachi	Nadar	-0.00999304	0.000386883	-25.8296	4.12475e-147	550752
Central Thai	Thai VN	Sikh Jatt 1	-0.00915753	0.000354589	-25.8257	4.55766e-147	550752
Central Thai	Kinh	Oswal Jain	-0.00818262	0.000317125	-25.8025	8.30911e-147	550742
Central Thai	Nung	Malaikuarvar	-0.00998879	0.000387687	-25.7651	2.18295e-146	550751
Central Thai	Phula	Agarwal	-0.00834715	0.000324093	-25.7554	2.80347e-146	550752
Central Thai	Kinh	Yerukali	-0.00794871	0.000308666	-25.7519	3.07249e-146	550752
Central Thai	Lue (Changmai et al. 2022)	Kumhar	-0.0093072	0.000361571	-25.741	4.06341e-146	537433
Central Thai	Nung	Narikuruvar	-0.00955564	0.000371424	-25.727	5.82906e-146	550752
Central Thai	Vietnamese	Kamboj	-0.00863975	0.000335868	-25.7236	6.36346e-146	550752
Central Thai	Lolo	Muslim Karnataka	-0.00972491	0.000378085	-25.7215	6.71603e-146	550712
Central Thai	Dong Hunan	Brahmin Catholic Goa	-0.00934515	0.000363504	-25.7085	9.39054e-146	550752
Central Thai	Dong Hunan	Gujarati 1	-0.00947595	0.000368726	-25.6992	1.19379e-145	550752
Central Thai	Gelao	Panta Kapu	-0.00878218	0.000341758	-25.6971	1.25975e-145	550752
Central Thai	Dai	Gujjar	-0.00961748	0.000374339	-25.6919	1.43964e-145	550748
Central Thai	Lachi	Bhumihar	-0.0100752	0.000392571	-25.6646	2.90837e-145	550752
Central Thai	Thai VN	Scheduled Caste Karnataka	-0.00895911	0.000349343	-25.6456	4.7327e-145	550752
Central Thai	Dai	Kalash	-0.0093037	0.000362818	-25.6429	5.07365e-145	550752
Central Thai	Tay	Yadav Rajasthan	-0.00958394	0.000373809	-25.6386	5.66581e-145	550752
Central Thai	Gelao	Adi Dravider	-0.00885351	0.000345423	-25.6309	6.89851e-145	550749
Central Thai	Lue (Changmai et al. 2022)	Kalash	-0.00977205	0.000381304	-25.628	7.44038e-145	537433
Central Thai	Lue (Changmai et al. 2022)	Gujarati 2	-0.00989534	0.00038642	-25.6077	1.25093e-144	537433
Central Thai	Phula	Sikh Jatt 2	-0.00854492	0.000333854	-25.5948	1.7436e-144	550752
Central Thai	Phula	Kallar	-0.008319	0.000325048	-25.5931	1.81862e-144	550752
Central Thai	Phula	Gujarati 1	-0.00845109	0.000330303	-25.5859	2.18989e-144	550752
Central Thai	Tay	Palliyar	-0.00839606	0.000328217	-25.5809	2.49167e-144	550752
Central Thai	Thai VN	Gujarati 2	-0.00913533	0.000357137	-25.5793	2.59087e-144	550752
Central Thai	Dong Hunan	Chakkiliyan	-0.00904936	0.000353868	-25.5727	3.06832e-144	550752
Central Thai	Phula	Balochi	-0.0087831	0.000343679	-25.5561	4.69753e-144	550752
Central Thai	Thai VN	Patel	-0.00894052	0.000349861	-25.5544	4.89991e-144	550752
Central Thai	Lachi	Chakkiliyan	-0.010007	0.000391717	-25.5465	6.00112e-144	550752
Central Thai	Vietnamese	Brahmin Vaidik	-0.00826253	0.00032347	-25.5434	6.4953e-144	550752
Central Thai	Muong	Yadav Rajasthan	-0.00979138	0.000383505	-25.5313	8.85589e-144	550752
Central Thai	Lachi	Kallar	-0.0099571	0.000390022	-25.5296	9.25095e-144	550752
Central Thai	Dao	Punjabi	-0.00912307	0.000357463	-25.5217	1.13285e-143	550752
Central Thai	Lolo	Arunthatiar	-0.00921995	0.000361391	-25.5124	1.43722e-143	550752
Central Thai	Dai	Hallaki	-0.00902011	0.000353831	-25.4927	2.37437e-143	550752
Central Thai	Dai	Patel	-0.0089213	0.000350068	-25.4845	2.93059e-143	550752
Central Thai	Dong Hunan	Mala	-0.00902433	0.000354425	-25.4619	5.21168e-143	550752
Central Thai	Gelao	Arunthatiar	-0.00856439	0.00033644	-25.4559	6.06749e-143	550752
Central Thai	Gelao	Jew Cochin 2	-0.0089845	0.00035301	-25.4511	6.85918e-143	550741
Central Thai	Thai VN	Yerukali	-0.00929051	0.000365052	-25.4499	7.08542e-143	550752
Central Thai	Thai VN	Yadav Rajasthan	-0.0091958	0.000361457	-25.4409	8.90644e-143	550752
Central Thai	Phula	Nadar	-0.00831239	0.000326813	-25.4347	1.04186e-142	550752
Central Thai	Dong Hunan	Balochi	-0.00980099	0.000385369	-25.4327	1.09568e-142	550752
Central Thai	Thai VN	Hallaki	-0.00910402	0.000357988	-25.4311	1.14332e-142	550752
Central Thai	Dao	Kumhar	-0.00869409	0.000341897	-25.429	1.20607e-142	550752
Central Thai	Dong Hunan	Brahmin Tiwari	-0.00910716	0.000358153	-25.4281	1.23284e-142	550752
Central Thai	Vietnamese	Sikh Jatt 2	-0.00851249	0.000334779	-25.4272	1.26191e-142	550752
Central Thai	Vietnamese	Nadar	-0.00852623	0.0003354	-25.4211	1.47456e-142	550752
Central Thai	Gelao	Bhumihar	-0.00888477	0.000349758	-25.4026	2.3578e-142	550752
Central Thai	Dai	Bhil	-0.008631	0.000340053	-25.3813	4.05569e-142	550752
Central Thai	Dong Hunan	Punjabi	-0.00944813	0.000372287	-25.3786	4.34535e-142	550752
Central Thai	Gelao	Yadav Pondicherry	-0.00873353	0.000344241	-25.3704	5.34803e-142	550752
Central Thai	Tay	Dhobi	-0.00957151	0.000377289	-25.3691	5.52576e-142	550752
Central Thai	Gelao	Muslim Karnataka	-0.0090023	0.000355204	-25.344	1.04589e-141	550712
Central Thai	Dong Hunan	Pathan	-0.0093352	0.000368526	-25.3312	1.44939e-141	550752
Central Thai	Gelao	Pulliyar	-0.00856935	0.000338646	-25.3047	2.83261e-141	550752
Central Thai	Lachi	Pathan	-0.0099966	0.000395195	-25.2954	3.59213e-141	550752
Central Thai	Lolo	Yadav Pondicherry	-0.00925373	0.000365942	-25.2874	4.38983e-141	550752
Central Thai	Dai	Yerukali	-0.00880691	0.000348453	-25.2744	6.11498e-141	550752
Central Thai	Dong Hunan	Adi Dravider	-0.00932341	0.000369192	-25.2536	1.0347e-140	550749
Central Thai	Gelao	Balochi	-0.00914195	0.000362015	-25.2529	1.05122e-140	550752
Central Thai	Phula	Bhumihar	-0.00831816	0.000329805	-25.2215	2.33005e-140	550752
Central Thai	Gelao	Sindhi Pakistan	-0.00887194	0.000351966	-25.2068	3.37129e-140	550752
Central Thai	Muong	Coorghi	-0.0095823	0.000380218	-25.2022	3.79407e-140	550752
Central Thai	Dao	Gujjar	-0.00990137	0.000392884	-25.2018	3.83037e-140	550748
Central Thai	Kinh	Baniyas	-0.00851389	0.000337922	-25.1948	4.56675e-140	550752
Central Thai	Lue (Changmai et al. 2022)	Patel	-0.00969842	0.000385132	-25.1821	6.29143e-140	537433
Central Thai	Pathen	Agarwal	-0.00884881	0.000351421	-25.1801	6.61553e-140	550752
Central Thai	Phula	Brahui	-0.00882452	0.000350589	-25.1705	8.42386e-140	550752
Central Thai	Kinh	Hakki Pikki	-0.00806534	0.000320508	-25.1643	9.86636e-140	550752
Central Thai	Lolo	Reddy Telangana	-0.00930742	0.00036993	-25.1599	1.09986e-139	550743
Central Thai	Phula	Chakkiliyan	-0.00820952	0.000326397	-25.1519	1.34645e-139	550752
Central Thai	Lue (Changmai et al. 2022)	Coorghi	-0.00962276	0.0003827	-25.1444	1.62847e-139	537433
Central Thai	Lachi	Jew Cochin 2	-0.010271	0.000408541	-25.1407	1.7873e-139	550741
Central Thai	Vietnamese	Brahmin Catholic Goa	-0.00824394	0.000328205	-25.1183	3.1383e-139	550752
Central Thai	Dong Hunan	Jew Cochin 1	-0.00935362	0.000372387	-25.118	3.16229e-139	550752
Central Thai	Thai VN	Oswal Jain	-0.0090982	0.000362256	-25.1154	3.37421e-139	550742
Central Thai	Dong Hunan	Makrani	-0.00985318	0.00039248	-25.1049	4.39255e-139	550752
Central Thai	Muong	Havik	-0.00949743	0.000378446	-25.0959	5.51476e-139	550751
Central Thai	Lue (Changmai et al. 2022)	Dhobi	-0.0095999	0.000382541	-25.0951	5.62979e-139	537433
Central Thai	Lachi	Brahui	-0.0104737	0.000417689	-25.0754	9.23302e-139	550752
Central Thai	Dong Hunan	Reddy Telangana	-0.00963127	0.000384211	-25.0677	1.12011e-138	550743
Central Thai	Phula	Panta Kapu	-0.00819606	0.000327209	-25.0484	1.8182e-138	550752
Central Thai	Thai VN	Palliyar	-0.00829424	0.000331298	-25.0356	2.5043e-138	550752
Central Thai	Lachi	Sindhi Pakistan	-0.0100979	0.000403504	-25.0255	3.22724e-138	550752
Central Thai	Lolo	Burusho	-0.00832312	0.000332712	-25.016	4.09348e-138	550752
Central Thai	Lachi	Mala	-0.00975256	0.000389978	-25.008	5.00518e-138	550752
Central Thai	Gelao	Reddy Telangana	-0.00869694	0.000347824	-25.0038	5.55292e-138	550743
Central Thai	Lue (Changmai et al. 2022)	Hallaki	-0.00953492	0.000381345	-25.0034	5.61792e-138	537433
Central Thai	Dao	Yadav Rajasthan	-0.00948595	0.000379512	-24.9952	6.90129e-138	550752
Central Thai	Lachi	Yadav Pondicherry	-0.0102397	0.000409742	-24.9906	7.72926e-138	550752
Central Thai	Lue (Changmai et al. 2022)	Baniyas	-0.0105324	0.000421483	-24.9889	8.06688e-138	537433
Central Thai	Lue (Changmai et al. 2022)	Sikh Jatt 1	-0.00934431	0.000373945	-24.9884	8.16737e-138	537433
Central Thai	Colao	Agarwal	-0.00896164	0.00035865	-24.9872	8.42475e-138	550752
Central Thai	Phula	Pathan	-0.00827718	0.000331275	-24.9858	8.71895e-138	550752
Central Thai	Lachi	Lodhi	-0.00962651	0.000385405	-24.9776	1.07035e-137	550752
Central Thai	Dao	Palliyar	-0.00826904	0.000331142	-24.9713	1.25479e-137	550752
Central Thai	Muong	Narikuruvar	-0.00962899	0.000385618	-24.9703	1.2867e-137	550752
Central Thai	Lue (Changmai et al. 2022)	Pulliyar	-0.00879714	0.000352482	-24.9577	1.76337e-137	537433
Central Thai	Vietnamese	Panta Kapu	-0.00822016	0.000329604	-24.9395	2.77799e-137	550752
Central Thai	Pathen	Kamboj	-0.00921611	0.000369691	-24.9293	3.58391e-137	550752
Central Thai	Dong Hunan	Lodhi	-0.00895812	0.000359372	-24.9271	3.78129e-137	550752
Central Thai	Gelao	Chaurasia	-0.00908297	0.000364393	-24.9263	3.86188e-137	550751
Central Thai	Murut	Kamboj	-0.00914918	0.000367127	-24.921	4.40296e-137	550752
Central Thai	Lue (Changmai et al. 2022)	Brahmin Catholic Kumta	-0.00950752	0.000381675	-24.91	5.80275e-137	537433
Central Thai	Lachi	Makrani	-0.0103904	0.000417672	-24.877	1.31983e-136	550752
Central Thai	Lachi	Punjabi	-0.0100007	0.000402014	-24.8766	1.33441e-136	550752
Central Thai	Dao	Kalash	-0.00933118	0.000375191	-24.8705	1.55239e-136	550752
Central Thai	Dai	Brahmin Catholic Kumta	-0.00886116	0.000356359	-24.8658	1.74314e-136	550752
Central Thai	Gelao	Makrani	-0.00901577	0.000362658	-24.8603	2.00231e-136	550752
Central Thai	Kinh	Coorghi	-0.00792432	0.000318878	-24.8506	2.54727e-136	550752
Central Thai	Lolo	Kumhar	-0.00906168	0.000365136	-24.8172	5.84232e-136	550752
Central Thai	Lachi	Bhil	-0.010085	0.000406546	-24.8066	7.61358e-136	550752
Central Thai	Vietnamese	Bhumihar	-0.00838613	0.000338293	-24.7896	1.16147e-135	550752
Central Thai	Phula	Punjabi	-0.0084904	0.000342721	-24.7735	1.73223e-135	550752
Central Thai	Dai	Yadav Rajasthan	-0.00922952	0.000372644	-24.7677	1.99897e-135	550752
Central Thai	Pathen	Sikh Jatt 2	-0.00916848	0.000370241	-24.7635	2.21605e-135	550752
Central Thai	Thai VN	Baniyas	-0.00982178	0.00039665	-24.7619	2.31053e-135	550752
Central Thai	Lachi	Brahmin Tiwari	-0.00988837	0.000399385	-24.759	2.48241e-135	550752
Central Thai	Muong	Malaikuarvar	-0.00988575	0.000399447	-24.7486	3.21222e-135	550751
Central Thai	Dai	Scheduled Caste Karnataka	-0.00875192	0.000353638	-24.7483	3.2375e-135	550752
Central Thai	Dong Hunan	Jew Cochin 2	-0.00936246	0.000378466	-24.738	4.17929e-135	550741
Central Thai	She	Kamboj	-0.00851453	0.000344263	-24.7327	4.76521e-135	550752
Central Thai	Lue (Changmai et al. 2022)	Yadav Rajasthan	-0.00969624	0.000392051	-24.7321	4.83067e-135	537433
Central Thai	Vietnamese	Pathan	-0.00840063	0.000340013	-24.7068	9.03676e-135	550752
Central Thai	Vietnamese	Gujarati 1	-0.00841003	0.000340591	-24.6925	1.28859e-134	550752
Central Thai	Dao	Chaurasia	-0.00925019	0.000374914	-24.6728	2.09455e-134	550751
Central Thai	Tay	Baniyas	-0.00996145	0.00040389	-24.6637	2.62065e-134	550752
Central Thai	Phula	Mala	-0.00823676	0.00033437	-24.6337	5.50243e-134	550752
Central Thai	Vietnamese	Balochi	-0.00866726	0.000352035	-24.6205	7.62793e-134	550752
Central Thai	Vietnamese	Kallar	-0.00833325	0.000338584	-24.612	9.39381e-134	550752
Central Thai	Lue (Changmai et al. 2022)	Palliyar	-0.00871307	0.000354156	-24.6023	1.19229e-133	537433
Central Thai	Miao	Brahmin Vaidik	-0.00806685	0.000327973	-24.5961	1.39157e-133	550752
Central Thai	Kinh	Irula	-0.007622	0.000309901	-24.5949	1.43111e-133	550745
Central Thai	Lolo	Punjabi	-0.00933778	0.000379812	-24.5853	1.81537e-133	550752
Central Thai	Vietnamese	Sindhi Pakistan	-0.00819298	0.000333455	-24.57	2.64613e-133	550752
Central Thai	Dao	Oswal Jain	-0.00927779	0.00037766	-24.5665	2.88038e-133	550742
Central Thai	Lue (Changmai et al. 2022)	Yerukali	-0.00967981	0.000394221	-24.5543	3.89307e-133	537433
Central Thai	Lachi	Brahmin Catholic Goa	-0.00991038	0.000403668	-24.5508	4.23983e-133	550752
Central Thai	Phula	Sindhi Pakistan	-0.00840872	0.000342546	-24.5477	4.57273e-133	550752
Central Thai	Nung	Irula	-0.00859684	0.000350285	-24.5424	5.21553e-133	550745
Central Thai	Dao	Adi Dravider	-0.00873869	0.000356095	-24.5403	5.49106e-133	550749
Central Thai	Gelao	Brahmin Catholic Kumta	-0.00911628	0.00037153	-24.5372	5.93037e-133	550752
Central Thai	Dai	Coorghi	-0.00904188	0.00036852	-24.5357	6.15288e-133	550752
Central Thai	Tay	Hakki Pikki	-0.00960778	0.000391804	-24.5219	8.62554e-133	550752
Central Thai	Lachi	Burusho	-0.00909014	0.000370859	-24.5111	1.12546e-132	550752
Central Thai	Murut	Sikh Jatt 2	-0.0086541	0.000353131	-24.5068	1.25034e-132	550752
Central Thai	Phula	Lodhi	-0.00816405	0.000333296	-24.4949	1.67499e-132	550752
Central Thai	Dong Hunan	Arunthatiar	-0.00911046	0.000371955	-24.4934	1.7353e-132	550752
Central Thai	Thai VN	Gujjar	-0.00953312	0.000389394	-24.4819	2.3023e-132	550748
Central Thai	Dong Hunan	Yadav Pondicherry	-0.00934908	0.000381943	-24.4776	2.55598e-132	550752
Central Thai	Tay	Gujjar	-0.00985576	0.000402707	-24.4738	2.81209e-132	550748
Central Thai	Lachi	Balochi	-0.0103069	0.000421203	-24.4702	3.06564e-132	550752
Central Thai	Murut	Agarwal	-0.00845849	0.00034613	-24.4373	6.8617e-132	550752
Central Thai	Vietnamese	Vysya	-0.00809019	0.000331064	-24.437	6.92458e-132	550752
Central Thai	Lue (Changmai et al. 2022)	Narikuruvar	-0.00974719	0.000398886	-24.4361	7.08086e-132	537433
Central Thai	Dai	Gujarati 2	-0.00868459	0.000355413	-24.4352	7.22788e-132	550752
Central Thai	Kinh	Narikuruvar	-0.00800839	0.000327773	-24.4327	7.68009e-132	550752
Central Thai	Vietnamese	Brahui	-0.00844861	0.000345794	-24.4325	7.72839e-132	550752
Central Thai	Vietnamese	Brahmin Tiwari	-0.00818712	0.000335194	-24.425	9.26922e-132	550752
Central Thai	Dao	Sikh Jatt 1	-0.00880907	0.000360873	-24.4104	1.32509e-131	550752
Central Thai	Dai	Palliyar	-0.00806189	0.000330287	-24.4087	1.38138e-131	550752
Central Thai	She	Sikh Jatt 2	-0.008265	0.000338735	-24.3996	1.72494e-131	550752
Central Thai	Phula	Yadav Pondicherry	-0.00834668	0.000342161	-24.394	1.98076e-131	550752
Central Thai	Li	Sikh Jatt 2	-0.0103013	0.000422376	-24.3889	2.24411e-131	550750
Central Thai	Phula	Brahmin Tiwari	-0.00804954	0.000330343	-24.3672	3.81036e-131	550752
Central Thai	Lolo	Jew Cochin 2	-0.00936495	0.000385217	-24.3109	1.50494e-130	550741
Central Thai	Lue (Changmai et al. 2022)	Havik	-0.00962056	0.000395896	-24.3007	1.92554e-130	537432
Central Thai	Dao	Coorghi	-0.00933334	0.000384227	-24.2913	2.42545e-130	550752
Central Thai	Vietnamese	Chakkiliyan	-0.00799754	0.000329649	-24.2608	5.08652e-130	550752
Central Thai	Vietnamese	Lodhi	-0.00808915	0.000333496	-24.2556	5.77295e-130	550752
Central Thai	Phula	Jew Cochin 1	-0.00860849	0.000355057	-24.2454	7.39864e-130	550752
Central Thai	Miao	Agarwal	-0.00794951	0.000328429	-24.2047	1.98662e-129	550752
Central Thai	Pathen	Sindhi Pakistan	-0.00892342	0.000368712	-24.2016	2.1401e-129	550752
Central Thai	Dong Hunan	Kalash	-0.00950188	0.000392678	-24.1976	2.35679e-129	550752
Central Thai	Lolo	Naidu	-0.00918519	0.000379593	-24.1975	2.36557e-129	550752
Central Thai	Dong Hunan	Naidu	-0.00892868	0.000369394	-24.1711	4.47654e-129	550752
Central Thai	Miao	Vysya	-0.00827405	0.000342403	-24.1647	5.23634e-129	550752
Central Thai	Gelao	Naidu	-0.00862145	0.000356844	-24.1603	5.82138e-129	550752
Central Thai	Phula	Makrani	-0.00848046	0.000351064	-24.1564	6.39093e-129	550752
Central Thai	Vietnamese	Bhil	-0.00828123	0.000343202	-24.1293	1.23159e-128	550752
Central Thai	Thai VN	Coorghi	-0.00883037	0.000366087	-24.1209	1.50792e-128	550752
Central Thai	Dao	Hallaki	-0.00877996	0.000364016	-24.1197	1.55363e-128	550752
Central Thai	Vietnamese	Jew Cochin 2	-0.00851532	0.00035321	-24.1084	2.03973e-128	550741
Central Thai	Vietnamese	Mala	-0.00793416	0.000329188	-24.1022	2.37018e-128	550752
Central Thai	Miao	Nadar	-0.00825543	0.000342627	-24.0945	2.85456e-128	550752
Central Thai	Lolo	Jew Cochin 1	-0.00925953	0.000384427	-24.0866	3.45476e-128	550752
Central Thai	Phula	Brahmin Catholic Goa	-0.00822968	0.000341842	-24.0745	4.62404e-128	550752
Central Thai	Gelao	Sikh Jatt 1	-0.00867221	0.00036045	-24.0594	6.65701e-128	550752
Central Thai	Tay	Coorghi	-0.00902284	0.000375069	-24.0565	7.14418e-128	550752
Central Thai	Thai VN	Havik	-0.00939923	0.000390879	-24.0464	9.11166e-128	550751
Central Thai	Phula	Reddy Telangana	-0.00840848	0.000349826	-24.0362	1.16515e-127	550743
Central Thai	Dao	Patel	-0.0087899	0.000365867	-24.0248	1.53057e-127	550752
Central Thai	Dao	Dhobi	-0.00897754	0.000373984	-24.0051	2.45828e-127	550752
Central Thai	Murut	Bhumihar	-0.00865625	0.000360638	-24.0026	2.61178e-127	550752
Central Thai	Vietnamese	Gujarati 2	-0.00849627	0.000354103	-23.9938	3.23145e-127	550752
Central Thai	Lachi	Muslim Karnataka	-0.0100697	0.000419828	-23.9853	3.95514e-127	550712
Central Thai	Lao	Kamboj	-0.00749736	0.000312733	-23.9737	5.2361e-127	537433
Central Thai	Pathen	Vysya	-0.00880168	0.000367182	-23.9709	5.59912e-127	550752
Central Thai	Dai	Baniyas	-0.00975387	0.000406929	-23.9695	5.79257e-127	550752
Central Thai	Dai	Havik	-0.00885567	0.000369489	-23.9673	6.09578e-127	550751
Central Thai	She	Kallar	-0.00825275	0.000344482	-23.957	7.80801e-127	550752
Central Thai	Lachi	Adi Dravider	-0.00998861	0.000417019	-23.9524	8.71572e-127	550749
Central Thai	Dao	Gujarati 2	-0.00895804	0.000374016	-23.951	9.02726e-127	550752
Central Thai	Gelao	Kumhar	-0.00845925	0.000353224	-23.9487	9.53165e-127	550752
Central Thai	Colao	Nadar	-0.00904378	0.000377749	-23.9412	1.1402e-126	550752
Central Thai	Li	Kamboj	-0.0102863	0.000429669	-23.94	1.17452e-126	550750
Central Thai	Miao	Kamboj	-0.00840714	0.000351396	-23.925	1.68447e-126	550752
Central Thai	Phula	Bhil	-0.00821211	0.000343322	-23.9195	1.91823e-126	550752
Central Thai	Colao	Muslim Karnataka	-0.00914272	0.000382451	-23.9056	2.67869e-126	550712
Central Thai	She	Vysya	-0.00857336	0.000358839	-23.8919	3.71474e-126	550752
Central Thai	Vietnamese	Sikh Jatt 1	-0.00813658	0.000340862	-23.8706	6.18428e-126	550752
Central Thai	Phula	Arunthatiar	-0.00809274	0.000339029	-23.8703	6.23194e-126	550752
Central Thai	Dong Hunan	Gujarati 2	-0.00945107	0.00039607	-23.8621	7.58146e-126	550752
Central Thai	Dong Hunan	Hallaki	-0.00916956	0.000384378	-23.8556	8.85914e-126	550752
Central Thai	Dao	Havik	-0.00942637	0.000395163	-23.8544	9.11464e-126	550751
Central Thai	Colao	Kamboj	-0.00911329	0.000382133	-23.8485	1.05076e-125	550752
Central Thai	Dao	Pulliyar	-0.00840178	0.000352411	-23.8409	1.25963e-125	550752
Central Thai	Vietnamese	Reddy Telangana	-0.00819742	0.000343958	-23.8326	1.53365e-125	550743
Central Thai	She	Agarwal	-0.00801158	0.000336184	-23.8309	1.59662e-125	550752
Central Thai	Gelao	Jew Cochin 1	-0.00889035	0.000373092	-23.8289	1.67775e-125	550752
Central Thai	Colao	Sindhi Pakistan	-0.0090159	0.00037842	-23.8251	1.83395e-125	550752
Central Thai	Murut	Brahmin Vaidik	-0.00839659	0.000352464	-23.8225	1.95191e-125	550752
Central Thai	Pathen	Brahui	-0.00919276	0.000385907	-23.8212	2.01448e-125	550752
Central Thai	Vietnamese	Makrani	-0.00852274	0.000357874	-23.8149	2.33892e-125	550752
Central Thai	Li	Sindhi Pakistan	-0.0101169	0.000424812	-23.8149	2.3395e-125	550750
Central Thai	Murut	Gujarati 1	-0.00864006	0.000362915	-23.8074	2.802e-125	550752
Central Thai	Dai	Hakki Pikki	-0.00911426	0.000383004	-23.7968	3.6072e-125	550752
Central Thai	Muong	Ulladan	-0.00922327	0.000387741	-23.7872	4.53121e-125	550752
Central Thai	Phula	Patel	-0.00844711	0.000355231	-23.7792	5.48593e-125	550752
Central Thai	Miao	Brahui	-0.00850546	0.0003577	-23.7782	5.61561e-125	550752
Central Thai	Pathen	Brahmin Vaidik	-0.00844983	0.000355361	-23.7782	5.62049e-125	550752
Central Thai	Lachi	Kumhar	-0.00952521	0.000400781	-23.7666	7.39487e-125	550752
Central Thai	Colao	Brahmin Vaidik	-0.00871384	0.000366777	-23.7579	9.10891e-125	550752
Central Thai	Kinh	Ulladan	-0.00783969	0.000330012	-23.7558	9.57074e-125	550752
Central Thai	Miao	Kallar	-0.00800282	0.000337195	-23.7335	1.62689e-124	550752
Central Thai	Lao	Agarwal	-0.00711245	0.000299732	-23.7293	1.79631e-124	537433
Central Thai	Lolo	Scheduled Caste Karnataka	-0.00923186	0.000389112	-23.7255	1.96849e-124	550752
Central Thai	Colao	Chakkiliyan	-0.00891973	0.000375966	-23.7248	1.99969e-124	550752
Central Thai	Lue (Changmai et al. 2022)	Gujjar	-0.00999189	0.000421257	-23.7192	2.2829e-124	537429
Central Thai	Lao	Gujarati 1	-0.00741268	0.000312579	-23.7145	2.553e-124	537433
Central Thai	Murut	Brahui	-0.00911675	0.000384596	-23.7048	3.21925e-124	550752
Central Thai	Miao	Sindhi Pakistan	-0.00807952	0.000341045	-23.6905	4.52186e-124	550752
Central Thai	Tay	Malaikuarvar	-0.00970941	0.000409847	-23.6904	4.53384e-124	550751
Central Thai	Lao	Sikh Jatt 2	-0.00724413	0.000305822	-23.6874	4.86286e-124	537433
Central Thai	Pathen	Brahmin Tiwari	-0.00871193	0.000367804	-23.6864	4.98286e-124	550752
Central Thai	Murut	Pathan	-0.00860352	0.000363441	-23.6724	6.9398e-124	550752
Central Thai	Dong Hunan	Sikh Jatt 1	-0.00913566	0.000386049	-23.6645	8.37158e-124	550752
Central Thai	Lolo	Yadav Rajasthan	-0.00940211	0.00039732	-23.6638	8.50834e-124	550752
Central Thai	Phula	Muslim Karnataka	-0.00826916	0.000349458	-23.6628	8.70894e-124	550712
Central Thai	Miao	Gujarati 1	-0.00814483	0.000344234	-23.6607	9.15211e-124	550752
Central Thai	Li	Pathan	-0.0102186	0.000431907	-23.6593	9.4633e-124	550750
Central Thai	She	Panta Kapu	-0.00820779	0.000346919	-23.6591	9.51196e-124	550752
Central Thai	Pathen	Gujarati 1	-0.00896549	0.000379105	-23.6491	1.2064e-123	550752
Central Thai	Vietnamese	Yadav Pondicherry	-0.00828468	0.000350352	-23.6467	1.27549e-123	550752
Central Thai	Pathen	Muslim Karnataka	-0.00913823	0.000386456	-23.6462	1.29052e-123	550712
Central Thai	Lao	Vysya	-0.00703813	0.000297683	-23.643	1.39249e-123	537433
Central Thai	Lolo	Bhil	-0.00927375	0.000392327	-23.6378	1.57498e-123	550752
Central Thai	Lachi	Oswal Jain	-0.0104119	0.000440634	-23.6294	1.92235e-123	550742
Central Thai	Miao	Chakkiliyan	-0.00788293	0.000333633	-23.6275	2.00915e-123	550752
Central Thai	Vietnamese	Burusho	-0.00712796	0.000301749	-23.6221	2.28331e-123	550752
Central Thai	Gelao	Hallaki	-0.00869429	0.000368104	-23.6191	2.45284e-123	550752
Central Thai	Lolo	Chaurasia	-0.00949606	0.000402149	-23.6133	2.8135e-123	550751
Central Thai	Dong Hunan	Chaurasia	-0.00929976	0.000394211	-23.5908	4.78575e-123	550751
Central Thai	Lachi	Patel	-0.00988054	0.000418965	-23.5832	5.73015e-123	550752
Central Thai	Colao	Sikh Jatt 2	-0.00897614	0.000380661	-23.5804	6.1274e-123	550752
Central Thai	Pathen	Brahmin Catholic Goa	-0.00869103	0.000368675	-23.5737	7.17479e-123	550752
Central Thai	Dong Hunan	Kumhar	-0.00909493	0.000385827	-23.5726	7.36778e-123	550752
Central Thai	Dong Hunan	Muslim Karnataka	-0.00908948	0.000385714	-23.5653	8.74143e-123	550712
Central Thai	Dong Hunan	Scheduled Caste Karnataka	-0.0093534	0.000396962	-23.5624	9.36078e-123	550752
Central Thai	Thai VN	Malaikuarvar	-0.00942033	0.000399875	-23.5582	1.03527e-122	550751
Central Thai	Phula	Jew Cochin 2	-0.00823912	0.000349748	-23.5573	1.05631e-122	550741
Central Thai	Colao	Panta Kapu	-0.00871783	0.000370096	-23.5556	1.10013e-122	550752
Central Thai	Pathen	Panta Kapu	-0.00875095	0.000371511	-23.555	1.11461e-122	550752
Central Thai	Phula	Chaurasia	-0.00849466	0.000360679	-23.5518	1.20236e-122	550751
Central Thai	Vietnamese	Punjabi	-0.00819812	0.000348105	-23.5507	1.23539e-122	550752
Central Thai	Lao	Burusho	-0.00669153	0.000284153	-23.549	1.28486e-122	537433
Central Thai	Dong Hunan	Brahmin Catholic Kumta	-0.00953407	0.000404973	-23.5425	1.49793e-122	550752
Central Thai	Vietnamese	Arunthatiar	-0.00793622	0.000337262	-23.5313	1.94971e-122	550752
Central Thai	Lolo	Kalash	-0.00931156	0.000395736	-23.5298	2.02359e-122	550752
Central Thai	Vietnamese	Adi Dravider	-0.00815885	0.000346752	-23.5294	2.04089e-122	550749
Central Thai	Vietnamese	Jew Cochin 1	-0.00850925	0.00036167	-23.5277	2.12626e-122	550752
Central Thai	She	Gujarati 1	-0.00821918	0.000349383	-23.5248	2.27302e-122	550752
Central Thai	Lachi	Sikh Jatt 1	-0.00990683	0.000421236	-23.5185	2.63822e-122	550752
Central Thai	Lolo	Palliyar	-0.00862177	0.000366745	-23.5089	3.30756e-122	550752
Central Thai	Pathen	Bhumihar	-0.00860332	0.000366022	-23.5049	3.63145e-122	550752
Central Thai	Li	Brahmin Vaidik	-0.00987899	0.000420495	-23.4937	4.73076e-122	550750
Central Thai	Muong	Baniyas	-0.00974443	0.00041487	-23.4879	5.4234e-122	550752
Central Thai	Kinh	Malaikuarvar	-0.00834431	0.000355302	-23.4851	5.79042e-122	550751
Central Thai	Miao	Brahmin Tiwari	-0.00793339	0.000337813	-23.4846	5.86357e-122	550752
Central Thai	Phula	Adi Dravider	-0.00818546	0.000348687	-23.4751	7.33069e-122	550749
Central Thai	Murut	Sindhi Pakistan	-0.00852223	0.000363137	-23.4684	8.5873e-122	550752
Central Thai	Gelao	Bhil	-0.00848936	0.000361764	-23.4666	8.95859e-122	550752
Central Thai	Pathen	Pathan	-0.0087962	0.000374947	-23.4598	1.04924e-121	550752
Central Thai	Dao	Brahmin Catholic Kumta	-0.00874639	0.000372844	-23.4586	1.08065e-121	550752
Central Thai	Lue (Changmai et al. 2022)	Hakki Pikki	-0.00951291	0.000405541	-23.4573	1.11251e-121	537433
Central Thai	Gelao	Yadav Rajasthan	-0.00892283	0.000380386	-23.4573	1.11424e-121	550752
Central Thai	Colao	Jew Cochin 2	-0.00906311	0.000386637	-23.4409	1.63862e-121	550741
Central Thai	Colao	Mala	-0.0086026	0.000367105	-23.4336	1.94124e-121	550752
Central Thai	Pathen	Kallar	-0.00860288	0.000367315	-23.421	2.61428e-121	550752
Central Thai	Lolo	Sikh Jatt 1	-0.00921443	0.000393478	-23.4179	2.80918e-121	550752
Central Thai	Lao	Pathan	-0.00730865	0.000312171	-23.4123	3.20031e-121	537433
Central Thai	Lolo	Oswal Jain	-0.00980154	0.000419055	-23.3896	5.45249e-121	550742
Central Thai	Vietnamese	Kumhar	-0.00795594	0.000340214	-23.3851	6.05855e-121	550752
Central Thai	Pathen	Jew Cochin 2	-0.00900133	0.000385012	-23.3794	6.93156e-121	550741
Central Thai	She	Balochi	-0.00847828	0.00036306	-23.3522	1.30782e-120	550752
Central Thai	Colao	Pathan	-0.00890226	0.000381334	-23.3451	1.54643e-120	550752
Central Thai	Pathen	Makrani	-0.00921642	0.000394919	-23.3375	1.84677e-120	550752
Central Thai	She	Sindhi Pakistan	-0.0081996	0.000351468	-23.3296	2.22221e-120	550752
Central Thai	Thai VN	Irula	-0.00849914	0.000364418	-23.3225	2.62108e-120	550745
Central Thai	Miao	Lodhi	-0.00795997	0.000341315	-23.3214	2.68722e-120	550752
Central Thai	Miao	Arunthatiar	-0.00807481	0.00034626	-23.3201	2.77285e-120	550752
Central Thai	Lolo	Brahmin Catholic Kumta	-0.00934459	0.000401004	-23.303	4.13209e-120	550752
Central Thai	Gelao	Gujjar	-0.00970542	0.000416635	-23.2948	5.00699e-120	550748
Central Thai	Tay	Irula	-0.00845126	0.00036284	-23.292	5.34445e-120	550745
Central Thai	Miao	Panta Kapu	-0.00775582	0.000333021	-23.2893	5.69347e-120	550752
Central Thai	Lao	Bhumihar	-0.00729111	0.000313118	-23.2855	6.21466e-120	537433
Central Thai	Lao	Brahmin Catholic Goa	-0.0072474	0.000311257	-23.2843	6.39758e-120	537433
Central Thai	Dong Hunan	Bhil	-0.00857379	0.000368337	-23.277	7.58106e-120	550752
Central Thai	Colao	Bhumihar	-0.00897464	0.000385567	-23.2765	7.67809e-120	550752
Central Thai	Murut	Nadar	-0.00836164	0.000359388	-23.2663	9.72716e-120	550752
Central Thai	Gelao	Burusho	-0.00744649	0.000320152	-23.2593	1.1463e-119	550752
Central Thai	Murut	Brahmin Tiwari	-0.00847932	0.000364642	-23.2538	1.30249e-119	550752
Central Thai	She	Brahui	-0.00838053	0.000360652	-23.2372	1.91642e-119	550752
Central Thai	Miao	Bhumihar	-0.00809523	0.000348398	-23.2356	1.99034e-119	550752
Central Thai	Phula	Gujarati 2	-0.00867124	0.000373272	-23.2304	2.24775e-119	550752
Central Thai	She	Brahmin Vaidik	-0.00802061	0.000345269	-23.2301	2.26324e-119	550752
Central Thai	Dao	Yerukali	-0.00899932	0.000387605	-23.2177	3.0139e-119	550752
Central Thai	Colao	Brahmin Tiwari	-0.00871269	0.000375333	-23.2133	3.3455e-119	550752
Central Thai	Pathen	Mala	-0.00853895	0.000367873	-23.2117	3.47174e-119	550752
Central Thai	Li	Agarwal	-0.00970269	0.000418157	-23.2035	4.20025e-119	550750
Central Thai	Dai	Narikuruvar	-0.00896207	0.000386249	-23.2028	4.26339e-119	550752
Central Thai	Lachi	Reddy Telangana	-0.00975069	0.000420265	-23.2013	4.41831e-119	550743
Central Thai	She	Pathan	-0.00799773	0.000344726	-23.2002	4.52911e-119	550752
Central Thai	Dong Hunan	Gujjar	-0.00985314	0.000424856	-23.1917	5.52389e-119	550748
Central Thai	Lao	Kallar	-0.00699997	0.000301927	-23.1843	6.55732e-119	537433
Central Thai	Pathen	Lodhi	-0.00868239	0.000374613	-23.177	7.76997e-119	550752
Central Thai	Lolo	Patel	-0.00939638	0.000405421	-23.1768	7.80078e-119	550752
Central Thai	She	Nadar	-0.00819921	0.000353836	-23.1724	8.65415e-119	550752
Central Thai	Lachi	Gujjar	-0.0108176	0.000466849	-23.1715	8.83739e-119	550748
Central Thai	She	Makrani	-0.0083871	0.000362236	-23.1537	1.33454e-118	550752
Central Thai	Nung	Ulladan	-0.00885013	0.000382395	-23.1439	1.67303e-118	550752
Central Thai	Lachi	Scheduled Caste Karnataka	-0.00982126	0.00042466	-23.1274	2.45628e-118	550752
Central Thai	Colao	Vysya	-0.00897581	0.000388251	-23.1185	3.01355e-118	550752
Central Thai	Kankanaey	Agarwal	-0.00950933	0.00041139	-23.1151	3.26167e-118	550752
Central Thai	Lao	Brahmin Vaidik	-0.00704481	0.000304791	-23.1135	3.38393e-118	537433
Central Thai	Lao	Brahui	-0.0075221	0.000325515	-23.1083	3.81876e-118	537433
Central Thai	Gelao	Palliyar	-0.00799319	0.000345905	-23.1081	3.84203e-118	550752
Central Thai	Lue (Changmai et al. 2022)	Irula	-0.00892864	0.000386411	-23.1066	3.97468e-118	537426
Central Thai	Pathen	Chaurasia	-0.00938684	0.00040627	-23.1049	4.12984e-118	550751
Central Thai	Vietnamese	Naidu	-0.00813384	0.000352254	-23.0908	5.72394e-118	550752
Central Thai	Dong Hunan	Patel	-0.00906878	0.00039278	-23.0887	6.01107e-118	550752
Central Thai	Gelao	Scheduled Caste Karnataka	-0.00850199	0.000368442	-23.0755	8.15161e-118	550752
Central Thai	Vietnamese	Muslim Karnataka	-0.00831921	0.000360662	-23.0665	1.00423e-117	550712
Central Thai	Murut	Vysya	-0.00835739	0.000362425	-23.0597	1.17681e-117	550752
Central Thai	Lue (Changmai et al. 2022)	Malaikuarvar	-0.00996341	0.000432148	-23.0555	1.29439e-117	537432
Central Thai	Colao	Gujarati 1	-0.00900732	0.000390696	-23.0546	1.32329e-117	550752
Central Thai	Lao	Sindhi Pakistan	-0.00722759	0.000313686	-23.0409	1.81666e-117	537433
Central Thai	Kankanaey	Sikh Jatt 2	-0.00975233	0.000423578	-23.0237	2.70006e-117	550752
Central Thai	Vietnamese	Scheduled Caste Karnataka	-0.00814242	0.000353942	-23.005	4.15631e-117	550752
Central Thai	Dong Hunan	Havik	-0.00966348	0.000420173	-22.9988	4.79066e-117	550751
Central Thai	Miao	Mala	-0.00801043	0.000348344	-22.9958	5.13727e-117	550752
Central Thai	Lao	Panta Kapu	-0.00701026	0.000304988	-22.9853	6.53779e-117	537433
Central Thai	Li	Balochi	-0.0102905	0.000447844	-22.9778	7.76813e-117	550750
Central Thai	Vietnamese	Chaurasia	-0.0085463	0.00037203	-22.9721	8.86779e-117	550751
Central Thai	Lachi	Chaurasia	-0.00986555	0.000429767	-22.9556	1.29677e-116	550751
Central Thai	Lao	Brahmin Tiwari	-0.00713753	0.000310935	-22.9551	1.31153e-116	537433
Central Thai	Colao	Punjabi	-0.00869587	0.000379037	-22.942	1.76981e-116	550752
Central Thai	Phula	Brahmin Catholic Kumta	-0.00851875	0.000371384	-22.9379	1.94686e-116	550752
Central Thai	Thai VN	Hakki Pikki	-0.00902705	0.000393634	-22.9326	2.19954e-116	550752
Central Thai	Lao	Balochi	-0.00750475	0.000327258	-22.9322	2.21917e-116	537433
Central Thai	She	Brahmin Tiwari	-0.00788878	0.00034402	-22.9311	2.27282e-116	550752
Central Thai	Lao	Nadar	-0.00715688	0.000312226	-22.9221	2.79809e-116	537433
Central Thai	Miao	Pathan	-0.00789515	0.000344495	-22.918	3.07195e-116	550752
Central Thai	Lachi	Pulliyar	-0.0093875	0.000409754	-22.9101	3.68582e-116	550752
Central Thai	Dong Hunan	Baniyas	-0.0100177	0.000437293	-22.9084	3.82816e-116	550752
Central Thai	Miao	Brahmin Catholic Goa	-0.00790676	0.000345362	-22.8942	5.31341e-116	550752
Central Thai	Dai	Malaikuarvar	-0.0091538	0.000400079	-22.88	7.35284e-116	550751
Central Thai	Dong Hunan	Burusho	-0.00778773	0.000340567	-22.867	9.90294e-116	550752
Central Thai	Pathen	Chakkiliyan	-0.00846466	0.000370385	-22.8537	1.34302e-115	550752
Central Thai	Muong	Irula	-0.00882273	0.000386088	-22.8516	1.4083e-115	550745
Central Thai	Phula	Kumhar	-0.00794753	0.000347833	-22.8487	1.50556e-115	550752
Central Thai	Lachi	Dhobi	-0.00990935	0.000433702	-22.8483	1.5205e-115	550752
Central Thai	Phula	Burusho	-0.00708694	0.000310256	-22.8422	1.74578e-115	550752
Central Thai	Murut	Balochi	-0.00880225	0.000385685	-22.8224	2.75e-115	550752
Central Thai	Miao	Sikh Jatt 2	-0.00781197	0.000342567	-22.8042	4.1657e-115	550752
Central Thai	She	Chakkiliyan	-0.00808074	0.00035439	-22.8018	4.39841e-115	550752
Central Thai	Li	Brahui	-0.0101399	0.000444766	-22.7982	4.77699e-115	550750
Central Thai	She	Bhumihar	-0.00805477	0.000353369	-22.7942	5.23313e-115	550752
Central Thai	Pathen	Punjabi	-0.00890831	0.000390832	-22.7932	5.35711e-115	550752
Central Thai	Thai VN	Narikuruvar	-0.00892235	0.000391487	-22.7909	5.644e-115	550752
Central Thai	Murut	Jew Cochin 1	-0.00857453	0.00037635	-22.7834	6.69378e-115	550752
Central Thai	Murut	Panta Kapu	-0.00818803	0.000359391	-22.7831	6.74737e-115	550752
Central Thai	Phula	Naidu	-0.00796479	0.000349653	-22.7791	7.38828e-115	550752
Central Thai	Gelao	Patel	-0.00852771	0.000374496	-22.7711	8.85936e-115	550752
Central Thai	Gelao	Oswal Jain	-0.00874901	0.000384327	-22.7645	1.03116e-114	550742
Central Thai	Li	Panta Kapu	-0.00981929	0.00043157	-22.7525	1.35629e-114	550750
Central Thai	Lachi	Jew Cochin 1	-0.0099899	0.000439075	-22.7521	1.36691e-114	550752
Central Thai	Vietnamese	Kalash	-0.00822566	0.000361571	-22.7498	1.44211e-114	550752
Central Thai	Dong Hunan	Oswal Jain	-0.00925065	0.000406642	-22.7489	1.47253e-114	550742
Central Thai	Pathen	Nadar	-0.00858023	0.000377289	-22.7418	1.73065e-114	550752
Central Thai	Colao	Kallar	-0.00851965	0.000374678	-22.7386	1.86171e-114	550752
Central Thai	Kankanaey	Vysya	-0.00964831	0.000424584	-22.7241	2.58671e-114	550752
Central Thai	Lolo	Dhobi	-0.00920407	0.000405164	-22.7169	3.05087e-114	550752
Central Thai	Pathen	Arunthatiar	-0.00855626	0.000376654	-22.7165	3.08044e-114	550752
Central Thai	Dao	Baniyas	-0.00972689	0.000428282	-22.7114	3.45505e-114	550752
Central Thai	Murut	Chakkiliyan	-0.00814124	0.000358524	-22.7077	3.76317e-114	550752
Central Thai	Murut	Burusho	-0.00770607	0.00033961	-22.6909	5.50716e-114	550752
Central Thai	Colao	Brahmin Catholic Goa	-0.00864759	0.00038135	-22.6762	7.69142e-114	550752
Central Thai	Dong Hunan	Yerukali	-0.00924747	0.000408015	-22.6646	1.00254e-113	550752
Central Thai	Miao	Makrani	-0.00839906	0.000370671	-22.6591	1.13514e-113	550752
Central Thai	Li	Bhumihar	-0.00988327	0.000436367	-22.649	1.42797e-113	550750
Central Thai	Gelao	Gujarati 2	-0.00870304	0.000384483	-22.6357	1.93121e-113	550752
Central Thai	Murut	Brahmin Catholic Goa	-0.0083221	0.00036768	-22.6341	2.00041e-113	550752
Central Thai	Lao	Reddy Telangana	-0.00730513	0.000322903	-22.6233	2.5552e-113	537424
Central Thai	Lachi	Gujarati 2	-0.0097012	0.000429008	-22.6131	3.22195e-113	550752
Central Thai	Colao	Brahui	-0.00894067	0.000395609	-22.5998	4.35369e-113	550752
Central Thai	Vietnamese	Oswal Jain	-0.00832324	0.000368324	-22.5976	4.57507e-113	550742
Central Thai	Miao	Yadav Pondicherry	-0.00805611	0.000356568	-22.5935	5.02461e-113	550752
Central Thai	Phula	Sikh Jatt 1	-0.00812846	0.000359782	-22.5928	5.10447e-113	550752
Central Thai	Murut	Lodhi	-0.00820324	0.000363145	-22.5895	5.5028e-113	550752
Central Thai	Lao	Makrani	-0.00740567	0.000327884	-22.5862	5.91825e-113	537433
Central Thai	Vietnamese	Dhobi	-0.00837943	0.000371008	-22.5856	6.00337e-113	550752
Central Thai	Phula	Scheduled Caste Karnataka	-0.00837313	0.000370888	-22.5759	7.47299e-113	550752
Central Thai	Kankanaey	Kamboj	-0.00979458	0.000433921	-22.5722	8.12088e-113	550752
Central Thai	Phula	Palliyar	-0.00763964	0.000338468	-22.5713	8.30539e-113	550752
Central Thai	Lolo	Pulliyar	-0.00861362	0.000381977	-22.5501	1.34009e-112	550752
Central Thai	Murut	Kallar	-0.00820535	0.000363873	-22.55	1.34279e-112	550752
Central Thai	Dao	Hakki Pikki	-0.00910921	0.000404195	-22.5366	1.81587e-112	550752
Central Thai	Miao	Balochi	-0.00826623	0.000367097	-22.5178	2.77578e-112	550752
Central Thai	Kankanaey	Brahmin Vaidik	-0.00938703	0.000416872	-22.5177	2.78136e-112	550752
Central Thai	Gelao	Yerukali	-0.00860654	0.000382268	-22.5144	3.00007e-112	550752
Central Thai	Hmong	Kamboj	-0.00881704	0.000392114	-22.4859	5.70176e-112	537433
Central Thai	Li	Gujarati 1	-0.00998862	0.000444498	-22.4717	7.85785e-112	550750
Central Thai	Lolo	Gujarati 2	-0.0091349	0.000406538	-22.47	8.16508e-112	550752
Central Thai	She	Mala	-0.00787459	0.000350457	-22.4695	8.24671e-112	550752
Central Thai	Tay	Ulladan	-0.00883383	0.000393329	-22.4591	1.04252e-111	550752
Central Thai	Li	Kallar	-0.0096185	0.000428406	-22.4518	1.22857e-111	550750
Central Thai	Lao	Arunthatiar	-0.00681405	0.000303539	-22.4487	1.3179e-111	537433
Central Thai	Pathen	Jew Cochin 1	-0.00882718	0.000393265	-22.4459	1.40361e-111	550752
Central Thai	Kankanaey	Kallar	-0.00933866	0.000416399	-22.4272	2.13742e-111	550752
Central Thai	Gelao	Kalash	-0.0086745	0.000386804	-22.4261	2.19096e-111	550752
Central Thai	Kankanaey	Gujarati 1	-0.00950347	0.000423844	-22.4221	2.3974e-111	550752
Central Thai	Lolo	Havik	-0.00914796	0.000408155	-22.4129	2.9434e-111	550751
Central Thai	Lao	Chakkiliyan	-0.0068024	0.000303519	-22.4118	3.02233e-111	537433
Central Thai	Lolo	Gujjar	-0.0100028	0.000446777	-22.3889	5.05009e-111	550748
Central Thai	Colao	Balochi	-0.0089421	0.000399544	-22.3808	6.06054e-111	550752
Central Thai	She	Arunthatiar	-0.00801341	0.000358057	-22.3802	6.13216e-111	550752
Central Thai	Murut	Makrani	-0.00867047	0.000387424	-22.3798	6.18904e-111	550752
Central Thai	Li	Vysya	-0.0096109	0.000429497	-22.3771	6.57831e-111	550750
Central Thai	Lue (Changmai et al. 2022)	Ulladan	-0.00917116	0.000410048	-22.3661	8.4251e-111	537433
Central Thai	Vietnamese	Yadav Rajasthan	-0.00843235	0.000377238	-22.3529	1.13239e-110	550752
Central Thai	Miao	Chaurasia	-0.00815828	0.000365161	-22.3416	1.45643e-110	550751
Central Thai	Dong Hunan	Pulliyar	-0.008523	0.000381555	-22.3375	1.59588e-110	550752
Central Thai	Vietnamese	Palliyar	-0.0077516	0.000347115	-22.3315	1.8265e-110	550752
Central Thai	Phula	Dhobi	-0.00841292	0.000376768	-22.3292	1.92352e-110	550752
Central Thai	She	Jew Cochin 1	-0.00837632	0.000375203	-22.3248	2.12391e-110	550752
Central Thai	Kankanaey	Panta Kapu	-0.00948569	0.000425015	-22.3185	2.44276e-110	550752
Central Thai	Pathen	Naidu	-0.00863426	0.000386932	-22.3146	2.66398e-110	550752
Central Thai	Miao	Scheduled Caste Karnataka	-0.00801724	0.000359351	-22.3103	2.93329e-110	550752
Central Thai	Pathen	Balochi	-0.00898365	0.000402753	-22.3056	3.25864e-110	550752
Central Thai	She	Adi Dravider	-0.0079739	0.000357507	-22.3042	3.36709e-110	550749
Central Thai	Lachi	Palliyar	-0.00925959	0.000415204	-22.3013	3.58984e-110	550752
Central Thai	Lolo	Coorghi	-0.00909346	0.000407785	-22.2996	3.72496e-110	550752
Central Thai	Kankanaey	Brahmin Tiwari	-0.0093817	0.000420747	-22.2977	3.88651e-110	550752
Central Thai	Li	Brahmin Tiwari	-0.00964728	0.000432669	-22.2971	3.93962e-110	550750
Central Thai	Dao	Narikuruvar	-0.00876503	0.000393184	-22.2924	4.37424e-110	550752
Central Thai	She	Lodhi	-0.00787871	0.000353495	-22.288	4.82782e-110	550752
Central Thai	Pathen	Adi Dravider	-0.00871064	0.000390841	-22.2869	4.94808e-110	550749
Central Thai	Hmong	Vysya	-0.00877356	0.00039367	-22.2866	4.98855e-110	537433
Central Thai	Kankanaey	Pathan	-0.00945813	0.000424467	-22.2824	5.47438e-110	550752
Central Thai	Dao	Malaikuarvar	-0.00917845	0.000411925	-22.2819	5.53786e-110	550751
Central Thai	Phula	Yerukali	-0.00819497	0.000367837	-22.2788	5.92995e-110	550752
Central Thai	Kankanaey	Sindhi Pakistan	-0.00934492	0.000420339	-22.2319	1.68966e-109	550752
Central Thai	Colao	Lodhi	-0.00850359	0.000382599	-22.2259	1.93166e-109	550752
Central Thai	Li	Muslim Karnataka	-0.0100445	0.000452053	-22.2197	2.21686e-109	550710
Central Thai	Miao	Punjabi	-0.00797861	0.000359094	-22.2187	2.26552e-109	550752
Central Thai	Lachi	Kalash	-0.00989448	0.00044538	-22.2158	2.41597e-109	550752
Central Thai	Vietnamese	Havik	-0.00845974	0.000380837	-22.2135	2.54154e-109	550751
Central Thai	Khmu	Kamboj	-0.0077551	0.000349127	-22.2129	2.57927e-109	550752
Central Thai	Colao	Adi Dravider	-0.00852546	0.000383813	-22.2125	2.60006e-109	550749
Central Thai	Miao	Reddy Telangana	-0.00796019	0.000358459	-22.2067	2.95991e-109	550743
Central Thai	Lachi	Yerukali	-0.00980065	0.000441454	-22.2008	3.37115e-109	550752
Central Thai	Dong Hunan	Palliyar	-0.00841923	0.000380098	-22.1502	1.03867e-108	550752
Central Thai	Dong Hunan	Dhobi	-0.008881	0.000401314	-22.1298	1.63235e-108	550752
Central Thai	Lachi	Hallaki	-0.00966096	0.000436665	-22.1244	1.8399e-108	550752
Central Thai	Murut	Yadav Pondicherry	-0.00837113	0.000378437	-22.1203	2.01756e-108	550752
Central Thai	Vietnamese	Hallaki	-0.00786972	0.000356012	-22.1052	2.81559e-108	550752
Central Thai	Gelao	Havik	-0.00862136	0.000390044	-22.1036	2.92064e-108	550751
Central Thai	Miao	Naidu	-0.00781891	0.000353753	-22.1027	2.97619e-108	550752
Central Thai	Dong Hunan	Malaikuarvar	-0.00953799	0.000431547	-22.1019	3.03188e-108	550751
Central Thai	Hmong	Agarwal	-0.00847205	0.000383465	-22.0934	3.65765e-108	537433
Central Thai	Colao	Chaurasia	-0.00903628	0.00040902	-22.0925	3.73234e-108	550751
Central Thai	Colao	Yadav Pondicherry	-0.00886549	0.000401337	-22.0899	3.95349e-108	550752
Central Thai	Thai VN	Ulladan	-0.00860915	0.000389926	-22.0789	5.04065e-108	550752
Central Thai	Phula	Oswal Jain	-0.00831862	0.000376809	-22.0765	5.31998e-108	550742
Central Thai	Lachi	Coorghi	-0.00995237	0.000450866	-22.0739	5.63443e-108	550752
Central Thai	Kankanaey	Brahmin Catholic Goa	-0.00940203	0.000426064	-22.0672	6.53734e-108	550752
Central Thai	Colao	Arunthatiar	-0.00848844	0.000384695	-22.0654	6.80051e-108	550752
Central Thai	Lao	Mala	-0.00680767	0.000308723	-22.0511	9.32472e-108	537433
Central Thai	Lao	Chaurasia	-0.00740131	0.000335835	-22.0385	1.23137e-107	537432
Central Thai	Hmong	Gujarati 1	-0.00873825	0.000396598	-22.033	1.38972e-107	537433
Central Thai	Li	Chakkiliyan	-0.00941586	0.000427366	-22.0323	1.41154e-107	550750
Central Thai	Lachi	Baniyas	-0.0107601	0.000488606	-22.0221	1.76932e-107	550752
Central Thai	Miao	Adi Dravider	-0.00777443	0.00035306	-22.0201	1.84811e-107	550749
Central Thai	Lolo	Yerukali	-0.00895449	0.000406722	-22.0163	2.01121e-107	550752
Central Thai	Phula	Yadav Rajasthan	-0.00843124	0.000383331	-21.9947	3.23892e-107	550752
Central Thai	Colao	Kumhar	-0.00862496	0.000392186	-21.992	3.43389e-107	550752
Central Thai	Phula	Narikuruvar	-0.00845575	0.0003845	-21.9915	3.47031e-107	550752
Central Thai	Vietnamese	Patel	-0.00807617	0.000367701	-21.964	6.36677e-107	550752
Central Thai	Colao	Makrani	-0.00901054	0.000410307	-21.9605	6.87438e-107	550752
Central Thai	She	Jew Cochin 2	-0.00825756	0.000376082	-21.9568	7.45616e-107	550741
Central Thai	Miao	Oswal Jain	-0.00815921	0.000371814	-21.9444	9.80251e-107	550742
Central Thai	Dong Hunan	Narikuruvar	-0.00930104	0.000423925	-21.9403	1.07154e-106	550752
Central Thai	Hmong	Chakkiliyan	-0.00845702	0.000385621	-21.9309	1.31721e-106	537433
Central Thai	Dong Hunan	Yadav Rajasthan	-0.00907677	0.00041393	-21.9283	1.39651e-106	550752
Central Thai	Phula	Kalash	-0.00832072	0.000379814	-21.9073	2.21093e-106	550752
Central Thai	Vietnamese	Pulliyar	-0.00768711	0.000350974	-21.9022	2.47478e-106	550752
Central Thai	Murut	Mala	-0.00793623	0.000363044	-21.8602	6.2122e-106	550752
Central Thai	Hmong	Panta Kapu	-0.00853965	0.000390684	-21.8582	6.49083e-106	537433
Central Thai	Cong	Kamboj	-0.00710323	0.000324986	-21.857	6.66615e-106	550752
Central Thai	Kankanaey	Makrani	-0.00987164	0.000451778	-21.8506	7.66584e-106	550752
Central Thai	Gelao	Hakki Pikki	-0.00877354	0.000401599	-21.8465	8.38376e-106	550752
Central Thai	She	Punjabi	-0.00806516	0.000369216	-21.844	8.86302e-106	550752
Central Thai	Li	Lodhi	-0.00946088	0.000433427	-21.8281	1.25658e-105	550750
Central Thai	Kankanaey	Bhumihar	-0.00930789	0.000426457	-21.8261	1.31084e-105	550752
Central Thai	Li	Jew Cochin 1	-0.00990414	0.000453813	-21.8243	1.3642e-105	550750
Central Thai	Li	Brahmin Catholic Goa	-0.00971972	0.00044537	-21.8239	1.37587e-105	550750
Central Thai	Li	Mala	-0.00936081	0.000429041	-21.818	1.5658e-105	550750
Central Thai	Lachi	Havik	-0.00991707	0.00045513	-21.7896	2.91479e-105	550751
Central Thai	Colao	Dhobi	-0.00897985	0.000412317	-21.779	3.66775e-105	550752
Central Thai	Hmong	Sikh Jatt 2	-0.00863065	0.000396652	-21.7587	5.71181e-105	537433
Central Thai	Kankanaey	Brahui	-0.00968474	0.000445387	-21.7446	7.77853e-105	550752
Central Thai	Khmu	Balochi	-0.00802705	0.000369252	-21.7387	8.83624e-105	550752
Central Thai	Vietnamese	Brahmin Catholic Kumta	-0.00810456	0.000372824	-21.7383	8.91175e-105	550752
Central Thai	Colao	Reddy Telangana	-0.00858616	0.000395052	-21.7342	9.73788e-105	550743
Central Thai	Gelao	Coorghi	-0.0083428	0.000383961	-21.7282	1.10992e-104	550752
Central Thai	Lolo	Hallaki	-0.00873284	0.000402021	-21.7223	1.26207e-104	550752
Central Thai	Phula	Havik	-0.00814598	0.000375321	-21.7041	1.87797e-104	550751
Central Thai	Phula	Hallaki	-0.00796587	0.000367039	-21.7031	1.91966e-104	550752
Central Thai	Dai	Ulladan	-0.00828495	0.000381769	-21.7015	1.98599e-104	550752
Central Thai	Vietnamese	Coorghi	-0.0082145	0.000378614	-21.6962	2.22667e-104	550752
Central Thai	Kankanaey	Burusho	-0.00867855	0.000400057	-21.6933	2.3746e-104	550752
Central Thai	Miao	Jew Cochin 1	-0.00793799	0.000365948	-21.6916	2.46389e-104	550752
Central Thai	Hmong	Brahui	-0.00890721	0.000410914	-21.6766	3.41205e-104	537433
Central Thai	Lachi	Yadav Rajasthan	-0.00989859	0.000456926	-21.6634	4.54075e-104	550752
Central Thai	Kankanaey	Balochi	-0.00977725	0.000451457	-21.6571	5.20993e-104	550752
Central Thai	Lao	Muslim Karnataka	-0.00709971	0.000327848	-21.6555	5.39971e-104	537393
Central Thai	Pathen	Gujarati 2	-0.00871021	0.000402268	-21.6528	5.72371e-104	550752
Central Thai	Murut	Bhil	-0.00821917	0.00037977	-21.6425	7.14794e-104	550752
Central Thai	Hmong	Mala	-0.00858985	0.00039704	-21.6347	8.46775e-104	537433
Central Thai	Dao	Irula	-0.00796956	0.000368404	-21.6326	8.85803e-104	550745
Central Thai	She	Naidu	-0.00777779	0.000359727	-21.6214	1.13022e-103	550752
Central Thai	Li	Nadar	-0.00931254	0.000430772	-21.6183	1.20913e-103	550750
Central Thai	Murut	Brahmin Catholic Kumta	-0.00851521	0.000393961	-21.6143	1.31703e-103	550752
Central Thai	Lao	Adi Dravider	-0.00681181	0.000315202	-21.611	1.41649e-103	537430
Central Thai	Lao	Lodhi	-0.00681519	0.000315524	-21.5996	1.81349e-103	537433
Central Thai	She	Brahmin Catholic Goa	-0.00786986	0.000364413	-21.596	1.95812e-103	550752
Central Thai	She	Yadav Pondicherry	-0.00817005	0.000378442	-21.5886	2.29625e-103	550752
Central Thai	Pathen	Reddy Telangana	-0.00852779	0.00039519	-21.579	2.83032e-103	550743
Central Thai	Colao	Jew Cochin 1	-0.00879919	0.000407851	-21.5745	3.11678e-103	550752
Central Thai	Kankanaey	Chaurasia	-0.0101346	0.000469932	-21.5661	3.73725e-103	550751
Central Thai	Colao	Gujjar	-0.00947675	0.000439536	-21.5608	4.19138e-103	550748
Central Thai	Hmong	Brahmin Vaidik	-0.00830396	0.000385196	-21.5578	4.47788e-103	537433
Central Thai	Hmong	Pathan	-0.00853339	0.000395866	-21.5563	4.62559e-103	537433
Central Thai	Gelao	Ulladan	-0.00845956	0.000392524	-21.5517	5.10186e-103	550752
Central Thai	Murut	Adi Dravider	-0.00814072	0.000377845	-21.5451	5.87968e-103	550749
Central Thai	Li	Punjabi	-0.00989293	0.000459183	-21.5446	5.94663e-103	550750
Central Thai	Vietnamese	Gujjar	-0.00871104	0.000404331	-21.5443	5.98442e-103	550748
Central Thai	Li	Burusho	-0.00912184	0.00042383	-21.5224	9.59993e-103	550750
Central Thai	Gelao	Irula	-0.00807341	0.000375256	-21.5144	1.14126e-102	550745
Central Thai	Hmong	Nadar	-0.00873227	0.000405899	-21.5134	1.16567e-102	537433
Central Thai	Khmu	Pathan	-0.00742535	0.00034519	-21.5109	1.23093e-102	550752
Central Thai	Miao	Jew Cochin 2	-0.00786271	0.000365703	-21.5002	1.54876e-102	550741
Central Thai	She	Dhobi	-0.00832752	0.000387495	-21.4907	1.90365e-102	550752
Central Thai	Colao	Naidu	-0.00859769	0.000400092	-21.4893	1.96086e-102	550752
Central Thai	Cong	Agarwal	-0.00668865	0.000311369	-21.4814	2.32348e-102	550752
Central Thai	Gelao	Dhobi	-0.00854682	0.000398035	-21.4726	2.81129e-102	550752
Central Thai	Phula	Baniyas	-0.00870525	0.000405466	-21.4698	2.98567e-102	550752
Central Thai	Colao	Burusho	-0.00754604	0.000351496	-21.4684	3.07732e-102	550752
Central Thai	Lao	Oswal Jain	-0.00755405	0.000351905	-21.4662	3.22646e-102	537423
Central Thai	Colao	Bhil	-0.00864773	0.000403019	-21.4574	3.89769e-102	550752
Central Thai	Hmong	Lodhi	-0.00835266	0.000389323	-21.4543	4.16219e-102	537433
Central Thai	Li	Makrani	-0.00999114	0.000465922	-21.4438	5.21859e-102	550750
Central Thai	Cong	Bhumihar	-0.00687561	0.000320734	-21.4371	6.02422e-102	550752
Central Thai	Kankanaey	Arunthatiar	-0.00928928	0.000433492	-21.429	7.17743e-102	550752
Central Thai	Li	Arunthatiar	-0.00939919	0.000438627	-21.4286	7.22451e-102	550750
Central Thai	Murut	Naidu	-0.0082671	0.000385878	-21.4241	7.96551e-102	550752
Central Thai	Pathen	Yadav Pondicherry	-0.0086594	0.000404218	-21.4226	8.23156e-102	550752
Central Thai	Pathen	Burusho	-0.00726155	0.000339052	-21.4172	9.23441e-102	550752
Central Thai	Gelao	Baniyas	-0.00924593	0.000431743	-21.4153	9.61375e-102	550752
Central Thai	Colao	Palliyar	-0.00800981	0.000374075	-21.4123	1.02627e-101	550752
Central Thai	Dong Hunan	Coorghi	-0.00896778	0.000418926	-21.4066	1.15987e-101	550752
Central Thai	Lolo	Baniyas	-0.00940244	0.000439254	-21.4055	1.18851e-101	550752
Central Thai	Khmu	Sikh Jatt 2	-0.00740883	0.000346283	-21.3953	1.47883e-101	550752
Central Thai	Lachi	Brahmin Catholic Kumta	-0.00984275	0.000460119	-21.3917	1.59476e-101	550752
Central Thai	Hmong	Brahmin Catholic Goa	-0.00845977	0.000395595	-21.3849	1.84615e-101	537433
Central Thai	Kankanaey	Mala	-0.00915854	0.000428528	-21.3721	2.42931e-101	550752
Central Thai	Phula	Pulliyar	-0.00767077	0.000359151	-21.3581	3.27951e-101	550752
Central Thai	Hmong	Bhumihar	-0.00845155	0.000395714	-21.3577	3.30626e-101	537433
Central Thai	Hmong	Brahmin Tiwari	-0.00845808	0.000396031	-21.3571	3.35114e-101	537433
Central Thai	Kankanaey	Chakkiliyan	-0.00898318	0.000420696	-21.3531	3.64613e-101	550752
Central Thai	Vietnamese	Yerukali	-0.00793778	0.000371802	-21.3495	3.94283e-101	550752
Central Thai	Pathen	Kalash	-0.0088205	0.000413284	-21.3425	4.58054e-101	550752
Central Thai	Gelao	Narikuruvar	-0.00884989	0.000414814	-21.3346	5.4193e-101	550752
Central Thai	Miao	Bhil	-0.0078564	0.000368315	-21.3306	5.89863e-101	550752
Central Thai	Hmong	Jew Cochin 2	-0.00880379	0.0004133	-21.3012	1.10573e-100	537422
Central Thai	Miao	Gujjar	-0.00862218	0.000404842	-21.2976	1.1945e-100	550748
Central Thai	Lao	Jew Cochin 1	-0.00707676	0.000332333	-21.2942	1.2845e-100	537433
Central Thai	Dong Hunan	Hakki Pikki	-0.008978	0.000421765	-21.2867	1.50641e-100	550752
Central Thai	Lao	Kalash	-0.00716951	0.000337248	-21.2589	2.72939e-100	537433
Central Thai	She	Chaurasia	-0.0082096	0.000386323	-21.2506	3.25591e-100	550751
Central Thai	Pathen	Bhil	-0.00860001	0.000404718	-21.2494	3.3393e-100	550752
Central Thai	Hmong	Kallar	-0.00828873	0.000390073	-21.2492	3.35628e-100	537433
Central Thai	Hmong	Punjabi	-0.00849542	0.00039986	-21.246	3.59228e-100	537433
Central Thai	She	Reddy Telangana	-0.00800796	0.000376961	-21.2435	3.78635e-100	550743
Central Thai	Lolo	Narikuruvar	-0.00913981	0.000430271	-21.242	3.90834e-100	550752
Central Thai	Pathen	Gujjar	-0.00938445	0.000442068	-21.2285	5.20691e-100	550748
Central Thai	Cong	Sikh Jatt 2	-0.00685632	0.000323021	-21.2256	5.53561e-100	550752
Central Thai	She	Kumhar	-0.00781413	0.000368464	-21.2073	8.17808e-100	550752
Central Thai	Miao	Dhobi	-0.00803022	0.000378757	-21.2015	9.24651e-100	550752
Central Thai	Phula	Gujjar	-0.0085429	0.000403029	-21.1968	1.0231e-99	550748
Central Thai	Pathen	Kumhar	-0.00828483	0.000391068	-21.1851	1.30979e-99	550752
Central Thai	Lao	Yadav Pondicherry	-0.00678234	0.000320766	-21.1442	3.12227e-99	537433
Central Thai	Lao	Jew Cochin 2	-0.00697619	0.000330085	-21.1345	3.82926e-99	537422
Central Thai	Phula	Coorghi	-0.00804809	0.000380851	-21.1319	4.05318e-99	550752
Central Thai	Kankanaey	Lodhi	-0.00906134	0.000428821	-21.1308	4.14313e-99	550752
Central Thai	Kankanaey	Naidu	-0.00948304	0.000448869	-21.1265	4.53819e-99	550752
Central Thai	Lao	Punjabi	-0.006811	0.000322462	-21.1219	5.0054e-99	537433
Central Thai	Li	Adi Dravider	-0.00938269	0.000444309	-21.1175	5.49305e-99	550747
Central Thai	She	Bhil	-0.00785659	0.000372081	-21.1152	5.76251e-99	550752
Central Thai	Lachi	Narikuruvar	-0.00977516	0.000462951	-21.1149	5.80317e-99	550752
Central Thai	Kankanaey	Adi Dravider	-0.0093743	0.000444109	-21.1081	6.69944e-99	550749
Central Thai	Murut	Chaurasia	-0.00845371	0.00040052	-21.1068	6.88316e-99	550751
Central Thai	Pathen	Yerukali	-0.00886819	0.000420189	-21.1052	7.11918e-99	550752
Central Thai	Miao	Yerukali	-0.00804775	0.000381369	-21.1022	7.587e-99	550752
Central Thai	Miao	Muslim Karnataka	-0.00802175	0.00038016	-21.101	7.78905e-99	550712
Central Thai	Lao	Brahmin Catholic Kumta	-0.00691068	0.000327532	-21.0993	8.07859e-99	537433
Central Thai	Khmu	Brahmin Vaidik	-0.00720646	0.000341798	-21.084	1.1165e-98	550752
Central Thai	Lao	Naidu	-0.00697375	0.000330952	-21.0718	1.4438e-98	537433
Central Thai	Miao	Gujarati 2	-0.00801904	0.000380713	-21.0632	1.73131e-98	550752
Central Thai	Dai	Irula	-0.00782888	0.000371714	-21.0616	1.79137e-98	550745
Central Thai	Kankanaey	Yadav Pondicherry	-0.0094669	0.000449833	-21.0454	2.52236e-98	550752
Central Thai	She	Muslim Karnataka	-0.00796968	0.000379041	-21.0259	3.80113e-98	550712
Central Thai	Hmong	Arunthatiar	-0.00863926	0.000411406	-20.9993	6.65172e-98	537433
Central Thai	Colao	Gujarati 2	-0.00870367	0.00041457	-20.9945	7.36737e-98	550752
Central Thai	Murut	Arunthatiar	-0.00791625	0.000377097	-20.9926	7.65994e-98	550752
Central Thai	Lolo	Hakki Pikki	-0.00915826	0.000436275	-20.9919	7.77298e-98	550752
Central Thai	Kankanaey	Punjabi	-0.00955347	0.000455482	-20.9744	1.12375e-97	550752
Central Thai	Pathen	Patel	-0.00846055	0.000403448	-20.9706	1.21787e-97	550752
Central Thai	Pathen	Oswal Jain	-0.00898062	0.000428469	-20.9598	1.52706e-97	550742
Central Thai	Kankanaey	Reddy Telangana	-0.00945477	0.000451625	-20.935	2.56989e-97	550743
Central Thai	Kankanaey	Jew Cochin 1	-0.00957686	0.000457616	-20.9277	2.99422e-97	550752
Central Thai	Kankanaey	Bhil	-0.00919598	0.000439524	-20.9226	3.33479e-97	550752
Central Thai	Cong	Brahmin Vaidik	-0.00669586	0.000320091	-20.9186	3.62362e-97	550752
Central Thai	Hmong	Sindhi Pakistan	-0.00849519	0.000406377	-20.9047	4.8541e-97	537433
Central Thai	Miao	Hallaki	-0.00771436	0.000369487	-20.8785	8.39215e-97	550752
Central Thai	Kankanaey	Nadar	-0.00920245	0.00044077	-20.8781	8.46356e-97	550752
Central Thai	Cong	Yadav Pondicherry	-0.00694585	0.000333077	-20.8536	1.41482e-96	550752
Central Thai	Miao	Palliyar	-0.00734724	0.000352433	-20.8472	1.6169e-96	550752
Central Thai	Pathen	Scheduled Caste Karnataka	-0.00854813	0.000410052	-20.8464	1.64202e-96	550752
Central Thai	Hmong	Reddy Telangana	-0.00874934	0.0004205	-20.807	3.74254e-96	537424
Central Thai	Khmu	Brahui	-0.00767432	0.000368854	-20.8059	3.83096e-96	550752
Central Thai	Murut	Jew Cochin 2	-0.00812564	0.000390599	-20.803	4.06451e-96	550741
Central Thai	She	Sikh Jatt 1	-0.00778628	0.000374753	-20.7771	6.97245e-96	550752
Central Thai	Colao	Scheduled Caste Karnataka	-0.00879432	0.000423354	-20.7729	7.60482e-96	550752
Central Thai	Murut	Kalash	-0.00839674	0.00040437	-20.765	8.97182e-96	550752
Central Thai	Lao	Havik	-0.007305	0.00035188	-20.7599	9.97036e-96	537432
Central Thai	Hmong	Balochi	-0.00864511	0.000417078	-20.7278	1.94408e-95	537433
Central Thai	Pathen	Brahmin Catholic Kumta	-0.00867134	0.000418438	-20.7231	2.14415e-95	550752
Central Thai	Khmu	Brahmin Tiwari	-0.00720144	0.000347674	-20.7132	2.63417e-95	550752
Central Thai	Lao	Sikh Jatt 1	-0.00695629	0.00033591	-20.7088	2.88837e-95	537433
Central Thai	Cong	Mala	-0.00669579	0.000323357	-20.7071	2.98911e-95	550752
Central Thai	Khmu	Agarwal	-0.00696699	0.000336694	-20.6924	4.05621e-95	550752
Central Thai	Lolo	Irula	-0.00865816	0.000418552	-20.686	4.62948e-95	550745
Central Thai	Vietnamese	Malaikuarvar	-0.00832586	0.000402548	-20.6829	4.93545e-95	550751
Central Thai	Murut	Muslim Karnataka	-0.00818243	0.000395658	-20.6806	5.18057e-95	550712
Central Thai	Murut	Gujarati 2	-0.00842904	0.000407761	-20.6715	6.24998e-95	550752
Central Thai	Lolo	Ulladan	-0.00913718	0.000442195	-20.6633	7.41826e-95	550752
Central Thai	Lao	Bhil	-0.0066336	0.000321035	-20.6632	7.4298e-95	537433
Central Thai	Murut	Gujjar	-0.00915266	0.000442983	-20.6614	7.70662e-95	550748
Central Thai	Pathen	Dhobi	-0.00853216	0.000412954	-20.6613	7.72381e-95	550752
Central Thai	Colao	Yerukali	-0.00888618	0.000430414	-20.6457	1.06806e-94	550752
Central Thai	Miao	Brahmin Catholic Kumta	-0.00779213	0.000377702	-20.6304	1.46502e-94	550752
Central Thai	She	Gujarati 2	-0.00803858	0.000389669	-20.6293	1.49935e-94	550752
Central Thai	Miao	Kumhar	-0.00741338	0.000359459	-20.6237	1.68164e-94	550752
Central Thai	Lachi	Hakki Pikki	-0.00944842	0.000458269	-20.6176	1.90691e-94	550752
Central Thai	Li	Yadav Pondicherry	-0.00952328	0.000461992	-20.6135	2.07598e-94	550750
Central Thai	Murut	Reddy Telangana	-0.00799048	0.000387799	-20.6047	2.4918e-94	550743
Central Thai	Cong	Brahui	-0.00706605	0.000342997	-20.6009	2.69212e-94	550752
Central Thai	Li	Bhil	-0.00930467	0.000451822	-20.5937	3.12881e-94	550750
Central Thai	She	Scheduled Caste Karnataka	-0.00796124	0.000386821	-20.5812	4.04378e-94	550752
Central Thai	Miao	Coorghi	-0.00794312	0.000386139	-20.5706	5.03107e-94	550752
Central Thai	Lao	Gujjar	-0.00739863	0.000359803	-20.563	5.88599e-94	537429
Central Thai	Dong Hunan	Irula	-0.0083321	0.000405241	-20.5608	6.15597e-94	550745
Central Thai	Khmu	Sindhi Pakistan	-0.00740088	0.000359981	-20.5591	6.37865e-94	550752
Central Thai	Khmu	Bhumihar	-0.00718174	0.000349326	-20.5588	6.41522e-94	550752
Central Thai	Hmong	Makrani	-0.00865646	0.000421649	-20.53	1.16128e-93	537433
Central Thai	Cong	Sindhi Pakistan	-0.00680228	0.000331353	-20.5288	1.19135e-93	550752
Central Thai	Kankanaey	Jew Cochin 2	-0.0093426	0.000455133	-20.5272	1.23075e-93	550741
Central Thai	Li	Reddy Telangana	-0.00984225	0.000479597	-20.5219	1.37179e-93	550741
Central Thai	Khmu	Nadar	-0.00717287	0.000349575	-20.5189	1.46105e-93	550752
Central Thai	Colao	Oswal Jain	-0.00893278	0.000436257	-20.4759	3.52886e-93	550742
Central Thai	Vietnamese	Narikuruvar	-0.0080276	0.000392471	-20.454	5.53699e-93	550752
Central Thai	Lao	Gujarati 2	-0.00687927	0.000336428	-20.4479	6.26556e-93	537433
Central Thai	Li	Naidu	-0.00918271	0.000449337	-20.4361	7.98396e-93	550750
Central Thai	Vietnamese	Hakki Pikki	-0.0079531	0.000389197	-20.4346	8.23227e-93	550752
Central Thai	Vietnamese	Ulladan	-0.00802995	0.000393036	-20.4305	8.95079e-93	550752
Central Thai	Lao	Kumhar	-0.00660273	0.000323212	-20.4285	9.33822e-93	537433
Central Thai	Li	Jew Cochin 2	-0.00937593	0.000459179	-20.4189	1.13567e-92	550739
Central Thai	Li	Yerukali	-0.00961072	0.000470678	-20.4189	1.13628e-92	550750
Central Thai	Colao	Baniyas	-0.00941273	0.000461208	-20.4088	1.39539e-92	550752
Central Thai	Li	Kumhar	-0.00928639	0.000455734	-20.3768	2.68681e-92	550750
Central Thai	Phula	Malaikuarvar	-0.00838003	0.000411266	-20.3762	2.71975e-92	550751
Central Thai	She	Hallaki	-0.00791246	0.000388442	-20.3697	3.1046e-92	550752
Central Thai	Murut	Sikh Jatt 1	-0.00804094	0.000394978	-20.3579	3.94816e-92	550752
Central Thai	She	Brahmin Catholic Kumta	-0.00788522	0.000387531	-20.3473	4.9027e-92	550752
Central Thai	Cong	Gujarati 1	-0.00684032	0.000336235	-20.3439	5.26082e-92	550752
Central Thai	Li	Scheduled Caste Karnataka	-0.00957684	0.000470762	-20.3433	5.32657e-92	550750
Central Thai	Lao	Baniyas	-0.00748863	0.000368125	-20.3427	5.39297e-92	537433
Central Thai	Hmong	Jew Cochin 1	-0.00864033	0.000424857	-20.3371	6.04403e-92	537433
Central Thai	Murut	Oswal Jain	-0.0086253	0.000424163	-20.3349	6.31865e-92	550742
Central Thai	Colao	Brahmin Catholic Kumta	-0.00847785	0.00041702	-20.3296	7.03414e-92	550752
Central Thai	Cong	Nadar	-0.00674611	0.000332009	-20.319	8.7263e-92	550752
Central Thai	Kankanaey	Pulliyar	-0.00894682	0.000440356	-20.3172	9.05515e-92	550752
Central Thai	Li	Chaurasia	-0.00975945	0.000480502	-20.311	1.02892e-91	550749
Central Thai	Cong	Panta Kapu	-0.00666663	0.000328297	-20.3067	1.12246e-91	550752
Central Thai	Lao	Pulliyar	-0.00648559	0.000319542	-20.2965	1.38061e-91	537433
Central Thai	Khmu	Panta Kapu	-0.00709322	0.000349532	-20.2935	1.4683e-91	550752
Central Thai	She	Yadav Rajasthan	-0.00793895	0.000391235	-20.292	1.51234e-91	550752
Central Thai	Li	Yadav Rajasthan	-0.0100083	0.00049333	-20.2872	1.66736e-91	550750
Central Thai	She	Oswal Jain	-0.00806121	0.000397372	-20.2863	1.69843e-91	550742
Central Thai	Cong	Balochi	-0.00692465	0.000341474	-20.2787	1.98337e-91	550752
Central Thai	Lolo	Malaikuarvar	-0.00950999	0.000469388	-20.2604	2.8755e-91	550751
Central Thai	Cong	Kallar	-0.00658885	0.000325274	-20.2563	3.12443e-91	550752
Central Thai	Li	Gujarati 2	-0.00960468	0.000474708	-20.2328	5.03302e-91	550750
Central Thai	Miao	Narikuruvar	-0.00813385	0.000402129	-20.227	5.66567e-91	550752
Central Thai	Miao	Malaikuarvar	-0.0082756	0.000409366	-20.2156	7.1322e-91	550751
Central Thai	Miao	Pulliyar	-0.00733459	0.00036292	-20.2099	8.00682e-91	550752
Central Thai	She	Yerukali	-0.00794737	0.000393328	-20.2054	8.76757e-91	550752
Central Thai	Khmu	Brahmin Catholic Goa	-0.00717782	0.000355356	-20.1989	1.00006e-90	550752
Central Thai	Mang	Kamboj	-0.00812081	0.000402088	-20.1966	1.04946e-90	550752
Central Thai	She	Havik	-0.00833337	0.00041269	-20.1928	1.13219e-90	550751
Central Thai	Lachi	Irula	-0.0090533	0.000448377	-20.1912	1.16882e-90	550745
Central Thai	Khmu	Makrani	-0.00755646	0.00037426	-20.1904	1.18908e-90	550752
Central Thai	Murut	Punjabi	-0.00784038	0.000388374	-20.1877	1.25551e-90	550752
Central Thai	Phula	Hakki Pikki	-0.00791787	0.000392261	-20.1852	1.32039e-90	550752
Central Thai	Cong	Vysya	-0.00668126	0.000331055	-20.1817	1.41684e-90	550752
Central Thai	Dao	Ulladan	-0.00839888	0.000416182	-20.1808	1.44468e-90	550752
Central Thai	She	Gujjar	-0.00835478	0.000414147	-20.1734	1.67554e-90	550748
Central Thai	Li	Oswal Jain	-0.00994421	0.000492996	-20.171	1.76088e-90	550740
Central Thai	Colao	Pulliyar	-0.00804232	0.000398881	-20.1622	2.10329e-90	550752
Central Thai	She	Burusho	-0.00642266	0.0003186	-20.159	2.243e-90	550752
Central Thai	Cong	Lodhi	-0.0066286	0.000328846	-20.1572	2.3283e-90	550752
Central Thai	Pathen	Hallaki	-0.00835622	0.000414734	-20.1484	2.78056e-90	550752
Central Thai	Colao	Kalash	-0.00868556	0.000431464	-20.1304	3.99512e-90	550752
Central Thai	Miao	Yadav Rajasthan	-0.00797203	0.000396385	-20.1118	5.81255e-90	550752
Central Thai	Murut	Kumhar	-0.00777051	0.000386498	-20.1049	6.68033e-90	550752
Central Thai	Dong Hunan	Ulladan	-0.00889135	0.000442341	-20.1007	7.28176e-90	550752
Central Thai	Murut	Patel	-0.00831421	0.000414059	-20.0798	1.10938e-89	550752
Central Thai	Kankanaey	Muslim Karnataka	-0.00938679	0.000467505	-20.0785	1.13845e-89	550712
Central Thai	Hmong	Naidu	-0.00836317	0.00041658	-20.0758	1.20192e-89	537433
Central Thai	Colao	Coorghi	-0.00876116	0.000436532	-20.0699	1.352e-89	550752
Central Thai	Li	Patel	-0.00941992	0.000469602	-20.0594	1.67239e-89	550750
Central Thai	Pathen	Pulliyar	-0.00791303	0.000394495	-20.0587	1.69615e-89	550752
Central Thai	Lao	Yadav Rajasthan	-0.00717088	0.000357533	-20.0566	1.76904e-89	537433
Central Thai	Pathen	Havik	-0.00864804	0.000431196	-20.0559	1.7911e-89	550751
Central Thai	Kankanaey	Sikh Jatt 1	-0.00916266	0.000457101	-20.0451	2.22579e-89	550752
Central Thai	Lachi	Malaikuarvar	-0.00963033	0.000480522	-20.0414	2.40023e-89	550751
Central Thai	Gelao	Malaikuarvar	-0.00877209	0.000437774	-20.0379	2.57198e-89	550751
Central Thai	Cong	Brahmin Catholic Goa	-0.00665699	0.000332241	-20.0366	2.64048e-89	550752
Central Thai	Phula	Irula	-0.00736112	0.000368112	-19.9969	5.85537e-89	550745
Central Thai	Li	Kalash	-0.00963942	0.000482222	-19.9896	6.78752e-89	550750
Central Thai	Lao	Dhobi	-0.00692175	0.000346287	-19.9885	6.93631e-89	537433
Central Thai	Murut	Coorghi	-0.00824469	0.000412574	-19.9836	7.65795e-89	550752
Central Thai	Pathen	Yadav Rajasthan	-0.00864502	0.000432713	-19.9786	8.45122e-89	550752
Central Thai	Vietnamese	Baniyas	-0.00835728	0.000418435	-19.9727	9.50924e-89	550752
Central Thai	Lachi	Ulladan	-0.00950452	0.000476046	-19.9656	1.09776e-88	550752
Central Thai	Miao	Havik	-0.00779758	0.000390832	-19.9512	1.46322e-88	550751
Central Thai	Khmu	Lodhi	-0.00691769	0.000347377	-19.9141	3.07189e-88	550752
Central Thai	Lao	Scheduled Caste Karnataka	-0.0068752	0.000345624	-19.8922	4.75786e-88	537433
Central Thai	Pathen	Palliyar	-0.00776755	0.00039058	-19.8872	5.25271e-88	550752
Central Thai	She	Patel	-0.00788393	0.000396609	-19.8783	6.26668e-88	550752
Central Thai	Cong	Arunthatiar	-0.00651797	0.000328029	-19.8701	7.38266e-88	550752
Central Thai	Murut	Havik	-0.00821914	0.000413771	-19.864	8.33882e-88	550751
Central Thai	Khmu	Gujarati 1	-0.00715215	0.000360337	-19.8485	1.13541e-87	550752
Central Thai	Cong	Pathan	-0.00657839	0.000331599	-19.8384	1.38835e-87	550752
Central Thai	Miao	Patel	-0.00758454	0.000382362	-19.836	1.45506e-87	550752
Central Thai	Hmong	Bhil	-0.00847408	0.000427267	-19.8332	1.53905e-87	537433
Central Thai	Phula	Ulladan	-0.00776384	0.000391508	-19.8306	1.62184e-87	550752
Central Thai	Hmong	Adi Dravider	-0.00801227	0.000404252	-19.82	2.00109e-87	537430
Central Thai	Cong	Brahmin Catholic Kumta	-0.00711871	0.000359265	-19.8146	2.22659e-87	550752
Central Thai	Lao	Yerukali	-0.00698707	0.000352737	-19.8081	2.53292e-87	537433
Central Thai	Kankanaey	Gujarati 2	-0.0094212	0.000475909	-19.7962	3.20973e-87	550752
Central Thai	Pathen	Sikh Jatt 1	-0.00827072	0.000417931	-19.7897	3.65544e-87	550752
Central Thai	Miao	Sikh Jatt 1	-0.0075306	0.000380633	-19.7844	4.05717e-87	550752
Central Thai	Lahu	Brahmin Vaidik	-0.00736349	0.000372459	-19.7699	5.40488e-87	550752
Central Thai	Lahu	Kamboj	-0.00766936	0.000388012	-19.7658	5.86997e-87	550752
Central Thai	Miao	Hakki Pikki	-0.00773309	0.00039137	-19.759	6.70632e-87	550752
Central Thai	Khmu	Muslim Karnataka	-0.00717146	0.000362967	-19.7579	6.86251e-87	550712
Central Thai	Lao	Coorghi	-0.00691967	0.000350378	-19.7492	8.15704e-87	537433
Central Thai	Lao	Hakki Pikki	-0.00694081	0.000351599	-19.7407	9.63798e-87	537433
Central Thai	Khmu	Burusho	-0.00651464	0.000330277	-19.7247	1.3224e-86	550752
Central Thai	Cong	Brahmin Tiwari	-0.00651217	0.000330214	-19.721	1.42321e-86	550752
Central Thai	Khmu	Jew Cochin 1	-0.00708199	0.000359366	-19.7069	1.88062e-86	550752
Central Thai	Kankanaey	Havik	-0.00963521	0.000489063	-19.7014	2.09869e-86	550751
Central Thai	Li	Dhobi	-0.00961772	0.000488225	-19.6994	2.18366e-86	550750
Central Thai	Lao	Patel	-0.00677847	0.000344128	-19.6976	2.26294e-86	537433
Central Thai	Vietnamese	Irula	-0.00767423	0.000390134	-19.6707	3.84153e-86	550745
Central Thai	She	Narikuruvar	-0.00812019	0.000412889	-19.6667	4.15632e-86	550752
Central Thai	Murut	Scheduled Caste Karnataka	-0.00808709	0.000411309	-19.6618	4.58109e-86	550752
Central Thai	Lahu	Bhumihar	-0.00737723	0.000375274	-19.6583	4.91362e-86	550752
Central Thai	Cong	Adi Dravider	-0.00669967	0.000340978	-19.6484	5.96548e-86	550749
Central Thai	Murut	Dhobi	-0.00804086	0.000409471	-19.6372	7.43948e-86	550752
Central Thai	Lao	Hallaki	-0.00679273	0.000346599	-19.5983	1.60014e-85	537433
Central Thai	Kankanaey	Oswal Jain	-0.00947344	0.00048357	-19.5906	1.85951e-85	550742
Central Thai	Hmong	Kumhar	-0.00832204	0.00042499	-19.5817	2.21339e-85	537433
Central Thai	Khmu	Kalash	-0.0075803	0.000387461	-19.564	3.13277e-85	550752
Central Thai	Mang	Brahui	-0.00798026	0.000407907	-19.5639	3.13933e-85	550752
Central Thai	She	Kalash	-0.00774327	0.000395898	-19.5587	3.47654e-85	550752
Central Thai	Hmong	Oswal Jain	-0.00869857	0.000444807	-19.5559	3.67788e-85	537423
Central Thai	Kankanaey	Scheduled Caste Karnataka	-0.00915817	0.000468333	-19.5548	3.75196e-85	550752
Central Thai	Miao	Burusho	-0.00643532	0.000329116	-19.5534	3.86179e-85	550752
Central Thai	Li	Palliyar	-0.00878882	0.000449626	-19.547	4.37786e-85	550750
Central Thai	Boy	Arunthatiar	-0.00848712	0.000434353	-19.5397	5.04966e-85	550752
Central Thai	Cong	Dhobi	-0.00703256	0.000360379	-19.5143	8.29253e-85	550752
Central Thai	Cong	Chakkiliyan	-0.0063952	0.000327835	-19.5074	9.49911e-85	550752
Central Thai	Kankanaey	Brahmin Catholic Kumta	-0.00918988	0.000471179	-19.504	1.01519e-84	550752
Central Thai	Murut	Yadav Rajasthan	-0.00835181	0.000428485	-19.4915	1.29653e-84	550752
Central Thai	Colao	Irula	-0.00833632	0.000427886	-19.4826	1.54321e-84	550745
Central Thai	She	Baniyas	-0.00842502	0.000432666	-19.4723	1.88468e-84	550752
Central Thai	Li	Sikh Jatt 1	-0.009279	0.000476623	-19.4682	2.0422e-84	550750
Central Thai	Colao	Patel	-0.00835293	0.000429102	-19.4661	2.13062e-84	550752
Central Thai	Mang	Sindhi Pakistan	-0.00771392	0.000396886	-19.4361	3.82289e-84	550752
Central Thai	Kankanaey	Patel	-0.00934547	0.00048094	-19.4317	4.16608e-84	550752
Central Thai	Akha	Kallar	-0.00567554	0.000292092	-19.4307	4.24765e-84	539201
Central Thai	Boy	Vysya	-0.00831914	0.000428326	-19.4224	4.98689e-84	550752
Central Thai	Lahu	Agarwal	-0.00729456	0.000375855	-19.4079	6.6147e-84	550752
Central Thai	Hmong	Chaurasia	-0.00853075	0.000439617	-19.4049	7.01009e-84	537432
Central Thai	Hmong	Kalash	-0.00855457	0.00044085	-19.4047	7.0365e-84	537433
Central Thai	Lahu	Kallar	-0.00729263	0.000376518	-19.3686	1.42026e-83	550752
Central Thai	Miao	Kalash	-0.00758516	0.000392128	-19.3436	2.3094e-83	550752
Central Thai	Hmong	Muslim Karnataka	-0.00824574	0.000426348	-19.3404	2.45444e-83	537393
Central Thai	Cong	Makrani	-0.00692815	0.000358303	-19.336	2.6747e-83	550752
Central Thai	Kankanaey	Yerukali	-0.00943251	0.000488215	-19.3204	3.61695e-83	550752
Central Thai	Colao	Yadav Rajasthan	-0.0086376	0.000447162	-19.3165	3.90355e-83	550752
Central Thai	Hmong	Sikh Jatt 1	-0.00824772	0.000427046	-19.3134	4.14348e-83	537433
Central Thai	Colao	Narikuruvar	-0.00862606	0.000446855	-19.3039	4.97717e-83	550752
Central Thai	Colao	Havik	-0.00880431	0.00045614	-19.3018	5.18853e-83	550751
Central Thai	Hmong	Yadav Pondicherry	-0.00803099	0.000416117	-19.2998	5.38841e-83	537433
Central Thai	Miao	Baniyas	-0.00808409	0.00041896	-19.2956	5.84724e-83	550752
Central Thai	Khmu	Chakkiliyan	-0.00662862	0.000343591	-19.2922	6.24884e-83	550752
Central Thai	Khmu	Kallar	-0.00691451	0.000358411	-19.2921	6.25546e-83	550752
Central Thai	She	Coorghi	-0.00790257	0.000409661	-19.2905	6.45188e-83	550752
Central Thai	Murut	Hallaki	-0.00778786	0.000403886	-19.2823	7.55802e-83	550752
Central Thai	Lahu	Gujarati 1	-0.00749643	0.000388799	-19.281	7.75973e-83	550752
Central Thai	Boy	Nadar	-0.00822068	0.000426471	-19.2761	8.53204e-83	550752
Central Thai	Mang	Agarwal	-0.00741256	0.00038456	-19.2754	8.64094e-83	550752
Central Thai	Kankanaey	Kalash	-0.00916733	0.000476005	-19.2589	1.1887e-82	550752
Central Thai	Boy	Gujarati 1	-0.00828107	0.00043007	-19.2552	1.27736e-82	550752
Central Thai	Kankanaey	Coorghi	-0.0091879	0.000477477	-19.2426	1.62824e-82	550752
Central Thai	Khmu	Yadav Pondicherry	-0.00709234	0.000368713	-19.2354	1.87102e-82	550752
Central Thai	Mang	Gujarati 1	-0.00776635	0.000403873	-19.2297	2.08918e-82	550752
Central Thai	Cong	Jew Cochin 1	-0.0065857	0.000342537	-19.2262	2.23373e-82	550752
Central Thai	Cong	Muslim Karnataka	-0.00685025	0.000356307	-19.2257	2.25621e-82	550712
Central Thai	Mang	Brahmin Vaidik	-0.00757509	0.00039404	-19.2242	2.32272e-82	550752
Central Thai	Boy	Panta Kapu	-0.00826733	0.000430203	-19.2173	2.65462e-82	550752
Central Thai	Boy	Brahmin Vaidik	-0.00805677	0.000419387	-19.2108	3.00491e-82	550752
Central Thai	Lahu	Sikh Jatt 2	-0.00739714	0.000385258	-19.2005	3.66487e-82	550752
Central Thai	Hmong	Gujjar	-0.00895887	0.00046671	-19.1958	4.01104e-82	537429
Central Thai	Cong	Jew Cochin 2	-0.00655056	0.000341261	-19.1952	4.06202e-82	550741
Central Thai	Kankanaey	Dhobi	-0.00899461	0.000468614	-19.1941	4.14801e-82	550752
Central Thai	Cong	Gujarati 2	-0.00686857	0.000357853	-19.1938	4.16734e-82	550752
Central Thai	Hmong	Patel	-0.00819626	0.00042722	-19.1851	4.93137e-82	537433
Central Thai	Semende	Kamboj	-0.00729596	0.00038032	-19.1837	5.0611e-82	550752
Central Thai	Boy	Sikh Jatt 2	-0.00812621	0.000423618	-19.1829	5.146e-82	550752
Central Thai	Hmong	Gujarati 2	-0.0083699	0.000436375	-19.1805	5.38327e-82	537433
Central Thai	Mang	Pathan	-0.0076794	0.000400734	-19.1634	7.48883e-82	550752
Central Thai	Lahu	Vysya	-0.00731861	0.000381989	-19.1592	8.10894e-82	550752
Central Thai	Cong	Punjabi	-0.00652507	0.000340649	-19.1548	8.82278e-82	550752
Central Thai	Lahu	Jew Cochin 1	-0.00766392	0.000400439	-19.1388	1.20033e-81	550752
Central Thai	Li	Brahmin Catholic Kumta	-0.00954665	0.000499053	-19.1295	1.43383e-81	550750
Central Thai	Kankanaey	Gujjar	-0.00976445	0.000510482	-19.1279	1.47882e-81	550748
Central Thai	Khmu	Gujarati 2	-0.00736709	0.000385422	-19.1144	1.9175e-81	550752
Central Thai	Murut	Palliyar	-0.0070667	0.000369845	-19.1072	2.19984e-81	550752
Central Thai	Akha	Kamboj	-0.00587644	0.000307575	-19.1057	2.26441e-81	539201
Central Thai	Mang	Brahmin Tiwari	-0.0075845	0.000397124	-19.0986	2.59442e-81	550752
Central Thai	Khmu	Reddy Telangana	-0.00681056	0.000357309	-19.0607	5.35195e-81	550743
Central Thai	Khmu	Bhil	-0.00711051	0.000373649	-19.0299	9.64241e-81	550752
Central Thai	Boy	Agarwal	-0.00793595	0.000417216	-19.0212	1.13812e-80	550752
Central Thai	Colao	Sikh Jatt 1	-0.00813745	0.000428228	-19.0026	1.62226e-80	550752
Central Thai	Miao	Ulladan	-0.00755543	0.000398018	-18.9827	2.37302e-80	550752
Central Thai	Mang	Sikh Jatt 2	-0.00752307	0.000396393	-18.9788	2.55277e-80	550752
Central Thai	Semende	Sikh Jatt 2	-0.00719902	0.000379498	-18.9698	3.02888e-80	550752
Central Thai	Pathen	Baniyas	-0.00875634	0.000461697	-18.9656	3.28483e-80	550752
Central Thai	Boy	Kallar	-0.00790978	0.000417288	-18.9552	3.99892e-80	550752
Central Thai	She	Malaikuarvar	-0.00822747	0.000434413	-18.9393	5.41511e-80	550751
Central Thai	Colao	Hakki Pikki	-0.00843395	0.000445342	-18.9382	5.52964e-80	550752
Central Thai	Kankanaey	Hallaki	-0.00902862	0.000476863	-18.9333	6.05858e-80	550752
Central Thai	She	Ulladan	-0.00806339	0.000425893	-18.9329	6.11149e-80	550752
Central Thai	Hanhi	Kamboj	-0.00634299	0.000335232	-18.9212	7.63277e-80	550752
Central Thai	Khmu	Vysya	-0.00671668	0.000354985	-18.921	7.65792e-80	550752
Central Thai	Kankanaey	Kumhar	-0.00880386	0.000465485	-18.9133	8.86161e-80	550752
Central Thai	Li	Gujjar	-0.0098545	0.000521101	-18.9109	9.27096e-80	550746
Central Thai	Cong	Reddy Telangana	-0.00675091	0.000357227	-18.8981	1.18257e-79	550743
Central Thai	Lahu	Panta Kapu	-0.00718534	0.000380249	-18.8964	1.22094e-79	550752
Central Thai	Khmu	Mala	-0.00662244	0.000350504	-18.8941	1.27628e-79	550752
Central Thai	Borneo	Kamboj	-0.00704826	0.000373175	-18.8873	1.45156e-79	550752
Central Thai	Khmu	Chaurasia	-0.00726998	0.000385624	-18.8525	2.802e-79	550751
Central Thai	Cong	Chaurasia	-0.00676582	0.000358974	-18.8477	3.07061e-79	550751
Central Thai	She	Palliyar	-0.00722857	0.000383655	-18.8414	3.45959e-79	550752
Central Thai	Lahu	Pathan	-0.0071894	0.000381616	-18.8394	3.59221e-79	550752
Central Thai	Lao	Narikuruvar	-0.00692578	0.000367648	-18.8381	3.68013e-79	537433
Central Thai	She	Hakki Pikki	-0.00767396	0.000407392	-18.8368	3.76961e-79	550752
Central Thai	Akha	Nadar	-0.00572827	0.000304445	-18.8155	5.64095e-79	539201
Central Thai	Lahu	Brahui	-0.00762527	0.000405323	-18.8128	5.9314e-79	550752
Central Thai	Murut	Yerukali	-0.00787551	0.000418986	-18.7966	8.04868e-79	550752
Central Thai	Khmu	Gujjar	-0.00797816	0.000425456	-18.752	1.86332e-78	550748
Central Thai	Lahu	Sindhi Pakistan	-0.00725064	0.000386757	-18.7473	2.03674e-78	550752
Central Thai	Li	Pulliyar	-0.00879119	0.000469029	-18.7434	2.19218e-78	550750
Central Thai	Lahu	Reddy Telangana	-0.00758643	0.000405156	-18.7247	3.11429e-78	550743
Central Thai	Pathen	Irula	-0.00777495	0.000415326	-18.7201	3.39581e-78	550745
Central Thai	Mang	Bhumihar	-0.0077344	0.000413183	-18.7191	3.46129e-78	550752
Central Thai	Cong	Sikh Jatt 1	-0.00643579	0.000344039	-18.7066	4.37593e-78	550752
Central Thai	Hmong	Scheduled Caste Karnataka	-0.00843198	0.000450827	-18.7034	4.64736e-78	537433
Central Thai	Boy	Lodhi	-0.00797986	0.0004268	-18.6969	5.24469e-78	550752
Central Thai	Li	Hallaki	-0.00910024	0.000486774	-18.695	5.43649e-78	550750
Central Thai	Pathen	Hakki Pikki	-0.00814282	0.00043604	-18.6745	7.98815e-78	550752
Central Thai	Lahu	Brahmin Tiwari	-0.00723384	0.000387588	-18.6638	9.76312e-78	550752
Central Thai	Lahu	Mala	-0.00717851	0.000384708	-18.6596	1.05485e-77	550752
Central Thai	Hmong	Dhobi	-0.00850131	0.000455787	-18.6519	1.21806e-77	537433
Central Thai	Akha	Vysya	-0.00571695	0.00030655	-18.6493	1.27854e-77	539201
Central Thai	Borneo	Brahmin Vaidik	-0.00656802	0.000352255	-18.6456	1.37068e-77	550752
Central Thai	Boy	Yadav Pondicherry	-0.00805884	0.000432235	-18.6446	1.39701e-77	550752
Central Thai	She	Pulliyar	-0.00730743	0.000392466	-18.6193	2.24218e-77	550752
Central Thai	Colao	Ulladan	-0.00845574	0.00045428	-18.6135	2.49714e-77	550752
Central Thai	Kankanaey	Palliyar	-0.00846406	0.000454968	-18.6036	3.00319e-77	550752
Central Thai	Akha	Sikh Jatt 2	-0.00573977	0.000308834	-18.5853	4.22794e-77	539201
Central Thai	Hmong	Burusho	-0.00684861	0.000368924	-18.5638	6.31383e-77	537433
Central Thai	Borneo	Pathan	-0.00687316	0.000370277	-18.5622	6.49991e-77	550752
Central Thai	Li	Coorghi	-0.00944651	0.000509102	-18.5552	7.39699e-77	550750
Central Thai	Kankanaey	Yadav Rajasthan	-0.00926829	0.000499528	-18.5541	7.55353e-77	550752
Central Thai	Semende	Brahmin Vaidik	-0.00684497	0.000368923	-18.5539	7.58174e-77	550752
Central Thai	Murut	Baniyas	-0.00854833	0.000461157	-18.5367	1.0444e-76	550752
Central Thai	Khmu	Arunthatiar	-0.00663573	0.000358002	-18.5355	1.06837e-76	550752
Central Thai	Boy	Bhil	-0.00814148	0.000439464	-18.5259	1.27629e-76	550752
Central Thai	Boy	Chakkiliyan	-0.00780273	0.000421289	-18.5211	1.39595e-76	550752
Central Thai	Borneo	Sikh Jatt 2	-0.00682556	0.00036858	-18.5185	1.46361e-76	550752
Central Thai	Boy	Sindhi Pakistan	-0.00799563	0.00043201	-18.508	1.78135e-76	550752
Central Thai	Murut	Pulliyar	-0.00733132	0.00039617	-18.5055	1.86372e-76	550752
Central Thai	Akha	Brahui	-0.00595517	0.000322059	-18.4909	2.44415e-76	539201
Central Thai	Hmong	Yerukali	-0.00850119	0.000459918	-18.4841	2.77149e-76	537433
Central Thai	Khmu	Sikh Jatt 1	-0.00697096	0.000377229	-18.4794	3.02749e-76	550752
Central Thai	Colao	Hallaki	-0.00809704	0.00043833	-18.4725	3.43961e-76	550752
Central Thai	She	Irula	-0.0074047	0.00040087	-18.4715	3.49941e-76	550745
Central Thai	Hmong	Pulliyar	-0.00775975	0.00042049	-18.4541	4.83678e-76	537433
Central Thai	Semende	Gujarati 1	-0.0069317	0.000375637	-18.4532	4.91375e-76	550752
Central Thai	Li	Havik	-0.00940073	0.000509772	-18.441	6.15422e-76	550749
Central Thai	Boy	Kamboj	-0.00822611	0.000446159	-18.4376	6.55541e-76	550752
Central Thai	Miao	Irula	-0.00705818	0.000382861	-18.4354	6.83524e-76	550745
Central Thai	Akha	Gujarati 1	-0.00571119	0.000310002	-18.4231	8.5804e-76	539201
Central Thai	Cong	Gujjar	-0.0071252	0.000387073	-18.4079	1.13532e-75	550748
Central Thai	Hmong	Palliyar	-0.00774821	0.000421001	-18.4042	1.21455e-75	537433
Central Thai	Boy	Brahmin Catholic Goa	-0.00826511	0.000449175	-18.4006	1.29808e-75	550752
Central Thai	Lao	Palliyar	-0.00585398	0.000318156	-18.3997	1.32062e-75	537433
Central Thai	Lahu	Punjabi	-0.00734845	0.000399701	-18.3849	1.7366e-75	550752
Central Thai	Akha	Yadav Pondicherry	-0.0056194	0.000305788	-18.3768	2.01569e-75	539201
Central Thai	Colao	Malaikuarvar	-0.0088244	0.000480198	-18.3766	2.02304e-75	550751
Central Thai	Mang	Nadar	-0.00740412	0.000403001	-18.3725	2.18168e-75	550752
Central Thai	Hmong	Hallaki	-0.00820866	0.000447257	-18.3533	3.10487e-75	537433
Central Thai	Khmu	Oswal Jain	-0.00708178	0.000385905	-18.3511	3.23588e-75	550742
Central Thai	Hmong	Brahmin Catholic Kumta	-0.00821256	0.00044776	-18.3414	3.86439e-75	537433
Central Thai	Pathen	Coorghi	-0.00824687	0.000449828	-18.3334	4.48012e-75	550752
Central Thai	Kankanaey	Baniyas	-0.00949382	0.00051794	-18.33	4.77096e-75	550752
Central Thai	Lahu	Nadar	-0.00719597	0.000392691	-18.3248	5.25088e-75	550752
Central Thai	Semende	Pathan	-0.00703577	0.000383977	-18.3234	5.38203e-75	550752
Central Thai	Cong	Bhil	-0.00652931	0.000356492	-18.3155	6.22974e-75	550752
Central Thai	Boy	Mala	-0.00789017	0.000430804	-18.315	6.28433e-75	550752
Central Thai	Hmong	Havik	-0.00865144	0.00047247	-18.3111	6.75085e-75	537432
Central Thai	Lahu	Chakkiliyan	-0.00698347	0.00038151	-18.3048	7.57374e-75	550752
Central Thai	Hanhi	Bhumihar	-0.00621947	0.000339903	-18.2978	8.6218e-75	550752
Central Thai	Semende	Balochi	-0.0073908	0.000404242	-18.2831	1.12828e-74	550752
Central Thai	Akha	Agarwal	-0.00548039	0.000299814	-18.2793	1.20893e-74	539201
Central Thai	Semende	Brahui	-0.00728575	0.000398706	-18.2735	1.34539e-74	550752
Central Thai	Borneo	Bhumihar	-0.00671916	0.000367762	-18.2704	1.42434e-74	550752
Central Thai	Cong	Naidu	-0.00628037	0.000343923	-18.261	1.69252e-74	550752
Central Thai	Cong	Kumhar	-0.00624401	0.000341943	-18.2604	1.70987e-74	550752
Central Thai	Mang	Kallar	-0.00721498	0.000395313	-18.2513	2.02001e-74	550752
Central Thai	Borneo	Balochi	-0.0070344	0.000385947	-18.2263	3.19102e-74	550752
Central Thai	Mang	Panta Kapu	-0.00724738	0.000398007	-18.2092	4.36635e-74	550752
Central Thai	Cong	Kalash	-0.0067025	0.000368319	-18.1975	5.39976e-74	550752
Central Thai	Mang	Burusho	-0.0068835	0.000379208	-18.1523	1.2308e-73	550752
Central Thai	Boy	Makrani	-0.00833886	0.000459614	-18.1432	1.45381e-73	550752
Central Thai	Li	Baniyas	-0.0101291	0.000558507	-18.136	1.65665e-73	550750
Central Thai	Lahu	Brahmin Catholic Goa	-0.00725565	0.000400081	-18.1354	1.67335e-73	550752
Central Thai	Hmong	Yadav Rajasthan	-0.00825454	0.000455189	-18.1343	1.70792e-73	537433
Central Thai	Akha	Balochi	-0.00587181	0.000323964	-18.1249	2.02723e-73	539201
Central Thai	Hanhi	Sikh Jatt 2	-0.00620339	0.000342365	-18.1192	2.24738e-73	550752
Central Thai	Borneo	Panta Kapu	-0.00637202	0.000351986	-18.1031	3.01432e-73	550752
Central Thai	Hanhi	Vysya	-0.00606244	0.000334965	-18.0987	3.26061e-73	550752
Central Thai	Akha	Brahmin Vaidik	-0.00548249	0.000302964	-18.0962	3.4164e-73	539201
Central Thai	Borneo	Gujarati 1	-0.00667767	0.000369356	-18.0792	4.64497e-73	550752
Central Thai	Lahu	Gujarati 2	-0.00783076	0.000433205	-18.0763	4.89477e-73	550752
Central Thai	Boy	Pathan	-0.00796418	0.000440649	-18.0738	5.12949e-73	550752
Central Thai	Mang	Makrani	-0.00783384	0.000433528	-18.07	5.49213e-73	550752
Central Thai	Li	Malaikuarvar	-0.00967114	0.000535226	-18.0692	5.56656e-73	550749
Central Thai	Mang	Mala	-0.00703912	0.000389786	-18.0589	6.7106e-73	550752
Central Thai	Hanhi	Gujarati 1	-0.00622636	0.000344951	-18.05	7.89231e-73	550752
Central Thai	Lahu	Balochi	-0.00744808	0.000412687	-18.0477	8.21758e-73	550752
Central Thai	Mang	Punjabi	-0.00754483	0.000418232	-18.0398	9.48561e-73	550752
Central Thai	Semende	Makrani	-0.00718657	0.000398438	-18.0368	1.00105e-72	550752
Central Thai	Mang	Muslim Karnataka	-0.00763185	0.000423258	-18.0312	1.10857e-72	550712
Central Thai	Boy	Punjabi	-0.00827336	0.000459656	-17.999	1.98269e-72	550752
Central Thai	Cong	Patel	-0.00634771	0.000352727	-17.9961	2.09083e-72	550752
Central Thai	Mang	Yadav Pondicherry	-0.00738413	0.000410857	-17.9725	3.19921e-72	550752
Central Thai	Semende	Nadar	-0.00675292	0.000375772	-17.9708	3.3018e-72	550752
Central Thai	Akha	Sindhi Pakistan	-0.00554987	0.000308885	-17.9674	3.50523e-72	539201
Central Thai	Boy	Bhumihar	-0.00799169	0.000444844	-17.9652	3.65123e-72	550752
Central Thai	Boy	Chaurasia	-0.00846335	0.000471332	-17.9562	4.28839e-72	550751
Central Thai	Mang	Naidu	-0.00750791	0.00041872	-17.9306	6.80221e-72	550752
Central Thai	Khmu	Yadav Rajasthan	-0.00729565	0.000406898	-17.9299	6.88846e-72	550752
Central Thai	Akha	Brahmin Tiwari	-0.0054625	0.000304682	-17.9286	7.05957e-72	539201
Central Thai	Mang	Chakkiliyan	-0.00695131	0.000387849	-17.9227	7.84053e-72	550752
Central Thai	Cong	Scheduled Caste Karnataka	-0.0062997	0.000351623	-17.9161	8.83069e-72	550752
Central Thai	Mang	Balochi	-0.0077328	0.000431635	-17.9151	8.98328e-72	550752
Central Thai	Boy	Brahmin Tiwari	-0.00782016	0.000436555	-17.9133	9.2804e-72	550752
Central Thai	Semende	Agarwal	-0.00664317	0.000370964	-17.9079	1.0237e-71	550752
Central Thai	Lahu	Yadav Pondicherry	-0.00718475	0.000401349	-17.9015	1.14805e-71	550752
Central Thai	Pathen	Ulladan	-0.00797775	0.000445662	-17.9009	1.1605e-71	550752
Central Thai	Cong	Burusho	-0.00557573	0.000311584	-17.8948	1.29518e-71	550752
Central Thai	Akha	Mala	-0.00531939	0.000297296	-17.8926	1.34712e-71	539201
Central Thai	Semende	Kallar	-0.00670875	0.000375528	-17.8648	2.21603e-71	550752
Central Thai	Pathen	Narikuruvar	-0.00786015	0.000440031	-17.8627	2.30179e-71	550752
Central Thai	Boy	Gujarati 2	-0.00817989	0.000457989	-17.8605	2.3964e-71	550752
Central Thai	Hanhi	Pathan	-0.00598479	0.000335154	-17.8568	2.55835e-71	550752
Central Thai	Li	Hakki Pikki	-0.00952316	0.00053365	-17.8453	3.14143e-71	550750
Central Thai	Akha	Bhumihar	-0.00554638	0.000310871	-17.8414	3.37022e-71	539201
Central Thai	Hanhi	Brahmin Vaidik	-0.00588872	0.000330112	-17.8386	3.54707e-71	550752
Central Thai	Lahu	Muslim Karnataka	-0.0075005	0.000420718	-17.8278	4.29657e-71	550712
Central Thai	Akha	Chakkiliyan	-0.00532694	0.000298932	-17.8199	4.95233e-71	539201
Central Thai	Akha	Panta Kapu	-0.00539601	0.00030291	-17.8139	5.51397e-71	539201
Central Thai	Murut	Narikuruvar	-0.00770477	0.000432525	-17.8135	5.55675e-71	550752
Central Thai	Akha	Muslim Karnataka	-0.00561678	0.000315347	-17.8114	5.76335e-71	539161
Central Thai	Hanhi	Balochi	-0.00649021	0.000364511	-17.8053	6.4309e-71	550752
Central Thai	Boy	Brahui	-0.00815264	0.000457909	-17.8041	6.57254e-71	550752
Central Thai	Akha	Makrani	-0.00588644	0.000330751	-17.7972	7.42802e-71	539201
Central Thai	Akha	Lodhi	-0.00537706	0.000302132	-17.7971	7.44582e-71	539201
Central Thai	Mang	Vysya	-0.00727859	0.000409095	-17.7919	8.16484e-71	550752
Central Thai	Akha	Naidu	-0.00549142	0.000308856	-17.7799	1.01174e-70	539201
Central Thai	Cong	Yadav Rajasthan	-0.00674081	0.00037913	-17.7797	1.01573e-70	550752
Central Thai	Khmu	Patel	-0.00686287	0.000386015	-17.7788	1.03198e-70	550752
Central Thai	Semende	Sindhi Pakistan	-0.0069702	0.000392194	-17.7723	1.15797e-70	550752
Central Thai	Borneo	Sindhi Pakistan	-0.00662337	0.000372689	-17.7719	1.16771e-70	550752
Central Thai	Lahu	Adi Dravider	-0.00717686	0.000404045	-17.7625	1.37843e-70	550749
Central Thai	Borneo	Brahmin Tiwari	-0.00649726	0.000365787	-17.7624	1.38206e-70	550752
Central Thai	Semende	Bhumihar	-0.00692041	0.000389786	-17.7544	1.59402e-70	550752
Central Thai	Khmu	Jew Cochin 2	-0.00673929	0.000379637	-17.7519	1.66563e-70	550741
Central Thai	Mang	Lodhi	-0.00725103	0.000408886	-17.7336	2.30587e-70	550752
Central Thai	Borneo	Burusho	-0.00625411	0.000352978	-17.7181	3.03878e-70	550752
Central Thai	Lao	Ulladan	-0.0065581	0.000370201	-17.715	3.21513e-70	537433
Central Thai	Akha	Arunthatiar	-0.00539512	0.000304605	-17.7118	3.39845e-70	539201
Central Thai	Hanhi	Brahui	-0.00648106	0.000366121	-17.702	4.04821e-70	550752
Central Thai	Lahu	Makrani	-0.00732857	0.000414046	-17.6999	4.19922e-70	550752
Central Thai	Hanhi	Agarwal	-0.00589149	0.000332889	-17.6981	4.33858e-70	550752
Central Thai	Boy	Jew Cochin 2	-0.00814413	0.000460384	-17.6899	5.01848e-70	550741
Central Thai	Akha	Scheduled Caste Karnataka	-0.00569251	0.000321833	-17.6878	5.20883e-70	539201
Central Thai	Hanhi	Kallar	-0.00589851	0.000333504	-17.6865	5.32934e-70	550752
Central Thai	Hmong	Narikuruvar	-0.00806868	0.000456879	-17.6605	8.45554e-70	537433
Central Thai	Borneo	Brahmin Catholic Goa	-0.00658626	0.000373271	-17.6447	1.11682e-69	550752
Central Thai	Akha	Pathan	-0.00554851	0.000314508	-17.6419	1.17498e-69	539201
Central Thai	Lao	Malaikuarvar	-0.00715588	0.000405801	-17.634	1.3513e-69	537432
Central Thai	Akha	Jew Cochin 1	-0.00566406	0.000321394	-17.6234	1.62838e-69	539201
Central Thai	Hanhi	Nadar	-0.00613023	0.00034796	-17.6177	1.80299e-69	550752
Central Thai	Semende	Vysya	-0.00676698	0.000384174	-17.6144	1.91057e-69	550752
Central Thai	Hanhi	Chakkiliyan	-0.00592742	0.000336587	-17.6103	2.05174e-69	550752
Central Thai	Boy	Balochi	-0.00792975	0.000450342	-17.6083	2.12827e-69	550752
Central Thai	Khmu	Naidu	-0.00674891	0.000383418	-17.602	2.37828e-69	550752
Central Thai	Lahu	Arunthatiar	-0.00682705	0.000387972	-17.5968	2.60713e-69	550752
Central Thai	Borneo	Brahui	-0.00685409	0.000389684	-17.5888	2.99976e-69	550752
Central Thai	Hmong	Irula	-0.00793066	0.000450971	-17.5857	3.16942e-69	537426
Central Thai	Borneo	Agarwal	-0.00624954	0.000355387	-17.5852	3.19999e-69	550752
Central Thai	Boy	Kumhar	-0.00801163	0.000455686	-17.5815	3.41699e-69	550752
Central Thai	Boy	Muslim Karnataka	-0.00806129	0.000459003	-17.5626	4.76405e-69	550712
Central Thai	Cong	Baniyas	-0.00716701	0.000408208	-17.5572	5.23572e-69	550752
Central Thai	Lahu	Jew Cochin 2	-0.0071724	0.000408524	-17.5569	5.27058e-69	550741
Central Thai	Borneo	Lodhi	-0.00636991	0.000363154	-17.5405	7.02627e-69	550752
Central Thai	Khmu	Dhobi	-0.00685499	0.000390859	-17.5383	7.31221e-69	550752
Central Thai	Borneo	Chakkiliyan	-0.00604295	0.000344589	-17.5367	7.51576e-69	550752
Central Thai	Kankanaey	Ulladan	-0.00903435	0.000515433	-17.5277	8.80661e-69	550752
Central Thai	Hanhi	Panta Kapu	-0.00593677	0.000339301	-17.4971	1.50814e-68	550752
Central Thai	Semende	Brahmin Catholic Goa	-0.00677785	0.000387778	-17.4787	2.08147e-68	550752
Central Thai	Hmong	Coorghi	-0.00815802	0.000466753	-17.4783	2.09833e-68	537433
Central Thai	Boy	Adi Dravider	-0.0078465	0.0004496	-17.4522	3.31313e-68	550749
Central Thai	Hanhi	Sindhi Pakistan	-0.00607524	0.000348179	-17.4486	3.52676e-68	550752
Central Thai	Khmu	Yerukali	-0.00680844	0.000390613	-17.4301	4.87413e-68	550752
Central Thai	Boy	Scheduled Caste Karnataka	-0.00831928	0.000477313	-17.4294	4.935e-68	550752
Central Thai	Borneo	Vysya	-0.00617924	0.000354586	-17.4266	5.17962e-68	550752
Central Thai	Hanhi	Mala	-0.00595538	0.00034183	-17.422	5.61423e-68	550752
Central Thai	Borneo	Kallar	-0.00621649	0.00035686	-17.42	5.82034e-68	550752
Central Thai	Mang	Bhil	-0.00721986	0.000414596	-17.4142	6.43772e-68	550752
Central Thai	Cong	Havik	-0.0067964	0.000390504	-17.4042	7.66999e-68	550751
Central Thai	Akha	Brahmin Catholic Goa	-0.00548214	0.000315031	-17.4019	7.98079e-68	539201
Central Thai	Cong	Hallaki	-0.0061637	0.000354214	-17.401	8.10192e-68	550752
Central Thai	Akha	Adi Dravider	-0.00549089	0.000315717	-17.3918	9.51464e-68	539198
Central Thai	Lao	Irula	-0.00608702	0.000350049	-17.389	9.99086e-68	537426
Central Thai	Hmong	Baniyas	-0.00863969	0.000497159	-17.3781	1.20871e-67	537433
Central Thai	Mang	Kalash	-0.00778532	0.000448305	-17.3661	1.48992e-67	550752
Central Thai	Khmu	Scheduled Caste Karnataka	-0.00667548	0.000384421	-17.365	1.5187e-67	550752
Central Thai	Kankanaey	Hakki Pikki	-0.00937725	0.000540285	-17.3561	1.77327e-67	550752
Central Thai	Khmu	Brahmin Catholic Kumta	-0.00700022	0.0004036	-17.3445	2.17241e-67	550752
Central Thai	Hanhi	Makrani	-0.00639035	0.000368522	-17.3405	2.32805e-67	550752
Central Thai	Li	Narikuruvar	-0.00935914	0.000539962	-17.333	2.65329e-67	550750
Central Thai	Boy	Reddy Telangana	-0.00787916	0.000454701	-17.3282	2.8801e-67	550743
Central Thai	Semende	Brahmin Tiwari	-0.00657617	0.000379732	-17.3179	3.44634e-67	550752
Central Thai	Semende	Reddy Telangana	-0.00702234	0.000405534	-17.3163	3.54677e-67	550743
Central Thai	Borneo	Arunthatiar	-0.00618469	0.00035719	-17.3149	3.63417e-67	550752
Central Thai	Semende	Jew Cochin 2	-0.00666768	0.00038513	-17.3128	3.76593e-67	550741
Central Thai	Murut	Malaikuarvar	-0.00811988	0.000469053	-17.3112	3.87074e-67	550751
Central Thai	Hmong	Ulladan	-0.00826917	0.000477791	-17.3071	4.15755e-67	537433
Central Thai	Khmu	Havik	-0.00705814	0.000408002	-17.2993	4.76232e-67	550751
Central Thai	Cong	Pulliyar	-0.00589537	0.000341007	-17.2881	5.78247e-67	550752
Central Thai	Borneo	Nadar	-0.00614931	0.000356002	-17.2733	7.48016e-67	550752
Central Thai	Akha	Bhil	-0.00551241	0.000319191	-17.2699	7.92267e-67	539201
Central Thai	Mang	Reddy Telangana	-0.00740253	0.000429457	-17.237	1.40175e-66	550743
Central Thai	Khmu	Kumhar	-0.00619588	0.000359571	-17.2313	1.54639e-66	550752
Central Thai	Khmu	Adi Dravider	-0.00643929	0.000373734	-17.2296	1.59195e-66	550749
Central Thai	Cong	Yerukali	-0.00659917	0.000383089	-17.2262	1.68816e-66	550752
Central Thai	Li	Ulladan	-0.00879479	0.000510565	-17.2256	1.70685e-66	550750
Central Thai	Cong	Palliyar	-0.00589566	0.000342706	-17.2033	2.51004e-66	550752
Central Thai	Semende	Burusho	-0.00617433	0.000358923	-17.2024	2.54881e-66	550752
Central Thai	Akha	Jew Cochin 2	-0.00558024	0.000324747	-17.1833	3.53875e-66	539190
Central Thai	Lahu	Dhobi	-0.00736186	0.000428505	-17.1803	3.72733e-66	550752
Central Thai	Semende	Panta Kapu	-0.00663515	0.0003863	-17.1762	4.00454e-66	550752
Central Thai	Akha	Reddy Telangana	-0.00571574	0.000332978	-17.1655	4.81242e-66	539192
Central Thai	Borneo	Jew Cochin 2	-0.00639365	0.00037248	-17.1651	4.84583e-66	550741
Central Thai	Khmu	Baniyas	-0.00752066	0.00043818	-17.1634	4.98897e-66	550752
Central Thai	Hanhi	Jew Cochin 1	-0.00614187	0.000357888	-17.1615	5.16077e-66	550752
Central Thai	Borneo	Mala	-0.00609457	0.000355195	-17.1583	5.44457e-66	550752
Central Thai	Khmu	Coorghi	-0.00685159	0.000399358	-17.1565	5.61721e-66	550752
Central Thai	Hanhi	Brahmin Catholic Goa	-0.00608732	0.000354818	-17.1562	5.65094e-66	550752
Central Thai	Cong	Oswal Jain	-0.00669253	0.000390118	-17.1552	5.75127e-66	550742
Central Thai	Mang	Jew Cochin 2	-0.00724044	0.000422187	-17.1498	6.30354e-66	550741
Central Thai	Mang	Havik	-0.00775912	0.000452474	-17.1482	6.48325e-66	550751
Central Thai	Hanhi	Lodhi	-0.00577602	0.000337097	-17.1346	8.19062e-66	550752
Central Thai	Semende	Scheduled Caste Karnataka	-0.00686566	0.00040079	-17.1303	8.81555e-66	550752
Central Thai	Mang	Adi Dravider	-0.00699773	0.000408611	-17.1257	9.55098e-66	550749
Central Thai	Boy	Palliyar	-0.00749154	0.000437523	-17.1226	1.00614e-65	550752
Central Thai	Akha	Punjabi	-0.00546151	0.000318967	-17.1225	1.00887e-65	539201
Central Thai	Murut	Irula	-0.00706628	0.000412945	-17.1119	1.20995e-65	550745
Central Thai	Kankanaey	Irula	-0.00824781	0.000482112	-17.1077	1.30108e-65	550745
Central Thai	Mang	Brahmin Catholic Goa	-0.00724704	0.000424105	-17.0878	1.8281e-65	550752
Central Thai	Lahu	Brahmin Catholic Kumta	-0.00735623	0.000431052	-17.0658	2.66845e-65	550752
Central Thai	Akha	Gujarati 2	-0.00571041	0.000334718	-17.0604	2.92646e-65	539201
Central Thai	Igorot	Agarwal	-0.00907793	0.000532349	-17.0526	3.34434e-65	543770
Central Thai	Igorot	Sikh Jatt 2	-0.00941813	0.000552333	-17.0515	3.40487e-65	543770
Central Thai	Hanhi	Brahmin Tiwari	-0.00578311	0.000339242	-17.0472	3.66989e-65	550752
Central Thai	Murut	Hakki Pikki	-0.0077738	0.000456111	-17.0436	3.89682e-65	550752
Central Thai	Lahu	Chaurasia	-0.00722944	0.000424667	-17.0238	5.47295e-65	550751
Central Thai	Borneo	Makrani	-0.00657705	0.000387118	-16.9898	9.77464e-65	550752
Central Thai	Boy	Dhobi	-0.00827142	0.000487056	-16.9825	1.10672e-64	550752
Central Thai	Borneo	Kalash	-0.00679906	0.000400708	-16.9676	1.42643e-64	550752
Central Thai	Igorot	Kamboj	-0.00949655	0.000559773	-16.965	1.49098e-64	543770
Central Thai	Akha	Sikh Jatt 1	-0.00558006	0.000329141	-16.9534	1.81677e-64	539201
Central Thai	Semende	Muslim Karnataka	-0.00687029	0.000405405	-16.9467	2.0346e-64	550712
Central Thai	Boy	Gujjar	-0.00899904	0.000531139	-16.9429	2.17173e-64	550748
Central Thai	Li	Irula	-0.00833283	0.000491862	-16.9414	2.22803e-64	550743
Central Thai	Lahu	Scheduled Caste Karnataka	-0.00708669	0.000418855	-16.9192	3.24838e-64	550752
Central Thai	Boy	Patel	-0.00797783	0.000472558	-16.8822	6.07967e-64	550752
Central Thai	Lahu	Sikh Jatt 1	-0.00703013	0.000416496	-16.8792	6.40066e-64	550752
Central Thai	Lahu	Kalash	-0.00723367	0.000429064	-16.8592	8.98459e-64	550752
Central Thai	Hanhi	Yadav Pondicherry	-0.00599807	0.00035584	-16.8561	9.46435e-64	550752
Central Thai	Mang	Sikh Jatt 1	-0.0073687	0.000437307	-16.8502	1.04578e-63	550752
Central Thai	Khmu	Hakki Pikki	-0.00697166	0.000413812	-16.8474	1.09561e-63	550752
Central Thai	Boy	Jew Cochin 1	-0.00815407	0.000484665	-16.8241	1.62455e-63	550752
Central Thai	Boy	Coorghi	-0.00803504	0.0004778	-16.8168	1.83977e-63	550752
Central Thai	Khmu	Hallaki	-0.0065817	0.000391392	-16.8161	1.85912e-63	550752
Central Thai	Khmu	Punjabi	-0.0064832	0.000385583	-16.814	1.92689e-63	550752
Central Thai	Lahu	Palliyar	-0.00654349	0.00038974	-16.7894	2.91897e-63	550752
Central Thai	Lahu	Kumhar	-0.00683305	0.000407135	-16.7833	3.23582e-63	550752
Central Thai	Akha	Chaurasia	-0.00563244	0.000335694	-16.7785	3.50529e-63	539200
Central Thai	Borneo	Adi Dravider	-0.00617412	0.000368018	-16.7767	3.61422e-63	550749
Central Thai	Lahu	Naidu	-0.00676318	0.00040375	-16.7509	5.5789e-63	550752
Central Thai	Pathen	Malaikuarvar	-0.00810695	0.000484811	-16.7219	9.0801e-63	550751
Central Thai	Mang	Patel	-0.0072764	0.000435259	-16.7174	9.78571e-63	550752
Central Thai	Hmong	Hakki Pikki	-0.00777249	0.000465147	-16.7097	1.11306e-62	537433
Central Thai	Lahu	Lodhi	-0.00661736	0.000396075	-16.7074	1.15861e-62	550752
Central Thai	Hanhi	Reddy Telangana	-0.00595978	0.000356781	-16.7043	1.21876e-62	550743
Central Thai	Cong	Coorghi	-0.00642586	0.000384687	-16.7041	1.2234e-62	550752
Central Thai	Boy	Burusho	-0.00692821	0.000414802	-16.7025	1.25742e-62	550752
Central Thai	Mang	Arunthatiar	-0.00685822	0.000410696	-16.699	1.33202e-62	550752
Central Thai	Khmu	Malaikuarvar	-0.00710286	0.000425348	-16.699	1.33388e-62	550751
Central Thai	Mang	Oswal Jain	-0.00767916	0.000460124	-16.6893	1.5667e-62	550742
Central Thai	Akha	Dhobi	-0.00558712	0.000335003	-16.6778	1.90008e-62	539201
Central Thai	Boy	Naidu	-0.00779899	0.000467796	-16.6718	2.10213e-62	550752
Central Thai	Semende	Mala	-0.00627094	0.000376237	-16.6675	2.25735e-62	550752
Central Thai	Semende	Yadav Pondicherry	-0.00667444	0.000400474	-16.6664	2.30125e-62	550752
Central Thai	Kankanaey	Narikuruvar	-0.00870482	0.000522304	-16.6662	2.30872e-62	550752
Central Thai	Borneo	Reddy Telangana	-0.00641241	0.000384839	-16.6626	2.45191e-62	550743
Central Thai	Semende	Havik	-0.00706609	0.000424368	-16.6508	2.98412e-62	550751
Central Thai	Khmu	Pulliyar	-0.00594137	0.00035688	-16.6481	3.1241e-62	550752
Central Thai	Akha	Brahmin Catholic Kumta	-0.00569822	0.000342619	-16.6314	4.13043e-62	539201
Central Thai	Mang	Jew Cochin 1	-0.00718249	0.000432482	-16.6076	6.14182e-62	550752
Central Thai	Lahu	Oswal Jain	-0.00719059	0.000433066	-16.6039	6.53063e-62	550742
Central Thai	Khmu	Narikuruvar	-0.00686438	0.000414035	-16.5792	9.85227e-62	550752
Central Thai	Cong	Irula	-0.00608231	0.000366901	-16.5775	1.01284e-61	550745
Central Thai	Igorot	Vysya	-0.00935134	0.000565259	-16.5435	1.78401e-61	543770
Central Thai	Hanhi	Bhil	-0.0061207	0.00036998	-16.5434	1.78794e-61	550752
Central Thai	Semende	Gujjar	-0.00753305	0.000455628	-16.5333	2.1111e-61	550748
Central Thai	Semende	Chakkiliyan	-0.00632042	0.000382446	-16.5263	2.37241e-61	550752
Central Thai	Murut	Ulladan	-0.00754864	0.000456812	-16.5246	2.4395e-61	550752
Central Thai	Lahu	Burusho	-0.00592951	0.000358925	-16.5202	2.62465e-61	550752
Central Thai	Borneo	Patel	-0.00654222	0.000396155	-16.5143	2.89524e-61	550752
Central Thai	Lahu	Patel	-0.00706644	0.000428003	-16.5103	3.095e-61	550752
Central Thai	Lahu	Yerukali	-0.00726393	0.000440077	-16.5061	3.31885e-61	550752
Central Thai	Igorot	Brahmin Vaidik	-0.00905507	0.000548919	-16.4962	3.9076e-61	543770
Central Thai	Mang	Hallaki	-0.00718011	0.000435437	-16.4894	4.37156e-61	550752
Central Thai	Boy	Oswal Jain	-0.00808174	0.000490204	-16.4865	4.58859e-61	550742
Central Thai	Mang	Kumhar	-0.00691496	0.000419445	-16.486	4.62591e-61	550752
Central Thai	Lahu	Pulliyar	-0.00653887	0.00039713	-16.4653	6.51033e-61	550752
Central Thai	Borneo	Scheduled Caste Karnataka	-0.00641415	0.000390414	-16.4291	1.18401e-60	550752
Central Thai	Khmu	Palliyar	-0.00591654	0.00036036	-16.4184	1.41216e-60	550752
Central Thai	Boy	Yadav Rajasthan	-0.00809128	0.000492831	-16.418	1.42278e-60	550752
Central Thai	Boy	Yerukali	-0.00801637	0.000488775	-16.4009	1.88276e-60	550752
Central Thai	Mang	Gujarati 2	-0.00749206	0.000457368	-16.3808	2.62181e-60	550752
Central Thai	Hanhi	Adi Dravider	-0.00587277	0.000358675	-16.3735	2.9573e-60	550749
Central Thai	Semende	Adi Dravider	-0.00641051	0.000392049	-16.3513	4.25815e-60	550749
Central Thai	Boy	Kalash	-0.00789624	0.00048295	-16.35	4.34726e-60	550752
Central Thai	Boy	Sikh Jatt 1	-0.00757342	0.000463222	-16.3494	4.38943e-60	550752
Central Thai	Igorot	Gujarati 1	-0.00917971	0.000561597	-16.3457	4.66603e-60	543770
Central Thai	Semende	Kalash	-0.0069288	0.000423949	-16.3435	4.84233e-60	550752
Central Thai	Igorot	Makrani	-0.00967061	0.000592171	-16.3308	5.96208e-60	543770
Central Thai	Hanhi	Chaurasia	-0.00620241	0.000380001	-16.3221	6.87564e-60	550751
Central Thai	Kankanaey	Malaikuarvar	-0.00912073	0.000559386	-16.3049	9.11023e-60	550751
Central Thai	Hanhi	Gujarati 2	-0.00627752	0.000385256	-16.2944	1.08135e-59	550752
Central Thai	Borneo	Muslim Karnataka	-0.00633623	0.000389015	-16.2879	1.20323e-59	550712
Central Thai	Borneo	Naidu	-0.00618673	0.000380089	-16.277	1.4365e-59	550752
Central Thai	Mang	Brahmin Catholic Kumta	-0.00744348	0.000457407	-16.2732	1.52975e-59	550752
Central Thai	Igorot	Brahmin Tiwari	-0.00888499	0.00054602	-16.2723	1.55242e-59	543770
Central Thai	Lahu	Narikuruvar	-0.00734562	0.000451532	-16.2682	1.65912e-59	550752
Central Thai	Akha	Hakki Pikki	-0.0055317	0.000340083	-16.2657	1.72824e-59	539201
Central Thai	Boy	Havik	-0.00796036	0.000489785	-16.2528	2.13513e-59	550751
Central Thai	Borneo	Gujjar	-0.00682075	0.000419748	-16.2496	2.24698e-59	550748
Central Thai	Mang	Coorghi	-0.0074887	0.000461352	-16.2321	2.9915e-59	550752
Central Thai	Lawa	Kamboj	-0.00591808	0.000364922	-16.2174	3.79928e-59	537433
Central Thai	Akha	Kalash	-0.00554537	0.000342493	-16.1912	5.81998e-59	539201
Central Thai	Hanhi	Naidu	-0.00580232	0.000358485	-16.1857	6.36593e-59	550752
Central Thai	Akha	Hallaki	-0.00536106	0.00033152	-16.1711	8.06171e-59	539201
Central Thai	Semende	Arunthatiar	-0.00619877	0.000383629	-16.1582	9.93565e-59	550752
Central Thai	Igorot	Sindhi Pakistan	-0.0090132	0.000557887	-16.156	1.03107e-58	543770
Central Thai	Hanhi	Arunthatiar	-0.0057873	0.000358493	-16.1434	1.26341e-58	550752
Central Thai	Igorot	Mala	-0.00927649	0.00057489	-16.1361	1.42206e-58	543770
Central Thai	Hanhi	Scheduled Caste Karnataka	-0.00596833	0.00036994	-16.1332	1.48998e-58	550752
Central Thai	Semende	Lodhi	-0.00622586	0.000385929	-16.1322	1.51615e-58	550752
Central Thai	Lahu	Bhil	-0.00672206	0.000416722	-16.1308	1.54931e-58	550752
Central Thai	Boy	Pulliyar	-0.00750647	0.00046674	-16.0828	3.36926e-58	550752
Central Thai	Hanhi	Punjabi	-0.0057754	0.000359119	-16.0821	3.40464e-58	550752
Central Thai	Akha	Gujjar	-0.00602225	0.000374495	-16.081	3.46743e-58	539197
Central Thai	Cong	Narikuruvar	-0.00644169	0.000400806	-16.0718	4.01978e-58	550752
Central Thai	Semende	Patel	-0.00665598	0.000414156	-16.0712	4.06083e-58	550752
Central Thai	Igorot	Brahui	-0.0094309	0.000587202	-16.0608	4.80678e-58	543770
Central Thai	Igorot	Balochi	-0.00951666	0.000592805	-16.0536	5.39367e-58	543770
Central Thai	Lawa	Brahui	-0.00610409	0.000380658	-16.0356	7.20546e-58	537433
Central Thai	Semende	Naidu	-0.00643454	0.000401329	-16.0331	7.50858e-58	550752
Central Thai	Hanhi	Muslim Karnataka	-0.00614236	0.00038336	-16.0225	8.90664e-58	550712
Central Thai	Hanhi	Narikuruvar	-0.00653666	0.000407974	-16.0223	8.9343e-58	550752
Central Thai	Lahu	Hallaki	-0.00700541	0.000437356	-16.0176	9.62582e-58	550752
Central Thai	Semende	Punjabi	-0.00643697	0.000402155	-16.0062	1.15713e-57	550752
Central Thai	Hanhi	Jew Cochin 2	-0.00581341	0.000363429	-15.996	1.36235e-57	550741
Central Thai	Mang	Gujjar	-0.00777981	0.000486456	-15.9928	1.43355e-57	550748
Central Thai	Akha	Havik	-0.005732	0.000358617	-15.9836	1.66148e-57	539200
Central Thai	Lahu	Havik	-0.00722665	0.000452203	-15.981	1.7341e-57	550751
Central Thai	Mang	Yerukali	-0.00750231	0.000469571	-15.9769	1.84995e-57	550752
Central Thai	Boy	Brahmin Catholic Kumta	-0.00800253	0.000500961	-15.9743	1.92899e-57	550752
Central Thai	Borneo	Sikh Jatt 1	-0.0063678	0.000398671	-15.9726	1.98387e-57	550752
Central Thai	Borneo	Jew Cochin 1	-0.00617578	0.000386683	-15.9712	2.02928e-57	550752
Central Thai	Borneo	Dhobi	-0.00632484	0.000396251	-15.9617	2.3623e-57	550752
Central Thai	Borneo	Punjabi	-0.00617522	0.000387114	-15.9519	2.76203e-57	550752
Central Thai	Semende	Gujarati 2	-0.00653791	0.000410176	-15.9393	3.38269e-57	550752
Central Thai	Borneo	Oswal Jain	-0.00649002	0.000407825	-15.9137	5.08825e-57	550742
Central Thai	Semende	Bhil	-0.00652022	0.000410376	-15.8884	7.62382e-57	550752
Central Thai	Mang	Scheduled Caste Karnataka	-0.00698085	0.000439556	-15.8816	8.49898e-57	550752
Central Thai	Igorot	Nadar	-0.00904366	0.000569755	-15.8729	9.76465e-57	543770
Central Thai	Igorot	Pathan	-0.00888293	0.000559935	-15.8642	1.12122e-56	543770
Central Thai	Borneo	Gujarati 2	-0.00643847	0.000406743	-15.8293	1.953e-56	550752
Central Thai	Mang	Chaurasia	-0.00700583	0.00044308	-15.8117	2.58581e-56	550751
Central Thai	Igorot	Bhumihar	-0.00903917	0.00057217	-15.7981	3.20865e-56	543770
Central Thai	Akha	Baniyas	-0.00578477	0.000367149	-15.7559	6.25645e-56	539201
Central Thai	Boy	Hallaki	-0.00755257	0.000479738	-15.7431	7.65889e-56	550752
Central Thai	Borneo	Chaurasia	-0.00622986	0.00039575	-15.7419	7.80764e-56	550751
Central Thai	Igorot	Chaurasia	-0.00991585	0.000630152	-15.7357	8.61483e-56	543769
Central Thai	Borneo	Hallaki	-0.00609761	0.000387718	-15.7269	9.89068e-56	550752
Central Thai	Borneo	Yadav Rajasthan	-0.00641425	0.000407856	-15.7267	9.9198e-56	550752
Central Thai	Hanhi	Gujjar	-0.00657662	0.000418767	-15.7047	1.40344e-55	550748
Central Thai	Igorot	Kallar	-0.00878104	0.000559187	-15.7032	1.43733e-55	543770
Central Thai	Hmong	Malaikuarvar	-0.00790833	0.000503697	-15.7006	1.49878e-55	537432
Central Thai	Mang	Dhobi	-0.007157	0.000456107	-15.6915	1.7298e-55	550752
Central Thai	Semende	Jew Cochin 1	-0.00650919	0.000415399	-15.6697	2.43652e-55	550752
Central Thai	Sila	Kamboj	-0.00633038	0.000404081	-15.6661	2.57819e-55	550752
Central Thai	Akha	Yerukali	-0.00524543	0.000335973	-15.6126	5.97293e-55	539201
Central Thai	Borneo	Baniyas	-0.00689658	0.00044187	-15.6077	6.45134e-55	550752
Central Thai	Hanhi	Havik	-0.00597373	0.000382882	-15.602	7.05428e-55	550751
Central Thai	Akha	Narikuruvar	-0.00558654	0.000358525	-15.582	9.65094e-55	539201
Central Thai	Semende	Sikh Jatt 1	-0.00649452	0.000417009	-15.574	1.09308e-54	550752
Central Thai	Dusun	Kamboj	-0.00903745	0.000580336	-15.5728	1.11456e-54	543741
Central Thai	Igorot	Lodhi	-0.00851518	0.000547318	-15.558	1.4036e-54	543770
Central Thai	Lawa	Pathan	-0.00565112	0.000363386	-15.5513	1.55976e-54	537433
Central Thai	Mang	Yadav Rajasthan	-0.00725775	0.000466954	-15.5428	1.78161e-54	550752
Central Thai	Lahu	Gujjar	-0.00732151	0.000471174	-15.5389	1.89308e-54	550748
Central Thai	Hanhi	Brahmin Catholic Kumta	-0.00593273	0.000382309	-15.5181	2.61484e-54	550752
Central Thai	Cong	Hakki Pikki	-0.00627516	0.000404434	-15.5159	2.70774e-54	550752
Central Thai	Hanhi	Malaikuarvar	-0.0066364	0.000428319	-15.4941	3.80414e-54	550751
Central Thai	Semende	Oswal Jain	-0.00671626	0.000433681	-15.4866	4.26979e-54	550742
Central Thai	Borneo	Bhil	-0.00625262	0.000404299	-15.4653	5.94636e-54	550752
Central Thai	Hanhi	Sikh Jatt 1	-0.00575735	0.000372392	-15.4605	6.41396e-54	550752
Central Thai	Khmu	Ulladan	-0.00637858	0.000412848	-15.4502	7.52449e-54	550752
Central Thai	Akha	Kumhar	-0.00493322	0.000319574	-15.4369	9.24853e-54	539201
Central Thai	Igorot	Chakkiliyan	-0.00892293	0.000578081	-15.4354	9.45524e-54	543770
Central Thai	Lahu	Yadav Rajasthan	-0.00721028	0.000467406	-15.4262	1.09135e-53	550752
Central Thai	Hanhi	Kalash	-0.00582524	0.00037794	-15.4131	1.33547e-53	550752
Central Thai	Semende	Chaurasia	-0.00649015	0.000421329	-15.404	1.53852e-53	550751
Central Thai	Sila	Sikh Jatt 2	-0.00614499	0.000399549	-15.3798	2.23519e-53	550752
Central Thai	Boy	Malaikuarvar	-0.00833946	0.000542381	-15.3757	2.38431e-53	550751
Central Thai	Mang	Pulliyar	-0.00667393	0.000434556	-15.358	3.12898e-53	550752
Central Thai	Mang	Baniyas	-0.00807303	0.000525993	-15.3482	3.64296e-53	550752
Central Thai	Lahu	Coorghi	-0.00681381	0.000445235	-15.3039	7.2052e-53	550752
Central Thai	Igorot	Burusho	-0.00800078	0.000523164	-15.2931	8.50453e-53	543770
Central Thai	Borneo	Narikuruvar	-0.00652891	0.000427007	-15.2899	8.92714e-53	550752
Central Thai	Borneo	Yadav Pondicherry	-0.00581314	0.000380218	-15.289	9.05796e-53	550752
Central Thai	Sila	Brahui	-0.00640094	0.000418667	-15.2888	9.07455e-53	550752
Central Thai	Igorot	Brahmin Catholic Goa	-0.009098	0.000595357	-15.2816	1.01447e-52	543770
Central Thai	Igorot	Panta Kapu	-0.00900761	0.000589461	-15.2811	1.02217e-52	543770
Central Thai	Borneo	Yerukali	-0.00617797	0.000404294	-15.2809	1.02564e-52	550752
Central Thai	Akha	Patel	-0.00527442	0.000345367	-15.2719	1.17665e-52	539201
Central Thai	Semende	Hakki Pikki	-0.00665003	0.000435532	-15.2687	1.2353e-52	550752
Central Thai	Hanhi	Oswal Jain	-0.00585098	0.0003834	-15.2608	1.39566e-52	550742
Central Thai	Semende	Kumhar	-0.00603851	0.000395718	-15.2596	1.42047e-52	550752
Central Thai	Dusun	Sikh Jatt 2	-0.0087587	0.00057414	-15.2553	1.51685e-52	543741
Central Thai	Lahu	Baniyas	-0.00735352	0.000482961	-15.2259	2.37955e-52	550752
Central Thai	Lawa	Balochi	-0.00580859	0.000381675	-15.2187	2.65893e-52	537433
Central Thai	Boy	Ulladan	-0.00778934	0.00051207	-15.2115	2.9683e-52	550752
Central Thai	Semende	Coorghi	-0.00645269	0.000424883	-15.187	4.31241e-52	550752
Central Thai	Cong	Malaikuarvar	-0.00642941	0.000423659	-15.1759	5.1049e-52	550751
Central Thai	Hanhi	Dhobi	-0.00579228	0.000381846	-15.1692	5.6591e-52	550752
Central Thai	Lahu	Hakki Pikki	-0.00678032	0.000448854	-15.1058	1.48211e-51	550752
Central Thai	Mang	Hakki Pikki	-0.00682552	0.000451915	-15.1035	1.53459e-51	550752
Central Thai	Hanhi	Kumhar	-0.00542676	0.00035955	-15.0932	1.79472e-51	550752
Central Thai	Igorot	Yadav Pondicherry	-0.00916814	0.000608199	-15.0743	2.39215e-51	543770
Central Thai	Lawa	Sikh Jatt 2	-0.00550509	0.000365518	-15.0611	2.92046e-51	537433
Central Thai	Lahu	Irula	-0.0065885	0.000437454	-15.061	2.92199e-51	550745
Central Thai	Sila	Gujarati 1	-0.00601473	0.000399799	-15.0444	3.7585e-51	550752
Central Thai	Akha	Coorghi	-0.00534607	0.000355414	-15.0418	3.90686e-51	539201
Central Thai	Lawa	Nadar	-0.0052747	0.000350888	-15.0324	4.50109e-51	537433
Central Thai	Karen Sgaw	Kamboj	-0.00579162	0.000385293	-15.0317	4.55043e-51	537433
Central Thai	Lawa	Bhumihar	-0.00541346	0.000360459	-15.0182	5.57731e-51	537433
Central Thai	Boy	Irula	-0.00761923	0.000507639	-15.0091	6.39665e-51	550745
Central Thai	Lahu	Malaikuarvar	-0.00714067	0.000476191	-14.9954	7.87051e-51	550751
Central Thai	Hanhi	Hallaki	-0.00568126	0.00037913	-14.985	9.20375e-51	550752
Central Thai	Akha	Pulliyar	-0.00498702	0.000332882	-14.9813	9.72266e-51	539201
Central Thai	Semende	Brahmin Catholic Kumta	-0.00630226	0.000420959	-14.9712	1.13287e-50	550752
Central Thai	Lawa	Brahmin Tiwari	-0.0053961	0.000360751	-14.958	1.38183e-50	537433
Central Thai	Borneo	Hakki Pikki	-0.00634105	0.000424149	-14.95	1.55641e-50	550752
Central Thai	Akha	Oswal Jain	-0.00543864	0.000364266	-14.9304	2.0904e-50	539191
Central Thai	Dusun	Bhumihar	-0.008677	0.000581566	-14.92	2.44109e-50	543741
Central Thai	Akha	Yadav Rajasthan	-0.00524	0.000351773	-14.896	3.50035e-50	539201
Central Thai	Igorot	Pulliyar	-0.0086632	0.000582072	-14.8834	4.22522e-50	543770
Central Thai	Boy	Narikuruvar	-0.00784622	0.000528497	-14.8463	7.35395e-50	550752
Central Thai	Lawa	Sindhi Pakistan	-0.00538897	0.000363033	-14.8443	7.57302e-50	537433
Central Thai	Borneo	Brahmin Catholic Kumta	-0.00615755	0.000415068	-14.8351	8.69166e-50	550752
Central Thai	Boy	Hakki Pikki	-0.00745422	0.000502678	-14.829	9.51176e-50	550752
Central Thai	Igorot	Naidu	-0.00886897	0.000598584	-14.8166	1.14464e-49	543770
Central Thai	Borneo	Kumhar	-0.0055816	0.00037715	-14.7994	1.47752e-49	550752
Central Thai	Hanhi	Patel	-0.00561099	0.000379357	-14.7908	1.67977e-49	550752
Central Thai	Akha	Ulladan	-0.00522267	0.000353466	-14.7756	2.1045e-49	539201
Central Thai	Hanhi	Coorghi	-0.00579922	0.000393258	-14.7466	3.2356e-49	550752
Central Thai	Akha	Malaikuarvar	-0.00564687	0.000383037	-14.7424	3.44536e-49	539200
Central Thai	Sila	Bhumihar	-0.00612544	0.000416118	-14.7204	4.76568e-49	550752
Central Thai	Hanhi	Yerukali	-0.00567583	0.000385713	-14.7152	5.15157e-49	550752
Central Thai	Igorot	Sikh Jatt 1	-0.00899281	0.00061189	-14.6968	6.75951e-49	543770
Central Thai	Lawa	Brahmin Vaidik	-0.00512839	0.000349645	-14.6674	1.0427e-48	537433
Central Thai	Semende	Yadav Rajasthan	-0.00650172	0.000443332	-14.6656	1.07095e-48	550752
Central Thai	Dusun	Agarwal	-0.00798124	0.00054446	-14.659	1.17983e-48	543741
Central Thai	Igorot	Adi Dravider	-0.00889539	0.000606951	-14.6558	1.23611e-48	543767
Central Thai	Sila	Agarwal	-0.00575152	0.00039258	-14.6506	1.33592e-48	550752
Central Thai	Borneo	Malaikuarvar	-0.00640924	0.000438014	-14.6325	1.74271e-48	550751
Central Thai	Igorot	Reddy Telangana	-0.00873938	0.000598143	-14.6109	2.3949e-48	543761
Central Thai	Sila	Brahmin Vaidik	-0.00564575	0.000386573	-14.6046	2.6254e-48	550752
Central Thai	Lawa	Jew Cochin 1	-0.00551661	0.000378327	-14.5816	3.67809e-48	537433
Central Thai	Hanhi	Baniyas	-0.00612895	0.000420479	-14.5761	3.98507e-48	550752
Central Thai	Semende	Dhobi	-0.0061455	0.000421701	-14.5731	4.16504e-48	550752
Central Thai	Borneo	Havik	-0.00609445	0.000418296	-14.5697	4.37634e-48	550751
Central Thai	Cong	Ulladan	-0.00603693	0.000414658	-14.5588	5.1338e-48	550752
[truncated: 861 more rows]

## Sheet: Kalueang
target	source proxy 1	source proxy 2	f3-statistic	SE	Z-score	p-value	number of SNPs
Kalueang	Dusun	Gujjar	0.00602468	0.000930999	6.47119	9.72313e-11	543737
Kalueang	Mlabri	Yadav Rajasthan	0.00652875	0.000965263	6.7637	1.34512e-11	537433
Kalueang	Mlabri	Oswal Jain	0.00667706	0.000962015	6.9407	3.90164e-12	537423
Kalueang	Mlabri	Gujjar	0.00680864	0.000972156	7.00365	2.49386e-12	537429
Kalueang	Mlabri	Kalash	0.00677141	0.000940534	7.19954	6.04155e-13	537433
Kalueang	Mlabri	Narikuruvar	0.00743807	0.00102611	7.24879	4.20498e-13	537433
Kalueang	Mlabri	Ulladan	0.00728673	0.000994664	7.32582	2.37435e-13	537433
Kalueang	Mlabri	Yerukali	0.00742024	0.000999443	7.42437	1.13318e-13	537433
Kalueang	Mlabri	Baniyas	0.00769166	0.00102714	7.48841	6.97146e-14	537433
Kalueang	Mlabri	Hallaki	0.00725117	0.000962963	7.53007	5.07149e-14	537433
Kalueang	Mlabri	Chaurasia	0.00714437	0.000948327	7.53366	4.9339e-14	537432
Kalueang	Mlabri	Makrani	0.00709876	0.000941234	7.54197	4.62919e-14	537433
Kalueang	Mlabri	Havik	0.00746277	0.000977463	7.63484	2.261e-14	537432
Kalueang	Mlabri	Jew Cochin 2	0.00695433	0.000910174	7.64067	2.16101e-14	537422
Kalueang	Mlabri	Scheduled Caste Karnataka	0.00688803	0.000896995	7.67901	1.60328e-14	537433
Kalueang	Dusun	Yadav Rajasthan	0.00709743	0.000923869	7.6823	1.56262e-14	543741
Kalueang	Mlabri	Gujarati 2	0.00745966	0.000967431	7.7108	1.25035e-14	537433
Kalueang	Igorot	Ulladan	0.00730769	0.000944735	7.73517	1.03264e-14	543770
Kalueang	Dusun	Baniyas	0.00750318	0.000966786	7.76095	8.42968e-15	543741
Kalueang	Mlabri	Brahui	0.00711523	0.000912762	7.79528	6.42657e-15	537433
Kalueang	Mlabri	Jew Cochin 1	0.0069409	0.000887824	7.81788	5.37208e-15	537433
Kalueang	Mlabri	Patel	0.00724219	0.000926058	7.82045	5.26337e-15	537433
Kalueang	Mlabri	Brahmin Catholic Kumta	0.00751058	0.000960204	7.82186	5.2048e-15	537433
Kalueang	Mlabri	Sindhi Pakistan	0.00700398	0.000895021	7.82549	5.05671e-15	537433
Kalueang	Lachi	Baniyas	0.00533545	0.000680835	7.83663	4.62806e-15	550752
Kalueang	Mlabri	Malaikuarvar	0.00818456	0.00103499	7.90786	2.61841e-15	537432
Kalueang	Mlabri	Naidu	0.00705273	0.000891608	7.91012	2.57146e-15	537433
Kalueang	Igorot	Chaurasia	0.0065797	0.000831439	7.91362	2.50009e-15	543769
Kalueang	Mlabri	Balochi	0.00730723	0.000921238	7.93196	2.15714e-15	537433
Kalueang	Igorot	Gujjar	0.00746293	0.00093962	7.94249	1.98158e-15	543766
Kalueang	Mlabri	Burusho	0.00680126	0.000849336	8.00774	1.16838e-15	537433
Kalueang	Mlabri	Punjabi	0.00705127	0.000880514	8.00813	1.16465e-15	537433
Kalueang	Dusun	Havik	0.00710839	0.000886273	8.02054	1.05277e-15	543740
Kalueang	Mlabri	Dhobi	0.00754679	0.000938468	8.04161	8.8667e-16	537433
Kalueang	Mlabri	Nadar	0.00722662	0.000897919	8.04819	8.40277e-16	537433
Kalueang	Mlabri	Bhumihar	0.00701899	0.000871975	8.04953	8.31103e-16	537433
Kalueang	Mlabri	Hakki Pikki	0.00793317	0.000983353	8.06747	7.17679e-16	537433
Kalueang	Mlabri	Adi Dravider	0.00735368	0.000910222	8.079	6.53002e-16	537430
Kalueang	Igorot	Baniyas	0.00770022	0.000951172	8.09551	5.70267e-16	543770
Kalueang	Mlabri	Reddy Telangana	0.00731437	0.000903072	8.09943	5.52167e-16	537424
Kalueang	Mlabri	Kallar	0.00700267	0.000863759	8.10721	5.17938e-16	537433
Kalueang	Mlabri	Gujarati 1	0.00708983	0.000871306	8.13702	4.05136e-16	537433
Kalueang	Lachi	Gujjar	0.00539806	0.000663284	8.13838	4.00613e-16	550748
Kalueang	Mlabri	Brahmin Catholic Goa	0.00736096	0.000904472	8.13841	4.00503e-16	537433
Kalueang	Dusun	Dhobi	0.00748677	0.000918387	8.15209	3.57702e-16	543741
Kalueang	Dusun	Makrani	0.00711512	0.000872529	8.15459	3.50364e-16	543741
Kalueang	Mlabri	Pathan	0.00733233	0.00089452	8.19694	2.46575e-16	537433
Kalueang	Mlabri	Yadav Pondicherry	0.00743302	0.000906172	8.20266	2.35123e-16	537433
Kalueang	Mlabri	Muslim Karnataka	0.00731999	0.000892361	8.20294	2.3458e-16	537393
Kalueang	Dusun	Malaikuarvar	0.00825451	0.0010059	8.20611	2.28471e-16	543740
Kalueang	Dusun	Adi Dravider	0.00702417	0.000850406	8.25979	1.45935e-16	543738
Kalueang	Dusun	Gujarati 1	0.00702193	0.000850123	8.2599	1.45793e-16	543741
Kalueang	Mlabri	Kamboj	0.00727283	0.000876846	8.29431	1.09214e-16	537433
Kalueang	Mlabri	Sikh Jatt 2	0.00735835	0.000886722	8.29838	1.05543e-16	537433
Kalueang	Dusun	Scheduled Caste Karnataka	0.00753635	0.00090653	8.3134	9.30005e-17	543741
Kalueang	Mlabri	Brahmin Vaidik	0.00726596	0.00087368	8.31651	9.05948e-17	537433
Kalueang	Mlabri	Bhil	0.0074518	0.000895305	8.32319	8.56252e-17	537433
Kalueang	Dusun	Brahui	0.00728991	0.000874118	8.33973	7.44606e-17	543741
Kalueang	Lachi	Oswal Jain	0.00543368	0.000650823	8.34894	6.8881e-17	550742
Kalueang	Dusun	Balochi	0.00725142	0.000866782	8.36591	5.96543e-17	543741
Kalueang	Dusun	Bhumihar	0.00698114	0.0008331	8.37971	5.30579e-17	543741
Kalueang	Lachi	Ulladan	0.00570692	0.000680742	8.38337	5.14327e-17	550752
Kalueang	Dusun	Kamboj	0.00685929	0.000817803	8.38745	4.96797e-17	543741
Kalueang	Dusun	Jew Cochin 2	0.00744656	0.00088727	8.39266	4.75271e-17	543730
Kalueang	Lolo	Ulladan	0.00570933	0.000679698	8.3998	4.47233e-17	550752
Kalueang	Mlabri	Brahmin Tiwari	0.00739529	0.000879217	8.41122	4.05783e-17	537433
Kalueang	Igorot	Scheduled Caste Karnataka	0.00739864	0.000879033	8.4168	3.86923e-17	543770
Kalueang	Li	Baniyas	0.00636467	0.000756109	8.41765	3.84101e-17	550750
Kalueang	Dusun	Arunthatiar	0.00701348	0.000832794	8.42163	3.71288e-17	543741
Kalueang	Igorot	Oswal Jain	0.00737484	0.000875691	8.42174	3.70938e-17	543760
Kalueang	Mlabri	Chakkiliyan	0.00733151	0.000868402	8.44253	3.10536e-17	537433
Kalueang	Mlabri	Pulliyar	0.00773338	0.000912797	8.47218	2.40845e-17	537433
Kalueang	Mlabri	Vysya	0.0076279	0.000898681	8.48788	2.10439e-17	537433
Kalueang	Mlabri	Sikh Jatt 1	0.00781258	0.000920276	8.48939	2.07724e-17	537433
Kalueang	Dusun	Sikh Jatt 2	0.00694551	0.000815743	8.51434	1.67549e-17	543741
Kalueang	Mlabri	Agarwal	0.0073031	0.000855506	8.53658	1.38249e-17	537433
Kalueang	Lachi	Naidu	0.00522915	0.000611646	8.54931	1.23824e-17	550752
Kalueang	Dusun	Yerukali	0.00788603	0.000920569	8.56647	1.06705e-17	543741
Kalueang	Dusun	Hallaki	0.00777755	0.00090531	8.59104	8.61862e-18	543741
Kalueang	Mlabri	Coorghi	0.00819328	0.000953441	8.59338	8.44489e-18	537433
Kalueang	Dusun	Sindhi Pakistan	0.0072349	0.000841054	8.60219	7.82075e-18	543741
Kalueang	Igorot	Hakki Pikki	0.00789469	0.000915164	8.62653	6.32391e-18	543770
Kalueang	Lachi	Jew Cochin 2	0.00542875	0.00062898	8.63103	6.08036e-18	550741
Kalueang	Igorot	Irula	0.00767766	0.000886983	8.65593	4.88923e-18	543763
Kalueang	Igorot	Pulliyar	0.00709522	0.000819131	8.66189	4.64012e-18	543770
Kalueang	Dusun	Brahmin Catholic Kumta	0.00775545	0.000894054	8.67448	4.15431e-18	543741
Kalueang	Muong	Gujjar	0.00521118	0.000599497	8.69258	3.54306e-18	550748
Kalueang	Dusun	Patel	0.00747653	0.000859674	8.69695	3.40935e-18	543741
Kalueang	Dusun	Kalash	0.00770197	0.000884781	8.70495	3.17716e-18	543741
Kalueang	Dusun	Oswal Jain	0.00783577	0.000896666	8.73878	2.35638e-18	543731
Kalueang	Li	Oswal Jain	0.00629198	0.000719852	8.74066	2.31751e-18	550740
Kalueang	Mlabri	Kumhar	0.0079376	0.000907445	8.7472	2.18719e-18	537433
Kalueang	Dusun	Gujarati 2	0.00786396	0.000896763	8.76927	1.79823e-18	543741
Kalueang	Igorot	Malaikuarvar	0.00839448	0.000956724	8.7742	1.72129e-18	543769
Kalueang	Dusun	Brahmin Vaidik	0.00727573	0.00082891	8.77748	1.67184e-18	543741
Kalueang	Igorot	Patel	0.00747843	0.000851855	8.77899	1.64943e-18	543770
Kalueang	Lachi	Yadav Pondicherry	0.00548912	0.000623973	8.79705	1.40464e-18	550752
Kalueang	Dusun	Chaurasia	0.00774894	0.000879468	8.81094	1.24101e-18	543740
Kalueang	Dusun	Irula	0.0079035	0.000896486	8.81609	1.18526e-18	543734
Kalueang	Dusun	Naidu	0.0075642	0.000857762	8.81852	1.1598e-18	543741
Kalueang	Dusun	Yadav Pondicherry	0.00752904	0.000852693	8.82973	1.04932e-18	543741
Kalueang	Igorot	Yerukali	0.00769363	0.000870263	8.84058	9.52196e-19	543770
Kalueang	Muong	Oswal Jain	0.00519579	0.000587424	8.84505	9.14897e-19	550742
Kalueang	Dusun	Brahmin Tiwari	0.00746034	0.000842607	8.85389	8.45234e-19	543741
Kalueang	Igorot	Yadav Pondicherry	0.00732401	0.000826981	8.85631	8.2704e-19	543770
Kalueang	Dusun	Pulliyar	0.00772801	0.000872472	8.8576	8.17526e-19	543741
Kalueang	Mlabri	Palliyar	0.00776939	0.000875573	8.87349	7.08895e-19	537433
Kalueang	Dusun	Reddy Telangana	0.00786603	0.000885501	8.88313	6.50023e-19	543732
Kalueang	Dusun	Nadar	0.00747146	0.000841054	8.88345	6.48173e-19	543741
Kalueang	Mlabri	Mala	0.0078474	0.000883153	8.88566	6.35411e-19	537433
Kalueang	Li	Malaikuarvar	0.00685051	0.000770856	8.88688	6.28479e-19	550749
Kalueang	Dusun	Kumhar	0.00759009	0.000853999	8.88771	6.23813e-19	543741
Kalueang	Dusun	Bhil	0.00762997	0.000858233	8.89032	6.09319e-19	543741
Kalueang	Lachi	Adi Dravider	0.00560402	0.00062907	8.90842	5.1763e-19	550749
Kalueang	Igorot	Dhobi	0.00786067	0.00088114	8.92102	4.61995e-19	543770
Kalueang	Dusun	Chakkiliyan	0.0073308	0.000821743	8.92103	4.61972e-19	543741
Kalueang	Li	Yadav Rajasthan	0.0063392	0.000708962	8.94152	3.83836e-19	550750
Kalueang	Igorot	Punjabi	0.0077404	0.000864741	8.95112	3.51891e-19	543770
Kalueang	Lachi	Yerukali	0.00601467	0.000670549	8.96977	2.9714e-19	550752
Kalueang	Dusun	Hakki Pikki	0.00838702	0.000934416	8.97568	2.81599e-19	543741
Kalueang	Igorot	Yadav Rajasthan	0.00790035	0.000879763	8.98009	2.70542e-19	543770
Kalueang	Mlabri	Lodhi	0.00780486	0.00086859	8.98566	2.57185e-19	537433
Kalueang	Igorot	Hallaki	0.00792817	0.000880515	9.00401	2.17619e-19	543770
Kalueang	Lachi	Dhobi	0.00587985	0.000652831	9.00669	2.1237e-19	550752
Kalueang	Igorot	Adi Dravider	0.0074599	0.000828068	9.0088	2.08317e-19	543767
Kalueang	Dusun	Muslim Karnataka	0.00762223	0.000846008	9.00964	2.06735e-19	543701
Kalueang	Lachi	Chakkiliyan	0.00542849	0.000602093	9.01604	1.95006e-19	550752
Kalueang	Lachi	Pulliyar	0.00561358	0.000622006	9.02497	1.79751e-19	550752
Kalueang	Dusun	Punjabi	0.0077347	0.000856089	9.03492	1.64128e-19	543741
Kalueang	Nicobarese	Gujjar	0.00782808	0.000865342	9.04623	1.47992e-19	550748
Kalueang	Lolo	Oswal Jain	0.00568951	0.000628149	9.05758	1.33378e-19	550742
Kalueang	Dusun	Coorghi	0.00777503	0.000858238	9.05928	1.31309e-19	543741
Kalueang	Dusun	Brahmin Catholic Goa	0.00766807	0.000846235	9.06139	1.28793e-19	543741
Kalueang	Mlabri	Irula	0.00835095	0.00092026	9.07455	1.14152e-19	537426
Kalueang	Lolo	Malaikuarvar	0.00626767	0.000690613	9.07552	1.13135e-19	550751
Kalueang	Muong	Yerukali	0.00543754	0.000598274	9.08872	1.00209e-19	550752
Kalueang	Dusun	Ulladan	0.00846218	0.000929474	9.10427	8.68461e-20	543741
Kalueang	Muong	Ulladan	0.00546124	0.000599808	9.10499	8.62754e-20	550752
Kalueang	Lue (Changmai et al. 2022)	Baniyas	0.00555991	0.000610404	9.10857	8.34717e-20	537433
Kalueang	Igorot	Bhil	0.0078494	0.000860728	9.11949	7.5479e-20	543770
Kalueang	Dusun	Lodhi	0.00751773	0.000823833	9.1253	7.15387e-20	543741
Kalueang	Dusun	Kallar	0.007593	0.000831867	9.12766	6.99962e-20	543741
Kalueang	Li	Gujjar	0.00677425	0.000741901	9.13094	6.79099e-20	550746
Kalueang	Nung	Baniyas	0.00539578	0.000590539	9.13705	6.4179e-20	550752
Kalueang	Lachi	Patel	0.00583417	0.000638445	9.13809	6.35641e-20	550752
Kalueang	Dusun	Vysya	0.00752378	0.000822022	9.15277	5.54941e-20	543741
Kalueang	Kankanaey	Chaurasia	0.0061804	0.000675004	9.1561	5.38057e-20	550751
Kalueang	Igorot	Palliyar	0.007583	0.000827371	9.16517	4.9467e-20	543770
Kalueang	Dusun	Jew Cochin 1	0.00774903	0.000845174	9.16856	4.79382e-20	543741
Kalueang	Dusun	Sikh Jatt 1	0.00800362	0.000872857	9.16946	4.75416e-20	543741
Kalueang	Igorot	Mala	0.0073325	0.000799559	9.17068	4.70048e-20	543770
Kalueang	Lolo	Gujjar	0.00586799	0.000638845	9.18532	4.10324e-20	550748
Kalueang	Igorot	Havik	0.00807	0.000877893	9.19246	3.83943e-20	543769
Kalueang	Mlabri	Panta Kapu	0.00811487	0.000882762	9.19259	3.8349e-20	537433
Kalueang	Mlabri	Arunthatiar	0.00807473	0.000878313	9.19346	3.8042e-20	537433
Kalueang	Igorot	Sikh Jatt 1	0.00769283	0.000835103	9.21184	3.2059e-20	543770
Kalueang	Muong	Dhobi	0.00516138	0.000559803	9.22	2.97101e-20	550752
Kalueang	Igorot	Muslim Karnataka	0.00796513	0.000862486	9.23508	2.58093e-20	543730
Kalueang	Igorot	Chakkiliyan	0.00728474	0.000788375	9.24019	2.46049e-20	543770
Kalueang	Lachi	Havik	0.00611093	0.000661131	9.24315	2.39335e-20	550751
Kalueang	Lachi	Chaurasia	0.00592315	0.000639688	9.25943	2.05519e-20	550751
Kalueang	Dusun	Pathan	0.00767145	0.000828313	9.26154	2.01504e-20	543741
Kalueang	Lachi	Irula	0.00596905	0.000644461	9.26209	2.00478e-20	550745
Kalueang	Igorot	Kumhar	0.00787908	0.00084892	9.2813	1.67428e-20	543770
Kalueang	Igorot	Narikuruvar	0.00827827	0.000891412	9.28669	1.59162e-20	543770
Kalueang	Igorot	Naidu	0.00746383	0.000802864	9.2965	1.45147e-20	543770
Kalueang	Dusun	Mala	0.00795005	0.000854297	9.30596	1.3279e-20	543741
Kalueang	Lachi	Muslim Karnataka	0.00594994	0.000639246	9.30774	1.30575e-20	550712
Kalueang	Igorot	Gujarati 2	0.00800788	0.000860105	9.31035	1.27412e-20	543770
Kalueang	Lachi	Arunthatiar	0.0056215	0.00060263	9.32828	1.07602e-20	550752
Kalueang	Lachi	Coorghi	0.00606323	0.00064984	9.33034	1.05533e-20	550752
Kalueang	Muong	Adi Dravider	0.00533823	0.000571888	9.33439	1.01576e-20	550749
Kalueang	Lachi	Scheduled Caste Karnataka	0.00595106	0.00063583	9.35952	8.00978e-21	550752
Kalueang	Igorot	Vysya	0.00730865	0.000780704	9.36162	7.85261e-21	543770
Kalueang	Lachi	Yadav Rajasthan	0.00608407	0.000649716	9.3642	7.66252e-21	550752
Kalueang	Igorot	Kalash	0.00815569	0.000870726	9.36654	7.4947e-21	543770
Kalueang	Li	Muslim Karnataka	0.00634467	0.000676304	9.38138	6.51168e-21	550710
Kalueang	Li	Hakki Pikki	0.00700436	0.00074658	9.38193	6.47747e-21	550750
Kalueang	Dusun	Narikuruvar	0.00875134	0.000932325	9.38658	6.19796e-21	543741
Kalueang	Dusun	Palliyar	0.00790052	0.000841592	9.38758	6.13918e-21	543741
Kalueang	Lachi	Bhil	0.00579986	0.000617332	9.39504	5.71936e-21	550752
Kalueang	Igorot	Makrani	0.00759379	0.000807239	9.40712	5.09911e-21	543770
Kalueang	Li	Scheduled Caste Karnataka	0.00657626	0.000698854	9.41005	4.95883e-21	550750
Kalueang	Lachi	Palliyar	0.00562618	0.000597543	9.41552	4.7076e-21	550752
Kalueang	Lachi	Jew Cochin 1	0.00596524	0.00063355	9.41557	4.70534e-21	550752
Kalueang	Muong	Malaikuarvar	0.00571689	0.000606946	9.41911	4.54946e-21	550751
Kalueang	Lachi	Punjabi	0.0058239	0.000618228	9.42031	4.49767e-21	550752
Kalueang	Igorot	Nadar	0.00754028	0.000799232	9.43441	3.93208e-21	543770
Kalueang	Igorot	Brahmin Catholic Goa	0.00772633	0.000818218	9.44288	3.62687e-21	543770
Kalueang	Dusun	Agarwal	0.00747834	0.000791674	9.44624	3.51208e-21	543741
Kalueang	Lolo	Irula	0.00600051	0.000633671	9.46944	2.81358e-21	550745
Kalueang	Li	Yerukali	0.00658291	0.000694958	9.47239	2.73515e-21	550750
Kalueang	Lolo	Baniyas	0.00637278	0.000671754	9.48676	2.3832e-21	550752
Kalueang	Li	Chaurasia	0.00640379	0.000675021	9.48681	2.38222e-21	550749
Kalueang	Li	Punjabi	0.0063063	0.000663571	9.50359	2.02776e-21	550750
Kalueang	Maonan	Gujjar	0.00546669	0.00057509	9.50579	1.9854e-21	550748
Kalueang	Nicobarese	Narikuruvar	0.008533	0.000897349	9.50912	1.92288e-21	550752
Kalueang	Lolo	Adi Dravider	0.00583086	0.000613105	9.51039	1.8995e-21	550749
Kalueang	Li	Ulladan	0.00681836	0.000716881	9.51115	1.88569e-21	550750
Kalueang	Lolo	Scheduled Caste Karnataka	0.00618553	0.000649648	9.52135	1.70937e-21	550752
Kalueang	Li	Reddy Telangana	0.00666446	0.000699263	9.53069	1.56235e-21	550741
Kalueang	Lachi	Malaikuarvar	0.0065234	0.000684081	9.53601	1.48427e-21	550751
Kalueang	Kankanaey	Ulladan	0.00673669	0.000706255	9.5386	1.44778e-21	550752
Kalueang	Lachi	Narikuruvar	0.00640898	0.00067167	9.54185	1.40307e-21	550752
Kalueang	Igorot	Jew Cochin 2	0.00794562	0.000832008	9.54993	1.2978e-21	543759
Kalueang	Dusun	Panta Kapu	0.00790589	0.000826933	9.56049	1.17199e-21	543741
Kalueang	Lachi	Sikh Jatt 1	0.00602003	0.000629256	9.5669	1.10155e-21	550752
Kalueang	Lolo	Chaurasia	0.0059278	0.000618577	9.58296	9.4305e-22	550751
Kalueang	Lachi	Vysya	0.00572096	0.000596973	9.58329	9.40062e-22	550752
Kalueang	Li	Narikuruvar	0.0072135	0.000752445	9.58675	9.09054e-22	550750
Kalueang	Igorot	Balochi	0.00781585	0.000814389	9.59719	8.21519e-22	543770
Kalueang	Dusun	Burusho	0.0075862	0.000790297	9.59917	8.05934e-22	543741
Kalueang	Muong	Gujarati 2	0.00564929	0.000587287	9.6193	6.62816e-22	550752
Kalueang	Igorot	Jew Cochin 1	0.00789538	0.000820282	9.62521	6.25809e-22	543770
Kalueang	Lachi	Gujarati 1	0.00575485	0.000596767	9.64338	5.24308e-22	550752
Kalueang	Lachi	Nadar	0.00581513	0.000602967	9.64419	5.20178e-22	550752
Kalueang	Igorot	Panta Kapu	0.00784574	0.000813475	9.64472	5.17537e-22	543770
Kalueang	Maonan	Malaikuarvar	0.00576721	0.000597074	9.65913	4.49657e-22	550751
Kalueang	Nicobarese	Baniyas	0.00858551	0.000887476	9.67407	3.88607e-22	550752
Kalueang	Muong	Pulliyar	0.00544054	0.000562064	9.67957	3.68262e-22	550752
Kalueang	Lachi	Brahui	0.00594369	0.000614007	9.68016	3.6614e-22	550752
Kalueang	Li	Dhobi	0.00655437	0.000677089	9.68022	3.65939e-22	550750
Kalueang	Lachi	Gujarati 2	0.0063522	0.000656053	9.68244	3.58072e-22	550752
Kalueang	Lolo	Muslim Karnataka	0.00592806	0.000612044	9.68567	3.46924e-22	550712
Kalueang	Lachi	Kumhar	0.00586594	0.000605003	9.69573	3.14372e-22	550752
Kalueang	Lachi	Hallaki	0.00605146	0.000624042	9.6972	3.09874e-22	550752
Kalueang	Li	Kumhar	0.00648525	0.000668444	9.70202	2.95587e-22	550750
Kalueang	Li	Palliyar	0.00648791	0.00066749	9.71987	2.48101e-22	550750
Kalueang	Muong	Jew Cochin 1	0.00546089	0.000561787	9.72058	2.46381e-22	550752
Kalueang	Igorot	Brahmin Catholic Kumta	0.00820052	0.000843269	9.72468	2.3665e-22	543770
Kalueang	Lolo	Patel	0.00595865	0.000612193	9.73329	2.17451e-22	550752
Kalueang	Igorot	Brahui	0.00774935	0.000796137	9.7337	2.16571e-22	543770
Kalueang	Lolo	Dhobi	0.00623541	0.000639952	9.74357	1.96534e-22	550752
Kalueang	Lolo	Jew Cochin 2	0.00599411	0.000614905	9.74802	1.88092e-22	550741
Kalueang	Maonan	Baniyas	0.00567822	0.000582153	9.75384	1.77625e-22	550752
Kalueang	Li	Yadav Pondicherry	0.00660758	0.000677323	9.75543	1.7485e-22	550750
Kalueang	Lachi	Brahmin Catholic Kumta	0.00629876	0.000645334	9.76047	1.66388e-22	550752
Kalueang	Muong	Yadav Rajasthan	0.00565652	0.000579363	9.76335	1.61724e-22	550752
Kalueang	Li	Patel	0.00668527	0.000684699	9.76381	1.60996e-22	550750
Kalueang	Li	Pulliyar	0.0066065	0.000676401	9.76713	1.55805e-22	550750
Kalueang	Muong	Baniyas	0.00585727	0.000599685	9.76724	1.55631e-22	550752
Kalueang	Li	Jew Cochin 2	0.00673386	0.000689059	9.77255	1.47692e-22	550739
Kalueang	Muong	Chaurasia	0.00540876	0.000553391	9.77384	1.45821e-22	550751
Kalueang	Igorot	Sikh Jatt 2	0.00762919	0.000779824	9.78322	1.32912e-22	543770
Kalueang	Li	Havik	0.00702028	0.000717523	9.78405	1.3183e-22	550749
Kalueang	Li	Gujarati 2	0.00682283	0.000696847	9.791	1.23068e-22	550750
Kalueang	Lolo	Gujarati 1	0.00581679	0.000593296	9.80419	1.08005e-22	550752
Kalueang	Li	Jew Cochin 1	0.00642462	0.000655043	9.80793	1.04077e-22	550750
Kalueang	Igorot	Coorghi	0.00813245	0.000829077	9.80904	1.02939e-22	543770
Kalueang	Muong	Irula	0.0056704	0.000577999	9.8104	1.01561e-22	550745
Kalueang	Muong	Scheduled Caste Karnataka	0.00541097	0.0005515	9.81137	1.00593e-22	550752
Kalueang	Muong	Punjabi	0.00539825	0.000550125	9.81277	9.92081e-23	550752
Kalueang	Li	Brahmin Catholic Kumta	0.00697795	0.000710539	9.82064	9.17572e-23	550750
Kalueang	Igorot	Gujarati 1	0.00760783	0.000773626	9.834	8.03639e-23	543770
Kalueang	Li	Chakkiliyan	0.00641603	0.000651807	9.84345	7.31567e-23	550750
Kalueang	Muong	Brahmin Catholic Kumta	0.00581333	0.000590186	9.84998	6.85557e-23	550752
Kalueang	Muong	Yadav Pondicherry	0.00554989	0.000562793	9.86134	6.12278e-23	550752
Kalueang	Muong	Patel	0.00561163	0.000568981	9.8626	6.04647e-23	550752
Kalueang	Kankanaey	Baniyas	0.00719718	0.000728348	9.88151	5.00748e-23	550752
Kalueang	Lolo	Kumhar	0.00596887	0.000603366	9.89262	4.48151e-23	550752
Kalueang	Muong	Muslim Karnataka	0.00558747	0.000564777	9.89323	4.45436e-23	550712
Kalueang	Igorot	Reddy Telangana	0.00815429	0.000822699	9.91163	3.70542e-23	543761
Kalueang	Li	Sikh Jatt 2	0.00635509	0.000640516	9.92183	3.34577e-23	550750
Kalueang	Thai VN	Baniyas	0.00593577	0.00059793	9.92719	3.17067e-23	550752
Kalueang	Li	Adi Dravider	0.00660699	0.000664887	9.93701	2.87308e-23	550747
Kalueang	Muong	Kumhar	0.00549962	0.000553318	9.93934	2.80686e-23	550752
Kalueang	Nicobarese	Scheduled Caste Karnataka	0.0081699	0.000821779	9.94173	2.74031e-23	550752
Kalueang	Igorot	Arunthatiar	0.00799302	0.000803783	9.94425	2.67183e-23	543770
Kalueang	Li	Gujarati 1	0.00642065	0.000645534	9.94626	2.61829e-23	550750
Kalueang	Lachi	Reddy Telangana	0.00639027	0.000642284	9.94928	2.5401e-23	550743
Kalueang	Lolo	Naidu	0.00602262	0.000605024	9.95434	2.41411e-23	550752
Kalueang	Muong	Hallaki	0.00567975	0.000570131	9.96218	2.23116e-23	550752
Kalueang	Muong	Gujarati 1	0.00548728	0.00055077	9.96293	2.21449e-23	550752
Kalueang	Igorot	Agarwal	0.00770583	0.000773149	9.96682	2.12938e-23	543770
Kalueang	Maonan	Oswal Jain	0.00547112	0.000548401	9.97649	1.93173e-23	550742
Kalueang	Kankanaey	Yerukali	0.0069378	0.000695131	9.98056	1.85419e-23	550752
Kalueang	Lue (Changmai et al. 2022)	Ulladan	0.00605356	0.000606413	9.98257	1.81705e-23	537433
Kalueang	Li	Irula	0.00709172	0.000710048	9.98766	1.72613e-23	550743
Kalueang	Kankanaey	Gujjar	0.00703702	0.000703636	10.0009	1.50966e-23	550748
Kalueang	Muong	Palliyar	0.00545375	0.000545282	10.0017	1.49788e-23	550752
Kalueang	Kankanaey	Hakki Pikki	0.0073255	0.000732414	10.0019	1.49564e-23	550752
Kalueang	Igorot	Kallar	0.00786421	0.000786063	10.0046	1.45537e-23	543770
Kalueang	Muong	Narikuruvar	0.00602213	0.000601741	10.0079	1.40776e-23	550752
Kalueang	Muong	Bhil	0.0057403	0.000573408	10.0108	1.36598e-23	550752
Kalueang	Lolo	Yadav Rajasthan	0.00622143	0.000621292	10.0137	1.32687e-23	550752
Kalueang	Lachi	Kamboj	0.0059919	0.000598357	10.0139	1.32398e-23	550752
Kalueang	Lachi	Makrani	0.00612856	0.000611575	10.021	1.23307e-23	550752
Kalueang	Lachi	Brahmin Catholic Goa	0.00616696	0.000615304	10.0226	1.21225e-23	550752
Kalueang	Lachi	Balochi	0.00628144	0.000626473	10.0267	1.16377e-23	550752
Kalueang	Lue (Changmai et al. 2022)	Oswal Jain	0.00571518	0.000569924	10.028	1.14854e-23	537423
Kalueang	Muong	Jew Cochin 2	0.00570639	0.000568613	10.0356	1.0627e-23	550741
Kalueang	Li	Brahmin Catholic Goa	0.00673597	0.000670894	10.0403	1.01376e-23	550750
Kalueang	Lachi	Kallar	0.00591736	0.000589243	10.0423	9.93209e-24	550752
Kalueang	Lolo	Punjabi	0.0061352	0.000610262	10.0534	8.87522e-24	550752
Kalueang	Igorot	Kamboj	0.00775104	0.000770932	10.0541	8.8106e-24	543770
Kalueang	Lue (Changmai et al. 2022)	Malaikuarvar	0.00616613	0.000613223	10.0553	8.70779e-24	537432
Kalueang	Li	Balochi	0.0066684	0.000663143	10.0557	8.66631e-24	550750
Kalueang	Nicobarese	Patel	0.00806621	0.000801726	10.0611	8.21117e-24	550752
Kalueang	Lolo	Yadav Pondicherry	0.00613803	0.000609492	10.0707	7.44319e-24	550752
Kalueang	Muong	Brahmin Catholic Goa	0.00562337	0.000558262	10.073	7.27307e-24	550752
Kalueang	Lolo	Pulliyar	0.00604083	0.000599265	10.0804	6.74477e-24	550752
Kalueang	Lolo	Narikuruvar	0.00669146	0.000663683	10.0823	6.61481e-24	550752
Kalueang	Lolo	Bhil	0.00626617	0.000621376	10.0843	6.4801e-24	550752
Kalueang	Lachi	Mala	0.00610389	0.00060487	10.0912	6.03973e-24	550752
Kalueang	Nung	Yerukali	0.00580904	0.000575437	10.095	5.81296e-24	550752
Kalueang	Lolo	Nadar	0.00612056	0.000605734	10.1044	5.2841e-24	550752
Kalueang	Nung	Malaikuarvar	0.00603809	0.000597514	10.1054	5.23076e-24	550751
Kalueang	Kankanaey	Oswal Jain	0.00695229	0.000687641	10.1103	4.97122e-24	550742
Kalueang	Li	Bhil	0.0069851	0.000689691	10.1279	4.15667e-24	550750
Kalueang	Muong	Balochi	0.00573227	0.000565951	10.1286	4.12687e-24	550752
Kalueang	Lachi	Panta Kapu	0.00603493	0.00059575	10.13	4.06731e-24	550752
Kalueang	Li	Brahui	0.00666232	0.000657152	10.1382	3.74048e-24	550750
Kalueang	Nung	Gujjar	0.0057588	0.000567103	10.1548	3.15562e-24	550748
Kalueang	Muong	Reddy Telangana	0.00569217	0.000560391	10.1575	3.06841e-24	550743
Kalueang	Lolo	Brahui	0.00599043	0.000589736	10.1578	3.05858e-24	550752
Kalueang	Lolo	Hakki Pikki	0.00663445	0.000652819	10.1628	2.90685e-24	550752
Kalueang	Muong	Havik	0.00600987	0.000591353	10.1629	2.90282e-24	550751
Kalueang	Igorot	Brahmin Vaidik	0.00769966	0.000757035	10.1708	2.67664e-24	543770
Kalueang	Lachi	Brahmin Vaidik	0.006068	0.000596594	10.1711	2.66961e-24	550752
Kalueang	Lolo	Gujarati 2	0.00656253	0.000645067	10.1734	2.60628e-24	550752
Kalueang	Lolo	Yerukali	0.00651744	0.000640436	10.1766	2.52299e-24	550752
Kalueang	Li	Hallaki	0.00700719	0.00068833	10.18	2.43591e-24	550750
Kalueang	Muong	Hakki Pikki	0.00600139	0.000589468	10.181	2.41014e-24	550752
Kalueang	Nung	Oswal Jain	0.00580933	0.000570385	10.1849	2.31515e-24	550742
Kalueang	Lue (Changmai et al. 2022)	Irula	0.00609365	0.000598283	10.1852	2.30792e-24	537426
Kalueang	Li	Sindhi Pakistan	0.00652676	0.000640781	10.1856	2.2986e-24	550750
Kalueang	Kankanaey	Pulliyar	0.00661253	0.000649098	10.1873	2.26045e-24	550752
Kalueang	Li	Arunthatiar	0.00674028	0.00066155	10.1886	2.22906e-24	550750
Kalueang	Lachi	Sindhi Pakistan	0.00617683	0.000606202	10.1894	2.21143e-24	550752
Kalueang	Muong	Makrani	0.0057871	0.000567868	10.1909	2.17707e-24	550752
Kalueang	Muong	Sikh Jatt 2	0.00556793	0.000546281	10.1924	2.1434e-24	550752
Kalueang	Dao	Baniyas	0.00652302	0.000639787	10.1956	2.07456e-24	550752
Kalueang	Maonan	Havik	0.00564802	0.000553839	10.198	2.0249e-24	550751
Kalueang	Lolo	Brahmin Catholic Goa	0.00608758	0.00059678	10.2007	1.96847e-24	550752
Kalueang	Kankanaey	Havik	0.00694391	0.000680496	10.2042	1.89896e-24	550751
Kalueang	Lolo	Palliyar	0.00591124	0.000578861	10.2118	1.75495e-24	550752
Kalueang	Thai VN	Ulladan	0.00626234	0.000612816	10.219	1.63072e-24	550752
Kalueang	Lachi	Hakki Pikki	0.0067127	0.000656849	10.2196	1.62091e-24	550752
Kalueang	Muong	Nadar	0.00548105	0.000535997	10.2259	1.51838e-24	550752
Kalueang	Li	Brahmin Vaidik	0.00648894	0.000634437	10.2279	1.48755e-24	550750
Kalueang	Thai VN	Malaikuarvar	0.00636258	0.000621999	10.2292	1.46672e-24	550751
Kalueang	Nicobarese	Yadav Pondicherry	0.00834817	0.000815547	10.2363	1.36379e-24	550752
Kalueang	Nicobarese	Balochi	0.00818087	0.000798678	10.243	1.27204e-24	550752
Kalueang	Nicobarese	Muslim Karnataka	0.00837751	0.000817749	10.2446	1.25153e-24	550712
Kalueang	Lachi	Kalash	0.00656139	0.000640386	10.246	1.23357e-24	550752
Kalueang	Tay	Baniyas	0.00658073	0.000642261	10.2462	1.23089e-24	550752
Kalueang	Igorot	Bhumihar	0.00797661	0.000778228	10.2497	1.18702e-24	543770
Kalueang	Lachi	Sikh Jatt 2	0.00599796	0.000585029	10.2524	1.15423e-24	550752
Kalueang	Li	Kallar	0.00664096	0.000647683	10.2534	1.14227e-24	550750
Kalueang	Kankanaey	Malaikuarvar	0.00759437	0.000740282	10.2588	1.08089e-24	550751
Kalueang	Li	Kalash	0.0071977	0.000701511	10.2603	1.06394e-24	550750
Kalueang	Muong	Arunthatiar	0.0056841	0.000553826	10.2633	1.03105e-24	550752
Kalueang	Kankanaey	Yadav Pondicherry	0.00683516	0.000665916	10.2643	1.02049e-24	550752
Kalueang	Maonan	Chaurasia	0.00561632	0.000546896	10.2694	9.67658e-25	550751
Kalueang	Lolo	Havik	0.0065332	0.000636148	10.2699	9.62614e-25	550751
Kalueang	Kankanaey	Patel	0.00693175	0.000674927	10.2704	9.58295e-25	550752
Kalueang	Kankanaey	Punjabi	0.00682971	0.00066476	10.2739	9.23498e-25	550752
Kalueang	Li	Naidu	0.00677645	0.000659301	10.2782	8.8337e-25	550750
Kalueang	Nicobarese	Malaikuarvar	0.00911908	0.000887121	10.2794	8.72632e-25	550751
Kalueang	Muong	Chakkiliyan	0.00548796	0.000533843	10.2801	8.66417e-25	550752
Kalueang	Nicobarese	Coorghi	0.00876804	0.000852898	10.2803	8.64644e-25	550752
Kalueang	Kankanaey	Adi Dravider	0.00678442	0.000659786	10.2828	8.42768e-25	550749
Kalueang	Muong	Coorghi	0.00591037	0.000574641	10.2853	8.20687e-25	550752
Kalueang	Igorot	Sindhi Pakistan	0.00803799	0.00078107	10.291	7.73629e-25	543770
Kalueang	Nicobarese	Ulladan	0.009013	0.000875368	10.2962	7.32686e-25	550752
Kalueang	Lolo	Arunthatiar	0.00617636	0.000599036	10.3105	6.31737e-25	550752
Kalueang	Lolo	Sikh Jatt 1	0.00636213	0.000616971	10.3119	6.2273e-25	550752
Kalueang	Lolo	Lodhi	0.00628694	0.000609677	10.3119	6.22531e-25	550752
Kalueang	Muong	Kamboj	0.00556833	0.000539526	10.3208	5.67526e-25	550752
Kalueang	Colao	Baniyas	0.00716057	0.000693359	10.3274	5.30011e-25	550752
Kalueang	Nicobarese	Jew Cochin 1	0.00831329	0.000804238	10.3368	4.80066e-25	550752
Kalueang	Lachi	Agarwal	0.00597761	0.000577927	10.3432	4.49278e-25	550752
Kalueang	Li	Pathan	0.00673723	0.000651358	10.3434	4.48554e-25	550750
Kalueang	Nicobarese	Kalash	0.00856288	0.000827609	10.3465	4.33957e-25	550752
Kalueang	Nicobarese	Adi Dravider	0.00836814	0.000808433	10.3511	4.1389e-25	550749
Kalueang	Li	Panta Kapu	0.00664283	0.000641546	10.3544	3.99623e-25	550750
Kalueang	Li	Coorghi	0.00696163	0.000672163	10.3571	3.88735e-25	550750
Kalueang	Lolo	Jew Cochin 1	0.00634701	0.000612787	10.3576	3.86439e-25	550752
Kalueang	Kankanaey	Naidu	0.00663126	0.000640225	10.3577	3.86139e-25	550752
Kalueang	Nung	Yadav Rajasthan	0.00575824	0.00055567	10.3627	3.66502e-25	550752
Kalueang	Lolo	Hallaki	0.0066399	0.000640584	10.3654	3.56316e-25	550752
Kalueang	Nicobarese	Oswal Jain	0.00886576	0.000854269	10.3782	3.11678e-25	550742
Kalueang	Lue (Changmai et al. 2022)	Yerukali	0.00614027	0.000591269	10.3849	2.90481e-25	537433
Kalueang	Kankanaey	Gujarati 2	0.00718324	0.000691517	10.3877	2.82208e-25	550752
Kalueang	Colao	Ulladan	0.00721999	0.0006946	10.3945	2.62757e-25	550752
Kalueang	Lue (Changmai et al. 2022)	Chaurasia	0.00584318	0.000561997	10.3972	2.55381e-25	537432
Kalueang	Muong	Brahmin Vaidik	0.00556636	0.000535359	10.3974	2.54678e-25	550752
Kalueang	Maonan	Yadav Rajasthan	0.00576845	0.000554781	10.3977	2.5396e-25	550752
Kalueang	Lolo	Vysya	0.00611129	0.00058762	10.4001	2.47757e-25	550752
Kalueang	Muong	Vysya	0.00560323	0.000538735	10.4007	2.46092e-25	550752
Kalueang	Maonan	Narikuruvar	0.00609539	0.000585056	10.4185	2.04222e-25	550752
Kalueang	Igorot	Lodhi	0.00827424	0.00079415	10.419	2.03111e-25	543770
Kalueang	Nung	Havik	0.00588465	0.000564401	10.4264	1.87935e-25	550751
Kalueang	Maonan	Ulladan	0.00595752	0.000571054	10.4325	1.76211e-25	550752
Kalueang	Lolo	Brahmin Catholic Kumta	0.00643787	0.000617009	10.434	1.73451e-25	550752
Kalueang	Maonan	Scheduled Caste Karnataka	0.00584265	0.000559632	10.4402	1.62517e-25	550752
Kalueang	Li	Makrani	0.00691559	0.000661976	10.4469	1.51405e-25	550750
Kalueang	Muong	Panta Kapu	0.00562784	0.000538573	10.4495	1.47255e-25	550752
Kalueang	Muong	Sikh Jatt 1	0.00596479	0.0005708	10.4499	1.46719e-25	550752
Kalueang	Kankanaey	Muslim Karnataka	0.00720109	0.000688652	10.4568	1.36395e-25	550712
Kalueang	Nung	Ulladan	0.00628005	0.000600558	10.457	1.3606e-25	550752
Kalueang	Lolo	Reddy Telangana	0.00647204	0.000618785	10.4593	1.32889e-25	550743
Kalueang	Li	Nadar	0.006896	0.000659178	10.4615	1.29757e-25	550750
Kalueang	Muong	Naidu	0.00578367	0.000552625	10.4658	1.24006e-25	550752
Kalueang	Igorot	Brahmin Tiwari	0.00807002	0.000770892	10.4684	1.20645e-25	543770
Kalueang	Lue (Changmai et al. 2022)	Jew Cochin 1	0.00587262	0.000560892	10.4701	1.1848e-25	537433
Kalueang	Muong	Kallar	0.00562598	0.000537268	10.4715	1.16824e-25	550752
Kalueang	Maonan	Yerukali	0.0058196	0.000555514	10.4761	1.11275e-25	550752
Kalueang	Kankanaey	Jew Cochin 2	0.00693737	0.000662195	10.4763	1.10964e-25	550741
Kalueang	Kankanaey	Yadav Rajasthan	0.00728117	0.00069481	10.4794	1.07456e-25	550752
Kalueang	Nicobarese	Burusho	0.00787204	0.000751108	10.4806	1.06101e-25	550752
Kalueang	Li	Sikh Jatt 1	0.0070459	0.000672056	10.4841	1.02227e-25	550750
Kalueang	Nung	Chaurasia	0.00578542	0.000551817	10.4843	1.02002e-25	550751
Kalueang	Lolo	Sikh Jatt 2	0.00615688	0.000587073	10.4874	9.86948e-26	550752
Kalueang	Mulam	Baniyas	0.00639088	0.000609163	10.4912	9.47754e-26	550752
Kalueang	Lolo	Kamboj	0.00617226	0.000587962	10.4977	8.84965e-26	550752
Kalueang	Lachi	Bhumihar	0.00618046	0.000588531	10.5015	8.50012e-26	550752
Kalueang	Nicobarese	Irula	0.00880665	0.000838566	10.502	8.4532e-26	550745
Kalueang	Kankanaey	Hallaki	0.0072507	0.000690232	10.5047	8.21607e-26	550752
Kalueang	Li	Kamboj	0.00657745	0.000626071	10.5059	8.11307e-26	550750
Kalueang	Nicobarese	Yadav Rajasthan	0.00865206	0.000822428	10.5201	6.97627e-26	550752
Kalueang	Nicobarese	Bhil	0.00871079	0.000827941	10.521	6.91142e-26	550752
Kalueang	Lachi	Brahmin Tiwari	0.00631251	0.000599892	10.5227	6.78716e-26	550752
Kalueang	Nicobarese	Brahui	0.0083597	0.000794185	10.5261	6.54707e-26	550752
Kalueang	Kankanaey	Scheduled Caste Karnataka	0.00718243	0.000682074	10.5303	6.26527e-26	550752
Kalueang	Thai VN	Yerukali	0.00616751	0.000585432	10.535	5.9601e-26	550752
Kalueang	Li	Vysya	0.00668295	0.000634303	10.5359	5.90269e-26	550750
Kalueang	Lolo	Coorghi	0.00657934	0.000624221	10.5401	5.6451e-26	550752
Kalueang	Thai VN	Dhobi	0.00601164	0.000569847	10.5496	5.10321e-26	550752
Kalueang	Muong	Sindhi Pakistan	0.00574943	0.000544798	10.5533	4.90317e-26	550752
Kalueang	Li	Bhumihar	0.00675076	0.0006394	10.5579	4.66758e-26	550750
Kalueang	Lue (Changmai et al. 2022)	Gujjar	0.00626387	0.000592744	10.5676	4.21177e-26	537429
Kalueang	Thai VN	Irula	0.00616787	0.00058315	10.5768	3.81698e-26	550745
Kalueang	Lolo	Makrani	0.0063026	0.000595628	10.5814	3.63343e-26	550752
Kalueang	Muong	Lodhi	0.00571122	0.000539052	10.5949	3.14533e-26	550752
Kalueang	Kankanaey	Jew Cochin 1	0.0069353	0.000654425	10.5975	3.05894e-26	550752
Kalueang	Dai	Baniyas	0.00618982	0.000583813	10.6024	2.90441e-26	550752
Kalueang	Nicobarese	Dhobi	0.00882345	0.000832088	10.604	2.85572e-26	550752
Kalueang	Nung	Yadav Pondicherry	0.00572073	0.000539178	10.6101	2.67494e-26	550752
Kalueang	Lolo	Balochi	0.00636949	0.000600234	10.6117	2.62955e-26	550752
Kalueang	Li	Lodhi	0.00693574	0.000652838	10.624	2.30513e-26	550750
Kalueang	Muong	Pathan	0.00591802	0.000557043	10.624	2.30485e-26	550752
Kalueang	Muong	Brahui	0.00592355	0.000557153	10.6318	2.11924e-26	550752
Kalueang	Nicobarese	Punjabi	0.00847828	0.000797412	10.6322	2.10964e-26	550752
Kalueang	Nung	Pulliyar	0.00577469	0.000542999	10.6348	2.05222e-26	550752
Kalueang	Kankanaey	Irula	0.00734922	0.000690975	10.636	2.02602e-26	550745
Kalueang	Lolo	Chakkiliyan	0.00620735	0.000583519	10.6378	1.98802e-26	550752
Kalueang	Li	Brahmin Tiwari	0.00693422	0.000650181	10.6651	1.48312e-26	550750
Kalueang	Muong	Kalash	0.00604501	0.000566744	10.6662	1.46491e-26	550752
Kalueang	Kankanaey	Palliyar	0.00699595	0.00065455	10.6882	1.15599e-26	550752
Kalueang	Lolo	Agarwal	0.00621897	0.0005816	10.6929	1.09919e-26	550752
Kalueang	Thai VN	Kumhar	0.00589377	0.000551177	10.6931	1.09689e-26	550752
Kalueang	Nicobarese	Kamboj	0.00836585	0.000781492	10.705	9.64538e-27	550752
Kalueang	Maonan	Jew Cochin 1	0.00574811	0.000536798	10.7081	9.32114e-27	550752
Kalueang	Maonan	Yadav Pondicherry	0.00567869	0.000530151	10.7115	8.99354e-27	550752
Kalueang	Mulam	Gujjar	0.00622089	0.000580651	10.7136	8.78412e-27	550748
Kalueang	Li	Mala	0.00688304	0.000642278	10.7166	8.50803e-27	550750
Kalueang	Muong	Agarwal	0.00569515	0.000531303	10.7192	8.27171e-27	550752
Kalueang	Muong	Brahmin Tiwari	0.00585539	0.000546211	10.72	8.199e-27	550752
Kalueang	Lue (Changmai et al. 2022)	Patel	0.00603402	0.000562512	10.7269	7.60917e-27	537433
Kalueang	Nung	Hakki Pikki	0.00615691	0.000573904	10.7281	7.51203e-27	550752
Kalueang	Lue (Changmai et al. 2022)	Narikuruvar	0.00646146	0.000602217	10.7295	7.40303e-27	537433
Kalueang	Maonan	Irula	0.00586803	0.000546835	10.7309	7.28742e-27	550745
Kalueang	Dao	Gujjar	0.00646334	0.000601388	10.7474	6.0984e-27	550748
Kalueang	Igorot	Pathan	0.00849297	0.000789635	10.7556	5.5788e-27	543770
Kalueang	Nicobarese	Gujarati 2	0.00882892	0.000820798	10.7565	5.52247e-27	550752
Kalueang	Lolo	Sindhi Pakistan	0.00642439	0.000597217	10.7572	5.48009e-27	550752
Kalueang	Maonan	Gujarati 2	0.00595053	0.000553106	10.7584	5.41109e-27	550752
Kalueang	Nicobarese	Naidu	0.00860879	0.000799631	10.7659	4.98468e-27	550752
Kalueang	Thai VN	Havik	0.00627183	0.000582478	10.7675	4.90156e-27	550751
Kalueang	Kankanaey	Vysya	0.00681253	0.000632674	10.7678	4.88311e-27	550752
Kalueang	Nicobarese	Makrani	0.0085371	0.000792508	10.7722	4.65491e-27	550752
Kalueang	Muong	Mala	0.00581306	0.000539466	10.7756	4.4894e-27	550752
Kalueang	Kankanaey	Kumhar	0.00715819	0.000664291	10.7757	4.48386e-27	550752
Kalueang	Nicobarese	Sindhi Pakistan	0.00858464	0.000795791	10.7876	3.94154e-27	550752
Kalueang	Lolo	Brahmin Vaidik	0.0062505	0.000579349	10.7888	3.88694e-27	550752
Kalueang	Nicobarese	Sikh Jatt 1	0.00906654	0.000840307	10.7896	3.85649e-27	550752
Kalueang	Thai VN	Pulliyar	0.00591784	0.000548191	10.7952	3.62595e-27	550752
Kalueang	Lue (Changmai et al. 2022)	Muslim Karnataka	0.00609857	0.000564848	10.7968	3.56264e-27	537393
Kalueang	Maonan	Adi Dravider	0.00565748	0.000523922	10.7983	3.50576e-27	550749
Kalueang	Lachi	Lodhi	0.00639288	0.000591841	10.8017	3.37973e-27	550752
Kalueang	Li	Agarwal	0.00670295	0.00062053	10.802	3.36846e-27	550750
Kalueang	Nicobarese	Nadar	0.00853366	0.000789779	10.8051	3.25509e-27	550752
Kalueang	Nicobarese	Hakki Pikki	0.00921827	0.000852461	10.8137	2.96429e-27	550752
Kalueang	Nicobarese	Chaurasia	0.00901492	0.000833567	10.8149	2.92698e-27	550751
Kalueang	Maonan	Hakki Pikki	0.00630246	0.00058275	10.815	2.92202e-27	550752
Kalueang	Kankanaey	Arunthatiar	0.00702381	0.000649417	10.8156	2.90533e-27	550752
Kalueang	Lue (Changmai et al. 2022)	Gujarati 2	0.00615186	0.000568522	10.8208	2.74401e-27	537433
Kalueang	Lue (Changmai et al. 2022)	Jew Cochin 2	0.00598808	0.00055332	10.8221	2.70552e-27	537422
Kalueang	Lue (Changmai et al. 2022)	Reddy Telangana	0.00604694	0.000558673	10.8237	2.657e-27	537424
Kalueang	Dao	Scheduled Caste Karnataka	0.00649321	0.000599353	10.8337	2.3834e-27	550752
Kalueang	Lue (Changmai et al. 2022)	Adi Dravider	0.00603768	0.000556936	10.8409	2.20319e-27	537430
Kalueang	Lue (Changmai et al. 2022)	Yadav Rajasthan	0.00629734	0.000580757	10.8433	2.14547e-27	537433
Kalueang	Maonan	Jew Cochin 2	0.00572629	0.000527606	10.8533	1.92269e-27	550741
Kalueang	Nung	Adi Dravider	0.00588514	0.000541272	10.8728	1.55361e-27	550749
Kalueang	Nicobarese	Reddy Telangana	0.00893384	0.000821604	10.8737	1.53915e-27	550743
Kalueang	Lue (Changmai et al. 2022)	Naidu	0.00598112	0.00054997	10.8754	1.51069e-27	537433
Kalueang	Kankanaey	Coorghi	0.00740054	0.00068048	10.8755	1.50867e-27	550752
Kalueang	Nicobarese	Brahmin Tiwari	0.00863306	0.000793571	10.8787	1.45549e-27	550752
Kalueang	Lue (Changmai et al. 2022)	Hallaki	0.00618824	0.0005684	10.8871	1.32764e-27	537433
Kalueang	Nicobarese	Arunthatiar	0.00882121	0.000809995	10.8905	1.28e-27	550752
Kalueang	Nung	Dhobi	0.00592345	0.00054391	10.8905	1.27928e-27	550752
Kalueang	Tay	Malaikuarvar	0.0068514	0.000629027	10.8921	1.25767e-27	550751
Kalueang	Lolo	Bhumihar	0.0064425	0.000590971	10.9016	1.13298e-27	550752
Kalueang	Nung	Jew Cochin 2	0.00588876	0.00054016	10.9019	1.12889e-27	550741
Kalueang	Lolo	Kallar	0.00632743	0.000580382	10.9022	1.12523e-27	550752
Kalueang	Lue (Changmai et al. 2022)	Punjabi	0.00610416	0.000559653	10.907	1.06665e-27	537433
Kalueang	Maonan	Gujarati 1	0.00559041	0.000512459	10.909	1.04416e-27	550752
Kalueang	Nicobarese	Brahmin Catholic Kumta	0.00903303	0.000827694	10.9135	9.9372e-28	550752
Kalueang	Maonan	Patel	0.00573872	0.000525733	10.9156	9.7039e-28	550752
Kalueang	Maonan	Dhobi	0.00589047	0.000539553	10.9173	9.52529e-28	550752
Kalueang	Murut	Gujjar	0.00723622	0.000662792	10.9178	9.47903e-28	550748
Kalueang	Lue (Changmai et al. 2022)	Havik	0.00641721	0.000587728	10.9187	9.38567e-28	537432
Kalueang	Maonan	Bhil	0.00588904	0.000539005	10.9258	8.68122e-28	550752
Kalueang	Maonan	Brahui	0.0057579	0.000526776	10.9305	8.24283e-28	550752
Kalueang	Lue (Changmai et al. 2022)	Kumhar	0.00609276	0.000557303	10.9326	8.05316e-28	537433
Kalueang	Maonan	Nadar	0.00570326	0.000521387	10.9386	7.53249e-28	550752
Kalueang	Mulam	Ulladan	0.00634666	0.000580143	10.9398	7.43419e-28	550752
Kalueang	Maonan	Punjabi	0.00574459	0.000525029	10.9415	7.30125e-28	550752
Kalueang	Nicobarese	Brahmin Catholic Goa	0.00865962	0.000791326	10.9432	7.16432e-28	550752
Kalueang	Lolo	Kalash	0.00678908	0.00062001	10.95	6.64843e-28	550752
Kalueang	Lolo	Brahmin Tiwari	0.00644662	0.000588649	10.9516	6.53135e-28	550752
Kalueang	Lolo	Panta Kapu	0.00643055	0.000586832	10.9581	6.07853e-28	550752
Kalueang	Muong	Bhumihar	0.00591904	0.000539955	10.9621	5.81372e-28	550752
Kalueang	Lue (Changmai et al. 2022)	Gujarati 1	0.00595529	0.000542939	10.9686	5.40903e-28	537433
Kalueang	Maonan	Pulliyar	0.00584627	0.000532474	10.9795	4.79799e-28	550752
Kalueang	Thai VN	Chaurasia	0.00613034	0.000557979	10.9867	4.4287e-28	550751
Kalueang	Kankanaey	Reddy Telangana	0.00723804	0.000658651	10.9892	4.30764e-28	550743
Kalueang	Maonan	Kumhar	0.0057404	0.000522038	10.9961	3.98895e-28	550752
Kalueang	Nicobarese	Pathan	0.00868896	0.000790154	10.9965	3.97063e-28	550752
Kalueang	Nicobarese	Chakkiliyan	0.00852105	0.000774508	11.0019	3.74175e-28	550752
Kalueang	Thai VN	Hallaki	0.00625321	0.000568105	11.0071	3.53073e-28	550752
Kalueang	Nicobarese	Havik	0.00939262	0.000853248	11.0081	3.49382e-28	550751
Kalueang	Nung	Naidu	0.0058312	0.000529551	11.0116	3.3601e-28	550752
Kalueang	Lachi	Pathan	0.00659948	0.000598716	11.0227	2.96909e-28	550752
Kalueang	Mulam	Malaikuarvar	0.00644331	0.00058436	11.0263	2.8543e-28	550751
Kalueang	Kankanaey	Dhobi	0.0073742	0.000668701	11.0276	2.81131e-28	550752
Kalueang	Thai VN	Yadav Pondicherry	0.00603308	0.000546978	11.0298	2.74372e-28	550752
Kalueang	Nicobarese	Sikh Jatt 2	0.00852613	0.000772686	11.0344	2.60783e-28	550752
Kalueang	Thai VN	Reddy Telangana	0.00600074	0.000543777	11.0353	2.58207e-28	550743
Kalueang	Colao	Irula	0.00713534	0.000646566	11.0358	2.56884e-28	550745
Kalueang	Dao	Yadav Rajasthan	0.00662312	0.000599891	11.0405	2.43593e-28	550752
Kalueang	Nicobarese	Bhumihar	0.00870558	0.000788301	11.0435	2.35742e-28	550752
Kalueang	Nung	Narikuruvar	0.00652766	0.000591046	11.0443	2.33705e-28	550752
Kalueang	Maonan	Muslim Karnataka	0.00595421	0.000538891	11.049	2.21632e-28	550712
Kalueang	Maonan	Brahmin Catholic Kumta	0.00597791	0.000540474	11.0605	1.9504e-28	550752
Kalueang	Kankanaey	Bhil	0.00726734	0.000656785	11.065	1.85405e-28	550752
Kalueang	Lolo	Pathan	0.00659148	0.000595515	11.0685	1.78293e-28	550752
Kalueang	Lolo	Mala	0.00634061	0.000572652	11.0724	1.70823e-28	550752
Kalueang	Boy	Gujjar	0.00843473	0.000761525	11.0761	1.63851e-28	550748
Kalueang	Tay	Ulladan	0.00681847	0.000615586	11.0764	1.63347e-28	550752
Kalueang	Kankanaey	Nadar	0.00717974	0.000648083	11.0784	1.59656e-28	550752
Kalueang	Maonan	Reddy Telangana	0.00596115	0.000537925	11.0818	1.53823e-28	550743
Kalueang	Tay	Narikuruvar	0.00670453	0.000604976	11.0823	1.52892e-28	550752
Kalueang	Maonan	Hallaki	0.00593905	0.000535356	11.0937	1.34666e-28	550752
Kalueang	Lue (Changmai et al. 2022)	Coorghi	0.00640805	0.000577613	11.094	1.3412e-28	537433
Kalueang	Dao	Ulladan	0.00697016	0.000628249	11.0946	1.3327e-28	550752
Kalueang	Dao	Havik	0.00673155	0.000606717	11.095	1.32591e-28	550751
Kalueang	Nicobarese	Jew Cochin 2	0.0090636	0.000816811	11.0963	1.30715e-28	550741
Kalueang	Lue (Changmai et al. 2022)	Dhobi	0.00621485	0.000559924	11.0995	1.26215e-28	537433
Kalueang	Thai VN	Jew Cochin 2	0.00603054	0.000542993	11.1061	1.1715e-28	550741
Kalueang	Nung	Muslim Karnataka	0.0059317	0.000534013	11.1078	1.14972e-28	550712
Kalueang	Kankanaey	Sikh Jatt 1	0.00733613	0.000660442	11.1079	1.14803e-28	550752
Kalueang	Colao	Gujjar	0.00721632	0.000649067	11.118	1.02549e-28	550748
Kalueang	Dong Hunan	Baniyas	0.00716184	0.000643834	11.1237	9.6164e-29	550752
Kalueang	Maonan	Sikh Jatt 2	0.0056805	0.000510653	11.124	9.58763e-29	550752
Kalueang	Thai VN	Gujjar	0.00636008	0.00057164	11.126	9.3719e-29	550748
Kalueang	Maonan	Chakkiliyan	0.00562684	0.000505409	11.1332	8.64424e-29	550752
Kalueang	Maonan	Naidu	0.00579617	0.00052052	11.1353	8.44271e-29	550752
Kalueang	Thai VN	Punjabi	0.00604509	0.00054233	11.1465	7.44632e-29	550752
Kalueang	Dai	Gujjar	0.00645496	0.000578351	11.161	6.33044e-29	550748
Kalueang	Nung	Gujarati 2	0.00628009	0.000562593	11.1628	6.20345e-29	550752
Kalueang	Nung	Chakkiliyan	0.00577979	0.000517476	11.1692	5.77106e-29	550752
Kalueang	Maonan	Balochi	0.00601149	0.000538176	11.1701	5.70994e-29	550752
Kalueang	Lue (Changmai et al. 2022)	Chakkiliyan	0.00598789	0.000536001	11.1714	5.6277e-29	537433
Kalueang	Nicobarese	Brahmin Vaidik	0.00856838	0.000766899	11.1728	5.54298e-29	550752
Kalueang	Nung	Scheduled Caste Karnataka	0.00616403	0.000551645	11.1739	5.47247e-29	550752
Kalueang	Nicobarese	Yerukali	0.00935345	0.000835461	11.1956	4.28666e-29	550752
Kalueang	Lue (Changmai et al. 2022)	Bhil	0.00631989	0.000564358	11.1984	4.15285e-29	537433
Kalueang	Colao	Oswal Jain	0.00739622	0.000660307	11.2012	4.02309e-29	550742
Kalueang	Lue (Changmai et al. 2022)	Hakki Pikki	0.00664335	0.000593072	11.2016	4.00502e-29	537433
Kalueang	Kankanaey	Narikuruvar	0.00806593	0.000720043	11.202	3.9854e-29	550752
Kalueang	Nung	Palliyar	0.00589327	0.000526083	11.2022	3.97814e-29	550752
Kalueang	Gelao	Gujjar	0.00680797	0.000607693	11.203	3.94268e-29	550748
Kalueang	Kankanaey	Brahmin Catholic Kumta	0.00751944	0.000671193	11.2031	3.93726e-29	550752
Kalueang	Kankanaey	Gujarati 1	0.00709631	0.000633347	11.2045	3.87723e-29	550752
Kalueang	Maonan	Makrani	0.00593248	0.000529346	11.2072	3.75947e-29	550752
Kalueang	Thai VN	Adi Dravider	0.00628773	0.000560335	11.2214	3.20229e-29	550749
Kalueang	Dao	Coorghi	0.00681795	0.000607493	11.2231	3.14053e-29	550752
Kalueang	Kankanaey	Brahmin Catholic Goa	0.00723663	0.000644752	11.2239	3.11282e-29	550752
Kalueang	Kankanaey	Makrani	0.00720913	0.000642262	11.2246	3.0879e-29	550752
Kalueang	Thai VN	Yadav Rajasthan	0.00643825	0.000573041	11.2352	2.73791e-29	550752
Kalueang	Lue (Changmai et al. 2022)	Nadar	0.00599247	0.000532848	11.2461	2.42017e-29	537433
Kalueang	Nung	Brahmin Catholic Kumta	0.0061956	0.000550853	11.2473	2.38831e-29	550752
Kalueang	Nicobarese	Kallar	0.00864086	0.000767602	11.257	2.14024e-29	550752
Kalueang	Nicobarese	Panta Kapu	0.00883163	0.000783948	11.2656	1.94076e-29	550752
Kalueang	Mulam	Yerukali	0.00654629	0.000581003	11.2672	1.90499e-29	550752
Kalueang	Igorot	Burusho	0.00866515	0.00076892	11.2693	1.86139e-29	543770
Kalueang	Nung	Bhil	0.00610315	0.000541549	11.2698	1.84987e-29	550752
Kalueang	Nicobarese	Vysya	0.00891902	0.000791156	11.2734	1.77566e-29	550752
Kalueang	Kankanaey	Panta Kapu	0.00716012	0.000635051	11.2749	1.74653e-29	550752
Kalueang	Mulam	Irula	0.00650099	0.000576467	11.2773	1.69876e-29	550745
Kalueang	Nung	Punjabi	0.00603224	0.000534899	11.2774	1.6978e-29	550752
Kalueang	Kankanaey	Kallar	0.00710206	0.000629418	11.2835	1.58247e-29	550752
Kalueang	Murut	Baniyas	0.0077451	0.000685995	11.2903	1.46513e-29	550752
Kalueang	Lue (Changmai et al. 2022)	Scheduled Caste Karnataka	0.00645377	0.000571516	11.2924	1.43135e-29	537433
Kalueang	Dai	Oswal Jain	0.00633306	0.000560783	11.2932	1.41708e-29	550742
Kalueang	Nung	Patel	0.00602239	0.000533193	11.295	1.38965e-29	550752
Kalueang	Nicobarese	Kumhar	0.00878951	0.000778169	11.2951	1.38713e-29	550752
Kalueang	Maonan	Kamboj	0.00573453	0.000507253	11.3051	1.23844e-29	550752
Kalueang	Thai VN	Nadar	0.00608057	0.000537596	11.3107	1.16196e-29	550752
Kalueang	Kankanaey	Brahui	0.0073066	0.000645749	11.3149	1.10702e-29	550752
Kalueang	Dao	Malaikuarvar	0.00710343	0.000627668	11.3172	1.07883e-29	550751
Kalueang	Nung	Irula	0.00633535	0.000559794	11.3173	1.07762e-29	550745
Kalueang	Mulam	Chaurasia	0.00623643	0.000550727	11.324	9.98095e-30	550751
Kalueang	Nicobarese	Gujarati 1	0.00893687	0.000788852	11.329	9.43192e-30	550752
Kalueang	Kankanaey	Chakkiliyan	0.00703686	0.000621137	11.329	9.42888e-30	550752
Kalueang	Dai	Ulladan	0.00678421	0.00059836	11.338	8.5068e-30	550752
Kalueang	Nicobarese	Agarwal	0.00865165	0.000762701	11.3434	7.9933e-30	550752
Kalueang	Lue (Changmai et al. 2022)	Vysya	0.00604262	0.000532679	11.3438	7.95871e-30	537433
Kalueang	Nicobarese	Hallaki	0.00916382	0.000807356	11.3504	7.38205e-30	550752
Kalueang	Kankanaey	Sikh Jatt 2	0.0070974	0.000624333	11.368	6.03745e-30	550752
Kalueang	Dai	Dhobi	0.00641291	0.000564071	11.369	5.96784e-30	550752
Kalueang	Tay	Dhobi	0.00664356	0.000584326	11.3696	5.92474e-30	550752
Kalueang	Kankanaey	Mala	0.00726308	0.000638764	11.3705	5.86395e-30	550752
Kalueang	Li	Burusho	0.00715022	0.000628678	11.3734	5.67156e-30	550750
Kalueang	Nung	Jew Cochin 1	0.00603985	0.000530847	11.3778	5.39655e-30	550752
Kalueang	Dao	Jew Cochin 2	0.0066382	0.00058195	11.4068	3.86652e-30	550741
Kalueang	Thai VN	Oswal Jain	0.00642574	0.00056279	11.4176	3.41394e-30	550742
Kalueang	Thai VN	Hakki Pikki	0.00677278	0.000592964	11.4219	3.24986e-30	550752
Kalueang	Lue (Changmai et al. 2022)	Pulliyar	0.00623407	0.00054559	11.4263	3.09062e-30	537433
Kalueang	Thai VN	Scheduled Caste Karnataka	0.00647177	0.000566204	11.4301	2.95781e-30	550752
Kalueang	Dai	Malaikuarvar	0.00682419	0.000597036	11.4301	2.95717e-30	550751
Kalueang	Nung	Gujarati 1	0.00594551	0.000520149	11.4304	2.94779e-30	550752
Kalueang	Maonan	Vysya	0.0057594	0.000503862	11.4305	2.94392e-30	550752
Kalueang	Murut	Oswal Jain	0.00739865	0.00064723	11.4313	2.91865e-30	550742
Kalueang	Lue (Changmai et al. 2022)	Arunthatiar	0.00626671	0.000547831	11.4391	2.66506e-30	537433
Kalueang	Maonan	Coorghi	0.00616166	0.000538084	11.4511	2.32159e-30	550752
Kalueang	Maonan	Kalash	0.00600616	0.000524466	11.4519	2.29945e-30	550752
Kalueang	Dong Hunan	Ulladan	0.00739826	0.000645719	11.4574	2.15929e-30	550752
Kalueang	Mang	Baniyas	0.00838272	0.000731438	11.4606	2.08062e-30	550752
Kalueang	Nung	Vysya	0.00605087	0.000527897	11.4622	2.04203e-30	550752
Kalueang	Tay	Adi Dravider	0.00652984	0.000569351	11.4689	1.88995e-30	550749
Kalueang	Thai VN	Bhil	0.0063204	0.000551008	11.4706	1.85339e-30	550752
Kalueang	Lue (Changmai et al. 2022)	Palliyar	0.00619859	0.000540275	11.473	1.8024e-30	537433
Kalueang	Dao	Oswal Jain	0.00672649	0.000586102	11.4766	1.72853e-30	550742
Kalueang	Dao	Hakki Pikki	0.00717502	0.000624808	11.4836	1.59576e-30	550752
Kalueang	Colao	Chaurasia	0.00720682	0.00062721	11.4903	1.47612e-30	550751
Kalueang	Dai	Chaurasia	0.00633342	0.000551097	11.4924	1.44088e-30	550751
Kalueang	Tay	Pulliyar	0.00657009	0.000571278	11.5007	1.30857e-30	550752
Kalueang	Maonan	Sikh Jatt 1	0.00612659	0.000532698	11.501	1.30331e-30	550752
Kalueang	Kankanaey	Balochi	0.0073734	0.000640972	11.5035	1.267e-30	550752
Kalueang	Tay	Hakki Pikki	0.00695683	0.000604533	11.5078	1.20542e-30	550752
Kalueang	Nicobarese	Mala	0.00920645	0.000799937	11.509	1.18888e-30	550752
Kalueang	Zhuang	Baniyas	0.00647117	0.000562153	11.5114	1.15578e-30	550752
Kalueang	Thai VN	Muslim Karnataka	0.00646123	0.000561164	11.514	1.12178e-30	550712
Kalueang	Colao	Malaikuarvar	0.00778268	0.000675888	11.5147	1.11194e-30	550751
Kalueang	Dao	Naidu	0.00659897	0.000572808	11.5204	1.04162e-30	550752
Kalueang	Thai VN	Naidu	0.00618013	0.000536347	11.5226	1.01469e-30	550752
Kalueang	Thai VN	Palliyar	0.00625473	0.00054276	11.5239	9.99458e-31	550752
Kalueang	Colao	Muslim Karnataka	0.00733491	0.000636481	11.5242	9.96765e-31	550712
Kalueang	Nicobarese	Lodhi	0.00917713	0.000795979	11.5294	9.38281e-31	550752
Kalueang	Lue (Changmai et al. 2022)	Lodhi	0.00632484	0.000548581	11.5294	9.37514e-31	537433
Kalueang	Colao	Yerukali	0.00738737	0.000640705	11.5301	9.30699e-31	550752
Kalueang	Colao	Havik	0.00769086	0.000666516	11.5389	8.39927e-31	550751
Kalueang	Nicobarese	Pulliyar	0.00922436	0.000799386	11.5393	8.35954e-31	550752
Kalueang	Nung	Brahmin Catholic Goa	0.00616875	0.000533653	11.5595	6.61184e-31	550752
Kalueang	Colao	Jew Cochin 2	0.00710808	0.000614702	11.5635	6.31117e-31	550741
Kalueang	Kankanaey	Agarwal	0.00707369	0.000611511	11.5676	6.0167e-31	550752
Kalueang	Tay	Gujjar	0.0068138	0.000589025	11.5679	5.99097e-31	550748
Kalueang	Thai VN	Patel	0.00643625	0.000556273	11.5703	5.82777e-31	550752
Kalueang	Tay	Chaurasia	0.0065307	0.000564271	11.5737	5.60238e-31	550751
Kalueang	Lue (Changmai et al. 2022)	Brahmin Vaidik	0.00613854	0.000530359	11.5743	5.56114e-31	537433
Kalueang	Colao	Dhobi	0.00726826	0.000627812	11.5771	5.38235e-31	550752
Kalueang	Dai	Pulliyar	0.00625876	0.000540584	11.5778	5.34181e-31	550752
Kalueang	Mulam	Dhobi	0.00649481	0.000560913	11.579	5.26567e-31	550752
Kalueang	Thai VN	Sikh Jatt 1	0.00642281	0.000554627	11.5804	5.17948e-31	550752
Kalueang	Tay	Yerukali	0.00680174	0.000587169	11.584	4.96992e-31	550752
Kalueang	Tay	Havik	0.00679096	0.00058604	11.5879	4.74789e-31	550751
Kalueang	Thai VN	Narikuruvar	0.00691993	0.000597105	11.5891	4.67911e-31	550752
Kalueang	Colao	Chakkiliyan	0.0069818	0.000602282	11.5923	4.51118e-31	550752
Kalueang	Mulam	Pulliyar	0.00629517	0.000543017	11.593	4.4739e-31	550752
Kalueang	Lue (Changmai et al. 2022)	Kallar	0.00619477	0.000534305	11.5941	4.41622e-31	537433
Kalueang	Nung	Brahui	0.00605939	0.00052262	11.5943	4.4068e-31	550752
Kalueang	Maonan	Palliyar	0.00591367	0.00050957	11.6052	3.87738e-31	550752
Kalueang	Nicobarese	Palliyar	0.00899098	0.000774733	11.6053	3.87486e-31	550752
Kalueang	Lue (Changmai et al. 2022)	Yadav Pondicherry	0.00631323	0.000543625	11.6132	3.53115e-31	537433
Kalueang	Lue (Changmai et al. 2022)	Brahui	0.00639607	0.000550726	11.6139	3.50336e-31	537433
Kalueang	Dai	Yadav Rajasthan	0.00658608	0.000566688	11.6221	3.18395e-31	550752
Kalueang	Nung	Arunthatiar	0.00624651	0.000537406	11.6234	3.13234e-31	550752
Kalueang	Tay	Yadav Rajasthan	0.00682355	0.000586649	11.6314	2.8539e-31	550752
Kalueang	Thai VN	Chakkiliyan	0.00614967	0.000528658	11.6326	2.8139e-31	550752
Kalueang	Mulam	Oswal Jain	0.00652797	0.000560988	11.6365	2.68668e-31	550742
Kalueang	Gelao	Baniyas	0.00716558	0.000615639	11.6393	2.60264e-31	550752
Kalueang	Zhuang	Malaikuarvar	0.00679905	0.000584033	11.6415	2.53378e-31	550751
Kalueang	Tay	Oswal Jain	0.00680357	0.000583916	11.6516	2.25109e-31	550742
Kalueang	Colao	Scheduled Caste Karnataka	0.00744131	0.000638222	11.6594	2.05402e-31	550752
Kalueang	Dao	Chaurasia	0.00667404	0.00057237	11.6604	2.03199e-31	550751
Kalueang	Tay	Muslim Karnataka	0.00663159	0.000568652	11.662	1.99391e-31	550712
Kalueang	Dao	Punjabi	0.00684889	0.000587124	11.6652	1.92054e-31	550752
Kalueang	Mulam	Muslim Karnataka	0.00634766	0.000544086	11.6666	1.88734e-31	550712
Kalueang	Nung	Sikh Jatt 1	0.00644699	0.000552514	11.6684	1.84762e-31	550752
Kalueang	Lue (Changmai et al. 2022)	Sikh Jatt 1	0.0066069	0.000565898	11.6751	1.70933e-31	537433
Kalueang	Dao	Yerukali	0.00695989	0.000595481	11.6879	1.47045e-31	550752
Kalueang	Dao	Reddy Telangana	0.00677103	0.000579164	11.691	1.41654e-31	550743
Kalueang	Maonan	Sindhi Pakistan	0.00600109	0.000513051	11.6969	1.3224e-31	550752
Kalueang	Thai VN	Gujarati 1	0.00617957	0.000528235	11.6985	1.29682e-31	550752
Kalueang	Lue (Changmai et al. 2022)	Balochi	0.00659995	0.000563884	11.7044	1.20944e-31	537433
Kalueang	Maonan	Kallar	0.00589974	0.000503933	11.7074	1.16831e-31	550752
Kalueang	Nung	Makrani	0.00621947	0.000530977	11.7132	1.09019e-31	550752
Kalueang	Tay	Irula	0.00700886	0.000598282	11.715	1.06837e-31	550745
Kalueang	Nung	Nadar	0.00604886	0.000516233	11.7173	1.03906e-31	550752
Kalueang	Lue (Changmai et al. 2022)	Makrani	0.00646382	0.00055144	11.7217	9.86619e-32	537433
Kalueang	Dai	Adi Dravider	0.00648011	0.000552638	11.7258	9.40202e-32	550749
Kalueang	Tay	Yadav Pondicherry	0.00669062	0.000570425	11.7292	9.03233e-32	550752
Kalueang	Mulam	Patel	0.00637366	0.000543342	11.7305	8.89599e-32	550752
Kalueang	Gelao	Ulladan	0.00704669	0.000600585	11.733	8.62926e-32	550752
Kalueang	Maonan	Arunthatiar	0.00608035	0.000517976	11.7387	8.07593e-32	550752
Kalueang	Dao	Pulliyar	0.00675151	0.000575105	11.7396	7.98576e-32	550752
Kalueang	Thai VN	Vysya	0.00617624	0.000526073	11.7403	7.92222e-32	550752
Kalueang	Tay	Scheduled Caste Karnataka	0.00687771	0.000585546	11.7458	7.41973e-32	550752
Kalueang	Mang	Oswal Jain	0.00852826	0.000726018	11.7466	7.34963e-32	550742
Kalueang	Mulam	Yadav Rajasthan	0.00665992	0.000566755	11.751	6.98203e-32	550752
Kalueang	Mulam	Havik	0.00667905	0.000568239	11.7539	6.73969e-32	550751
Kalueang	Boy	Malaikuarvar	0.00900864	0.000766397	11.7545	6.69182e-32	550751
Kalueang	Colao	Kumhar	0.00722379	0.000614439	11.7567	6.52137e-32	550752
Kalueang	Hmong	Ulladan	0.00809411	0.000688317	11.7593	6.32756e-32	537433
Kalueang	Lue (Changmai et al. 2022)	Kamboj	0.00625676	0.000532069	11.7593	6.32514e-32	537433
Kalueang	Lue (Changmai et al. 2022)	Brahmin Catholic Kumta	0.00663582	0.00056417	11.7621	6.1194e-32	537433
Kalueang	Mang	Ulladan	0.00856452	0.000728137	11.7622	6.10869e-32	550752
Kalueang	Kankanaey	Brahmin Vaidik	0.00717172	0.000609477	11.767	5.77337e-32	550752
Kalueang	Dao	Jew Cochin 1	0.00675148	0.000573593	11.7705	5.53832e-32	550752
Kalueang	Nung	Reddy Telangana	0.00630419	0.00053522	11.7787	5.02665e-32	550743
Kalueang	Mulam	Yadav Pondicherry	0.00648363	0.000550421	11.7794	4.98497e-32	550752
Kalueang	Thai VN	Kallar	0.00620124	0.000526381	11.7809	4.89686e-32	550752
Kalueang	Maonan	Brahmin Vaidik	0.00602201	0.000511093	11.7826	4.79864e-32	550752
Kalueang	Dao	Irula	0.00720941	0.000611814	11.7837	4.73883e-32	550745
Kalueang	Mulam	Kumhar	0.00638668	0.000541845	11.7869	4.55929e-32	550752
Kalueang	Lachi	Burusho	0.00681359	0.000577638	11.7956	4.11261e-32	550752
Kalueang	Boy	Ulladan	0.00863559	0.000731986	11.7975	4.02139e-32	550752
Kalueang	Mulam	Narikuruvar	0.00681804	0.000577813	11.7997	3.91584e-32	550752
Kalueang	Pathen	Chaurasia	0.00774917	0.000656405	11.8055	3.65761e-32	550751
Kalueang	Lue (Changmai et al. 2022)	Sindhi Pakistan	0.00631798	0.00053495	11.8104	3.44889e-32	537433
Kalueang	Maonan	Panta Kapu	0.00594752	0.00050318	11.8199	3.08191e-32	550752
Kalueang	Dao	Muslim Karnataka	0.00680696	0.000575687	11.8241	2.93141e-32	550712
Kalueang	Dai	Hallaki	0.00652398	0.00055168	11.8257	2.87651e-32	550752
Kalueang	Lue (Changmai et al. 2022)	Mala	0.00631959	0.000534329	11.8271	2.82606e-32	537433
Kalueang	Kankanaey	Kalash	0.0078597	0.000664114	11.8349	2.57734e-32	550752
Kalueang	Maonan	Brahmin Tiwari	0.00615405	0.000519979	11.8352	2.56761e-32	550752
Kalueang	Thai VN	Brahmin Catholic Kumta	0.00659248	0.000556804	11.8398	2.42903e-32	550752
Kalueang	Nung	Coorghi	0.00646745	0.000546195	11.8409	2.39843e-32	550752
Kalueang	Maonan	Bhumihar	0.0059991	0.000506539	11.8433	2.33071e-32	550752
Kalueang	Thai VN	Jew Cochin 1	0.00640022	0.000540395	11.8436	2.32307e-32	550752
Kalueang	Pathen	Gujjar	0.00822146	0.000694139	11.8441	2.30829e-32	550748
Kalueang	Tay	Patel	0.00668617	0.000564393	11.8467	2.23923e-32	550752
Kalueang	Dao	Hallaki	0.00707995	0.000597503	11.8492	2.17161e-32	550752
Kalueang	Tay	Kumhar	0.00658787	0.000555864	11.8516	2.11152e-32	550752
Kalueang	Thai VN	Gujarati 2	0.00656329	0.000553613	11.8554	2.01845e-32	550752
Kalueang	Gelao	Pulliyar	0.00671634	0.000566477	11.8563	1.9953e-32	550752
Kalueang	Maonan	Mala	0.00603263	0.000508669	11.8596	1.91801e-32	550752
Kalueang	Maonan	Agarwal	0.00591925	0.000499032	11.8614	1.87696e-32	550752
Kalueang	Thai VN	Kalash	0.00654296	0.000551544	11.863	1.84291e-32	550752
Kalueang	Kankanaey	Brahmin Tiwari	0.00738042	0.000622031	11.865	1.79822e-32	550752
Kalueang	Kankanaey	Kamboj	0.00725995	0.000611657	11.8693	1.70881e-32	550752
Kalueang	Maonan	Lodhi	0.00609009	0.000512879	11.8743	1.60898e-32	550752
Kalueang	Hmong	Baniyas	0.00863585	0.000727024	11.8784	1.53355e-32	537433
Kalueang	Nung	Kumhar	0.0063073	0.000530886	11.8807	1.49098e-32	550752
Kalueang	Kankanaey	Lodhi	0.00752193	0.000633119	11.8808	1.49019e-32	550752
Kalueang	Lue (Changmai et al. 2022)	Brahmin Catholic Goa	0.00645822	0.000543288	11.8873	1.37812e-32	537433
Kalueang	Murut	Ulladan	0.00784914	0.000659952	11.8935	1.27931e-32	550752
Kalueang	Thai VN	Brahmin Catholic Goa	0.00622797	0.000522913	11.9101	1.04807e-32	550752
Kalueang	Boy	Irula	0.00860394	0.00072235	11.9111	1.03661e-32	550745
Kalueang	Mulam	Hakki Pikki	0.00671939	0.000564119	11.9113	1.03355e-32	550752
Kalueang	Nung	Sikh Jatt 2	0.00609357	0.000511348	11.9167	9.69058e-33	550752
Kalueang	Dao	Mala	0.00680597	0.000570514	11.9295	8.30354e-33	550752
Kalueang	Dao	Arunthatiar	0.00675492	0.000566137	11.9316	8.10032e-33	550752
Kalueang	Lue (Changmai et al. 2022)	Panta Kapu	0.00632671	0.000530203	11.9326	8.00179e-33	537433
Kalueang	Colao	Pulliyar	0.00743639	0.000623011	11.9362	7.66298e-33	550752
Kalueang	Pathen	Ulladan	0.00862818	0.000722797	11.9372	7.5719e-33	550752
Kalueang	Lue (Changmai et al. 2022)	Agarwal	0.00619442	0.000518777	11.9404	7.28571e-33	537433
Kalueang	Nung	Brahmin Vaidik	0.00611315	0.000511919	11.9416	7.17991e-33	550752
Kalueang	Dai	Punjabi	0.00650058	0.000544217	11.9448	6.9099e-33	550752
Kalueang	Nung	Balochi	0.00634747	0.000531136	11.9508	6.43401e-33	550752
Kalueang	Nung	Mala	0.00613467	0.000513305	11.9513	6.39058e-33	550752
Kalueang	Dao	Yadav Pondicherry	0.00695248	0.000581576	11.9545	6.14686e-33	550752
Kalueang	Dao	Dhobi	0.00696143	0.000582177	11.9576	5.9262e-33	550752
Kalueang	Dai	Jew Cochin 2	0.00644016	0.000538454	11.9605	5.72367e-33	550741
Kalueang	Colao	Yadav Pondicherry	0.00734229	0.000613831	11.9614	5.65927e-33	550752
Kalueang	Lue (Changmai et al. 2022)	Kalash	0.00669404	0.000559478	11.9648	5.43257e-33	537433
Kalueang	Dai	Narikuruvar	0.00706149	0.000589817	11.9723	4.9607e-33	550752
Kalueang	Dai	Kumhar	0.00635271	0.000530603	11.9726	4.94442e-33	550752
Kalueang	Murut	Yadav Rajasthan	0.00779878	0.000651262	11.9749	4.81236e-33	550752
Kalueang	Maonan	Pathan	0.00633525	0.000528909	11.978	4.63617e-33	550752
Kalueang	Dong Hunan	Gujjar	0.00745641	0.000622237	11.9832	4.35007e-33	550748
Kalueang	Dai	Havik	0.00702293	0.000586029	11.9839	4.31433e-33	550751
Kalueang	Nung	Lodhi	0.00632736	0.00052789	11.9861	4.20064e-33	550752
Kalueang	Dao	Adi Dravider	0.00701805	0.000585483	11.9868	4.16851e-33	550749
Kalueang	Thai VN	Arunthatiar	0.00633694	0.000528288	11.9952	3.76319e-33	550752
Kalueang	Dai	Hakki Pikki	0.00686472	0.000572193	11.9972	3.67488e-33	550752
Kalueang	Thai VN	Brahmin Vaidik	0.00630734	0.000525691	11.9982	3.63164e-33	550752
Kalueang	Zhuang	Ulladan	0.00663448	0.00055291	11.9992	3.58735e-33	550752
Kalueang	Mulam	Chakkiliyan	0.00625355	0.000521126	12.0001	3.54913e-33	550752
Kalueang	Mulam	Scheduled Caste Karnataka	0.00665335	0.000554305	12.0031	3.42387e-33	550752
Kalueang	Maonan	Brahmin Catholic Goa	0.00613974	0.000511151	12.0116	3.08836e-33	550752
Kalueang	Colao	Narikuruvar	0.00802688	0.000668124	12.0141	2.99744e-33	550752
Kalueang	Mulam	Brahui	0.00644194	0.000535987	12.0188	2.82902e-33	550752
Kalueang	Nung	Kalash	0.00636714	0.000529496	12.0249	2.62835e-33	550752
Kalueang	Colao	Nadar	0.00722419	0.00060068	12.0267	2.57236e-33	550752
Kalueang	Hmong	Jew Cochin 2	0.00806582	0.000669778	12.0425	2.12339e-33	537422
Kalueang	Murut	Yadav Pondicherry	0.00754013	0.000625952	12.0459	2.03954e-33	550752
Kalueang	Boy	Scheduled Caste Karnataka	0.00865693	0.000718513	12.0484	1.97764e-33	550752
Kalueang	Tay	Naidu	0.00660395	0.000548114	12.0485	1.9748e-33	550752
Kalueang	Dao	Kumhar	0.00684231	0.000567808	12.0504	1.93064e-33	550752
Kalueang	Nung	Panta Kapu	0.00629675	0.000522478	12.0517	1.89975e-33	550752
Kalueang	Zhuang	Chaurasia	0.0063826	0.000529042	12.0645	1.62745e-33	550751
Kalueang	Dao	Palliyar	0.00676915	0.000561046	12.0652	1.61183e-33	550752
Kalueang	Tay	Brahmin Catholic Kumta	0.00699362	0.000579601	12.0663	1.59172e-33	550752
Kalueang	Dai	Muslim Karnataka	0.00663043	0.000549417	12.0681	1.55656e-33	550712
Kalueang	Zhuang	Yerukali	0.00666771	0.000552445	12.0694	1.53165e-33	550752
Kalueang	Colao	Adi Dravider	0.00755012	0.000625425	12.072	1.48499e-33	550749
Kalueang	Dong Hunan	Malaikuarvar	0.00767044	0.000635063	12.0782	1.3764e-33	550751
Kalueang	Dai	Coorghi	0.00681753	0.000564383	12.0796	1.35357e-33	550752
Kalueang	Mulam	Sikh Jatt 1	0.00670395	0.000554627	12.0873	1.23254e-33	550752
Kalueang	Kankanaey	Sindhi Pakistan	0.00750213	0.000620596	12.0886	1.21351e-33	550752
Kalueang	Dao	Chakkiliyan	0.00670244	0.000554307	12.0916	1.17016e-33	550752
Kalueang	Dai	Yerukali	0.00685595	0.000566943	12.0928	1.15238e-33	550752
Kalueang	Tay	Gujarati 1	0.00660289	0.00054594	12.0945	1.1288e-33	550752
Kalueang	Nung	Hallaki	0.00648379	0.000536068	12.0951	1.1212e-33	550752
Kalueang	Dai	Brahui	0.00661729	0.000546739	12.1032	1.01562e-33	550752
Kalueang	Dao	Narikuruvar	0.00757241	0.000625501	12.1062	9.79815e-34	550752
Kalueang	Nung	Kamboj	0.00624218	0.00051561	12.1064	9.76933e-34	550752
Kalueang	Colao	Yadav Rajasthan	0.0078189	0.000645816	12.107	9.69674e-34	550752
Kalueang	Tay	Gujarati 2	0.00699431	0.000577172	12.1182	8.45581e-34	550752
Kalueang	Murut	Naidu	0.0074618	0.0006156	12.1212	8.15644e-34	550752
Kalueang	Mulam	Punjabi	0.00645274	0.000532179	12.1251	7.77504e-34	550752
Kalueang	Murut	Malaikuarvar	0.00820011	0.000676028	12.1298	7.33937e-34	550751
Kalueang	Dai	Irula	0.00705141	0.000581205	12.1324	7.11443e-34	550745
Kalueang	Tay	Jew Cochin 1	0.00672308	0.000553995	12.1356	6.83792e-34	550752
Kalueang	Mulam	Brahmin Catholic Kumta	0.00670784	0.000552589	12.1389	6.56773e-34	550752
Kalueang	Colao	Jew Cochin 1	0.00762662	0.000628258	12.1393	6.53723e-34	550752
Kalueang	Dong Hunan	Havik	0.0074265	0.000611657	12.1416	6.35527e-34	550751
Kalueang	Hmong	Gujjar	0.0084413	0.000694172	12.1602	5.0611e-34	537429
Kalueang	Nung	Kallar	0.00628094	0.000516387	12.1633	4.87767e-34	550752
Kalueang	Mulam	Palliyar	0.00648658	0.000532855	12.1733	4.31527e-34	550752
Kalueang	Dai	Patel	0.0066394	0.000545401	12.1734	4.30634e-34	550752
Kalueang	Murut	Gujarati 2	0.00777993	0.000639075	12.1737	4.28999e-34	550752
Kalueang	Muong	Burusho	0.00632907	0.000519779	12.1765	4.14868e-34	550752
Kalueang	Colao	Coorghi	0.00772513	0.000634355	12.1779	4.07493e-34	550752
Kalueang	Murut	Chaurasia	0.00749684	0.000615519	12.1797	3.98704e-34	550751
Kalueang	Dao	Gujarati 1	0.00673213	0.000552719	12.18	3.97246e-34	550752
Kalueang	Mang	Havik	0.00860525	0.000706357	12.1826	3.84971e-34	550751
Kalueang	Zhuang	Gujjar	0.00658937	0.000540735	12.186	3.69289e-34	550748
Kalueang	Zhuang	Havik	0.00676568	0.000555152	12.1871	3.64232e-34	550751
Kalueang	Colao	Palliyar	0.0073493	0.0006029	12.1899	3.51804e-34	550752
Kalueang	Mulam	Gujarati 2	0.00676281	0.000554539	12.1954	3.29028e-34	550752
Kalueang	Colao	Gujarati 2	0.00781171	0.000640232	12.2014	3.05673e-34	550752
Kalueang	Murut	Brahui	0.00746003	0.00061096	12.2103	2.7372e-34	550752
Kalueang	Mulam	Jew Cochin 2	0.00646137	0.000529152	12.2108	2.72197e-34	550741
Kalueang	Dao	Sikh Jatt 1	0.00727504	0.000595745	12.2117	2.69274e-34	550752
Kalueang	Murut	Patel	0.0075693	0.000619745	12.2136	2.63096e-34	550752
Kalueang	Dao	Bhil	0.007044	0.000576676	12.2148	2.59082e-34	550752
Kalueang	Dao	Gujarati 2	0.00723665	0.000592247	12.219	2.46197e-34	550752
Kalueang	Thai VN	Balochi	0.00662995	0.000542463	12.2219	2.37323e-34	550752
Kalueang	Lue (Changmai et al. 2022)	Sikh Jatt 2	0.0064966	0.000531498	12.2232	2.33774e-34	537433
Kalueang	Lue (Changmai et al. 2022)	Brahmin Tiwari	0.00658503	0.000538525	12.2279	2.20563e-34	537433
Kalueang	Mulam	Adi Dravider	0.0066431	0.000543234	12.2288	2.18114e-34	550749
Kalueang	Thai VN	Sikh Jatt 2	0.00632915	0.00051755	12.2291	2.1746e-34	550752
Kalueang	Colao	Vysya	0.00739395	0.000604198	12.2376	1.95663e-34	550752
Kalueang	Nung	Bhumihar	0.0063465	0.000518371	12.2432	1.82751e-34	550752
Kalueang	Dai	Yadav Pondicherry	0.00670761	0.000547821	12.2441	1.80562e-34	550752
Kalueang	Nung	Pathan	0.00653015	0.000532706	12.2584	1.51379e-34	550752
Kalueang	Kankanaey	Pathan	0.00770062	0.000628149	12.2592	1.4994e-34	550752
Kalueang	Nung	Agarwal	0.00621346	0.000506789	12.2604	1.47695e-34	550752
Kalueang	Tay	Chakkiliyan	0.00659923	0.000538229	12.261	1.46668e-34	550752
Kalueang	Lue (Changmai et al. 2022)	Bhumihar	0.00654783	0.000533963	12.2627	1.43634e-34	537433
Kalueang	Tay	Jew Cochin 2	0.00696586	0.0005679	12.266	1.37896e-34	550741
Kalueang	Thai VN	Brahui	0.0065338	0.000532628	12.2671	1.36049e-34	550752
Kalueang	Hmong	Irula	0.00823452	0.000670766	12.2763	1.21434e-34	537426
Kalueang	Mulam	Gujarati 1	0.00645621	0.000525901	12.2765	1.21176e-34	550752
Kalueang	Tay	Hallaki	0.00694023	0.000565314	12.2768	1.20739e-34	550752
Kalueang	Tay	Brahui	0.00677538	0.000551673	12.2815	1.13854e-34	550752
Kalueang	Kankanaey	Bhumihar	0.00752069	0.000611675	12.2952	9.60682e-35	550752
Kalueang	Dao	Vysya	0.00674741	0.000548721	12.2966	9.44469e-35	550752
Kalueang	Colao	Bhil	0.00771892	0.000627596	12.2992	9.14966e-35	550752
Kalueang	Dai	Arunthatiar	0.00662886	0.000538826	12.3024	8.79182e-35	550752
Kalueang	Boy	Dhobi	0.00872778	0.000709389	12.3032	8.70192e-35	550752
Kalueang	Dao	Kallar	0.00677732	0.000550825	12.304	8.62436e-35	550752
Kalueang	Gelao	Irula	0.00724082	0.00058836	12.3068	8.32691e-35	550745
Kalueang	Thai VN	Lodhi	0.00636614	0.000516981	12.3141	7.60903e-35	550752
Kalueang	Mulam	Jew Cochin 1	0.0065791	0.000534244	12.3148	7.54127e-35	550752
Kalueang	Dao	Nadar	0.00688172	0.000558773	12.3158	7.45042e-35	550752
Kalueang	Pathen	Yerukali	0.00831487	0.000675081	12.3168	7.35253e-35	550752
Kalueang	Tay	Reddy Telangana	0.00689801	0.000559679	12.3249	6.64895e-35	550743
Kalueang	Tay	Punjabi	0.00695081	0.000563861	12.3272	6.46739e-35	550752
Kalueang	Mulam	Makrani	0.00667181	0.000541024	12.3318	6.10567e-35	550752
Kalueang	Mulam	Hallaki	0.00673623	0.000546032	12.3367	5.74774e-35	550752
Kalueang	Nung	Brahmin Tiwari	0.0064456	0.000522155	12.3442	5.23313e-35	550752
Kalueang	Colao	Gujarati 1	0.00749343	0.00060672	12.3507	4.82799e-35	550752
Kalueang	Murut	Brahmin Catholic Kumta	0.00778435	0.000630172	12.3527	4.70758e-35	550752
Kalueang	Dao	Balochi	0.00695194	0.000562733	12.3539	4.64076e-35	550752
Kalueang	Dao	Brahmin Catholic Goa	0.0068459	0.000554126	12.3544	4.61106e-35	550752
Kalueang	Murut	Havik	0.0079836	0.000646209	12.3545	4.60606e-35	550751
Kalueang	Dao	Patel	0.00708173	0.000573114	12.3566	4.48856e-35	550752
Kalueang	Mulam	Nadar	0.00646001	0.000522748	12.3578	4.42222e-35	550752
Kalueang	Zhuang	Oswal Jain	0.00665723	0.000538274	12.3677	3.90683e-35	550742
Kalueang	Dao	Brahui	0.00695221	0.000561937	12.3719	3.71091e-35	550752
Kalueang	Dao	Makrani	0.00704716	0.00056957	12.3728	3.66994e-35	550752
Kalueang	Mang	Yerukali	0.00865568	0.000699429	12.3753	3.55355e-35	550752
Kalueang	Dao	Brahmin Vaidik	0.00681516	0.000550538	12.3791	3.39138e-35	550752
Kalueang	Mulam	Naidu	0.00670168	0.000541118	12.3849	3.15501e-35	550752
Kalueang	Murut	Scheduled Caste Karnataka	0.0078616	0.000634707	12.3862	3.10407e-35	550752
Kalueang	Dong Hunan	Yerukali	0.00764331	0.000617045	12.387	3.07479e-35	550752
Kalueang	Thai VN	Agarwal	0.00638051	0.000515084	12.3873	3.06071e-35	550752
Kalueang	Zhuang	Irula	0.00675469	0.000545262	12.388	3.03677e-35	550745
Kalueang	Thai VN	Makrani	0.00673997	0.000544002	12.3896	2.97503e-35	550752
Kalueang	Gelao	Malaikuarvar	0.00766806	0.000618694	12.3939	2.81832e-35	550751
Kalueang	Dai	Naidu	0.00670076	0.000540414	12.3993	2.63624e-35	550752
Kalueang	Thai VN	Coorghi	0.00685549	0.000552731	12.4029	2.51949e-35	550752
Kalueang	Tay	Bhil	0.00694152	0.000559577	12.4049	2.45701e-35	550752
Kalueang	Vietnamese	Ulladan	0.00752716	0.000606608	12.4086	2.34724e-35	550752
Kalueang	Colao	Patel	0.00784762	0.000632359	12.4101	2.30471e-35	550752
Kalueang	Mulam	Arunthatiar	0.00662029	0.000533452	12.4103	2.29869e-35	550752
Kalueang	Thai VN	Sindhi Pakistan	0.0065106	0.000524574	12.4112	2.27189e-35	550752
Kalueang	Hmong	Kumhar	0.00822022	0.000661947	12.4182	2.08086e-35	537433
Kalueang	Dao	Kamboj	0.00671969	0.000540983	12.4213	2.00344e-35	550752
Kalueang	Dong	Baniyas	0.00717803	0.000577636	12.4265	1.87557e-35	550752
Kalueang	Colao	Naidu	0.00743511	0.000598305	12.427	1.86581e-35	550752
Kalueang	Tay	Balochi	0.00695317	0.00055941	12.4295	1.80805e-35	550752
Kalueang	Thai VN	Brahmin Tiwari	0.00668735	0.000537865	12.4331	1.72739e-35	550752
Kalueang	Dai	Brahmin Catholic Kumta	0.00712735	0.000572895	12.4409	1.56647e-35	550752
Kalueang	Gelao	Narikuruvar	0.00762367	0.000612515	12.4465	1.46093e-35	550752
Kalueang	Tay	Brahmin Catholic Goa	0.00679361	0.000545664	12.4502	1.39562e-35	550752
Kalueang	Dai	Sikh Jatt 1	0.00692403	0.000556129	12.4504	1.39155e-35	550752
Kalueang	Dai	Nadar	0.00655914	0.000526763	12.4518	1.36739e-35	550752
Kalueang	Murut	Coorghi	0.00794608	0.00063804	12.4539	1.33177e-35	550752
Kalueang	Pathen	Baniyas	0.00875519	0.000702976	12.4545	1.32241e-35	550752
Kalueang	Dai	Scheduled Caste Karnataka	0.00687136	0.000551449	12.4605	1.22538e-35	550752
Kalueang	Mulam	Balochi	0.00666351	0.000534733	12.4614	1.2127e-35	550752
Kalueang	Colao	Punjabi	0.00760456	0.000610137	12.4637	1.17789e-35	550752
Kalueang	Tay	Nadar	0.00684811	0.000549441	12.4638	1.17648e-35	550752
Kalueang	Zhuang	Hakki Pikki	0.0070855	0.000568465	12.4643	1.16934e-35	550752
Kalueang	Murut	Jew Cochin 2	0.00776898	0.000623264	12.465	1.15888e-35	550741
Kalueang	Colao	Hallaki	0.00810286	0.000650018	12.4656	1.15026e-35	550752
Kalueang	Zhuang	Yadav Rajasthan	0.0067844	0.000544192	12.4669	1.13119e-35	550752
Kalueang	Tay	Makrani	0.00698669	0.000559792	12.4809	9.49537e-36	550752
Kalueang	Pathen	Oswal Jain	0.00825466	0.000661367	12.4812	9.45424e-36	550742
Kalueang	Mulam	Coorghi	0.00701687	0.000562118	12.4829	9.2545e-36	550752
Kalueang	Dao	Kalash	0.00725788	0.000581394	12.4836	9.17674e-36	550752
Kalueang	Tay	Arunthatiar	0.00686609	0.000549863	12.4869	8.80048e-36	550752
Kalueang	Gelao	Jew Cochin 2	0.00702093	0.000562249	12.4872	8.76682e-36	550741
Kalueang	Dong Hunan	Scheduled Caste Karnataka	0.00749055	0.000599666	12.4912	8.33962e-36	550752
Kalueang	Mang	Gujjar	0.00881178	0.00070519	12.4956	7.88838e-36	550748
Kalueang	Colao	Arunthatiar	0.00773934	0.000619297	12.497	7.75479e-36	550752
Kalueang	Gelao	Yadav Rajasthan	0.00735154	0.000588017	12.5023	7.25622e-36	550752
Kalueang	Dong Hunan	Narikuruvar	0.007955	0.000636066	12.5066	6.87296e-36	550752
Kalueang	Zhuang	Jew Cochin 2	0.00658105	0.000526188	12.507	6.83201e-36	550741
Kalueang	Gelao	Oswal Jain	0.00741885	0.000592792	12.5151	6.1736e-36	550742
Kalueang	Gelao	Chaurasia	0.00698873	0.000558309	12.5177	5.97653e-36	550751
Kalueang	Boy	Pulliyar	0.00871556	0.000695975	12.5228	5.60133e-36	550752
Kalueang	Zhuang	Muslim Karnataka	0.00665012	0.000530938	12.5252	5.43444e-36	550712
Kalueang	Pathen	Havik	0.00876285	0.000699302	12.5308	5.06184e-36	550751
Kalueang	Thai VN	Kamboj	0.0065279	0.000520862	12.5329	4.93455e-36	550752
Kalueang	Mang	Naidu	0.00839608	0.000669905	12.5332	4.91152e-36	550752
Kalueang	Dai	Makrani	0.00685825	0.000547013	12.5376	4.64684e-36	550752
Kalueang	Thai VN	Mala	0.00666368	0.000531348	12.5411	4.44804e-36	550752
Kalueang	Murut	Irula	0.00814382	0.000649315	12.5422	4.38847e-36	550745
Kalueang	Lue (Changmai et al. 2022)	Pathan	0.00687676	0.000547799	12.5534	3.8062e-36	537433
Kalueang	Dai	Gujarati 2	0.0072174	0.000574877	12.5547	3.74712e-36	550752
Kalueang	Boy	Yadav Rajasthan	0.00910901	0.000725412	12.557	3.63795e-36	550752
Kalueang	Dai	Gujarati 1	0.00663894	0.000528614	12.5591	3.54148e-36	550752
Kalueang	Lolo	Burusho	0.00723367	0.000575648	12.5661	3.24241e-36	550752
Kalueang	Mulam	Reddy Telangana	0.00680021	0.000541064	12.5682	3.15721e-36	550743
Kalueang	Gelao	Hakki Pikki	0.00766573	0.000609824	12.5704	3.0715e-36	550752
Kalueang	Dai	Brahmin Catholic Goa	0.00669593	0.000532536	12.5737	2.94726e-36	550752
Kalueang	Thai VN	Panta Kapu	0.00652858	0.000518965	12.58	2.71979e-36	550752
Kalueang	Dao	Brahmin Tiwari	0.00704452	0.000559813	12.5837	2.5957e-36	550752
Kalueang	Dao	Panta Kapu	0.00691681	0.000549653	12.584	2.58741e-36	550752
Kalueang	Mang	Muslim Karnataka	0.00873591	0.000693432	12.5981	2.16369e-36	550712
Kalueang	Dai	Balochi	0.00692359	0.0005495	12.5998	2.1166e-36	550752
Kalueang	Colao	Hakki Pikki	0.00818991	0.000649975	12.6003	2.10225e-36	550752
Kalueang	Murut	Hakki Pikki	0.00856101	0.00067931	12.6025	2.04552e-36	550752
Kalueang	Zhuang	Pulliyar	0.0064754	0.000513639	12.6069	1.93393e-36	550752
Kalueang	Murut	Dhobi	0.00793075	0.000629052	12.6075	1.9205e-36	550752
Kalueang	Dai	Reddy Telangana	0.00685087	0.000543179	12.6125	1.80086e-36	550743
Kalueang	Tay	Palliyar	0.00693925	0.000549914	12.6188	1.66381e-36	550752
Kalueang	Dai	Palliyar	0.00668061	0.000529313	12.6213	1.61181e-36	550752
Kalueang	Pathen	Muslim Karnataka	0.00824908	0.000653351	12.6258	1.52198e-36	550712
Kalueang	Mulam	Bhil	0.00688057	0.00054481	12.6293	1.45582e-36	550752
Kalueang	Boy	Gujarati 2	0.00907827	0.000718779	12.6301	1.44038e-36	550752
Kalueang	Zhuang	Narikuruvar	0.00721814	0.000571476	12.6307	1.43021e-36	550752
Kalueang	Hmong	Scheduled Caste Karnataka	0.00850708	0.000673459	12.6319	1.40801e-36	537433
Kalueang	Dai	Vysya	0.0067103	0.000531205	12.6322	1.40244e-36	550752
Kalueang	Dai	Chakkiliyan	0.00645973	0.000511358	12.6325	1.39776e-36	550752
Kalueang	Tay	Bhumihar	0.00686461	0.000543355	12.6337	1.3757e-36	550752
Kalueang	Pathen	Adi Dravider	0.00826528	0.000654191	12.6344	1.36498e-36	550749
Kalueang	Mulam	Vysya	0.00659656	0.000522108	12.6345	1.36293e-36	550752
Kalueang	Pathen	Scheduled Caste Karnataka	0.00860727	0.000680801	12.6429	1.22516e-36	550752
Kalueang	Hmong	Havik	0.00852791	0.000674404	12.6451	1.19061e-36	537432
Kalueang	Dai	Bhil	0.00712214	0.000563103	12.648	1.1473e-36	550752
Kalueang	Tay	Vysya	0.00682428	0.000539289	12.6542	1.06027e-36	550752
Kalueang	Murut	Yerukali	0.00812476	0.000641895	12.6575	1.01744e-36	550752
Kalueang	Pathen	Jew Cochin 2	0.00808134	0.000638439	12.658	1.01076e-36	550741
Kalueang	Boy	Baniyas	0.0095726	0.000755875	12.6643	9.3283e-37	550752
Kalueang	Zhuang	Patel	0.00664063	0.000524299	12.6657	9.15632e-37	550752
Kalueang	Nung	Sindhi Pakistan	0.00649273	0.000512604	12.6662	9.10512e-37	550752
Kalueang	Mulam	Mala	0.00666477	0.000526107	12.6681	8.88735e-37	550752
Kalueang	Tay	Sikh Jatt 1	0.0072148	0.000569354	12.6719	8.46306e-37	550752
Kalueang	Zhuang	Jew Cochin 1	0.00656794	0.000518282	12.6725	8.39859e-37	550752
Kalueang	Dong	Ulladan	0.00725693	0.000572563	12.6745	8.19102e-37	550752
Kalueang	Tay	Kalash	0.00728717	0.000574674	12.6805	7.58193e-37	550752
Kalueang	Hmong	Oswal Jain	0.00832668	0.000656493	12.6836	7.29275e-37	537423
Kalueang	Tay	Panta Kapu	0.00685973	0.000540704	12.6867	7.00974e-37	550752
Kalueang	Pathen	Irula	0.00863071	0.000680194	12.6886	6.83975e-37	550745
Kalueang	Mulam	Brahmin Catholic Goa	0.00670855	0.000528586	12.6915	6.59052e-37	550752
[truncated: 1,846 more rows]

## Sheet: Khuen
target	source proxy 1	source proxy 2	f3-statistic	SE	Z-score	p-value	number of SNPs
[truncated: 2,860 more rows]

[truncated: 16 more sheets: Khonmueang, Lao Isan, Lue (Changmai et al. 2022), Lue (Kutanan et al. 2021), Nyaw, Phutai, Puan, Saek, Shan, Southern Thai, Yuan, Bru, Hmong Daw, Karen Padaung, Khmu, Palaung]
