# Supplementary material for: Reanalyzing the genetic history of Kra-Dai speakers from Thailand and new insights into their genetic interactions beyond Mainland Southeast Asia
Source: Sci Rep. 2023 May 24;13:8371. doi: 10.1038/s41598-023-35507-8 (PMC10209056; doi:10.1038/s41598-023-35507-8)
Supplement: Supplementary file 10 — Supplementary Table 5. [file 41598_2023_35507_MOESM10_ESM.xlsx]

## Sheet: legend
Suppl. Table 5. Complex admixture models for Nayu and Southern Thai inferred with SOURCEFIND, aimed at detection of recent ancestry. Only source proxies contributing at least 1% of ancestry in any target group are shown in this table. The lists of populations used as input for ChromoPainter v2 runs are shown in the sheet "dataset composition". We assigned all populations in the lists, except for …

## Sheet: dataset composition
List 1, see Methods	population	role in the analysis	List 2, see Methods	population	role in the analysis	List 3 in methods	population	role in the analysis
	Adi Dravider	surrogate		Adi Dravider	surrogate		Adi Dravider	surrogate
	Coorghi	surrogate		Coorghi	surrogate		Coorghi	surrogate
	Scheduled Caste Karnataka	surrogate		Scheduled Caste Karnataka	surrogate		Scheduled Caste Karnataka	surrogate
	Bhumihar	surrogate		Bhumihar	surrogate		Bhumihar	surrogate
	Dhobi	surrogate		Dhobi	surrogate		Dhobi	surrogate
	Gujarati 1	surrogate		Gujarati 1	surrogate		Gujarati 1	surrogate
	Gujarati 2	surrogate		Gujarati 2	surrogate		Gujarati 2	surrogate
	Jew Cochin 1	surrogate		Jew Cochin 1	surrogate		Jew Cochin 1	surrogate
	Jew Cochin 2	surrogate		Jew Cochin 2	surrogate		Jew Cochin 2	surrogate
	Bengali	surrogate		Bengali	surrogate		Bengali	surrogate
	Atayal	surrogate		Atayal	surrogate		Atayal	surrogate
	Borneo	surrogate		Borneo	surrogate		Borneo	surrogate
	Boy	surrogate		Boy	surrogate		Boy	surrogate
	Cambodian	surrogate		Cambodian	surrogate		Cambodian	surrogate
	Colao	surrogate		Colao	surrogate		Colao	surrogate
	Dai	surrogate		Dai	surrogate		Dai	surrogate
	Dao	surrogate		Dao	surrogate		Dao	surrogate
	Dong	surrogate		Dong	surrogate		Dong	surrogate
	Dong Hunan	surrogate		Dong Hunan	surrogate		Dong Hunan	surrogate
	Dusun	surrogate		Dusun	surrogate		Dusun	surrogate
	Gelao	surrogate		Gelao	surrogate		Gelao	surrogate
	Kankanaey	surrogate		Kankanaey	surrogate		Kankanaey	surrogate
	Khomu	surrogate		Khomu	surrogate		Khomu	surrogate
	Kinh	surrogate		Kinh	surrogate		Kinh	surrogate
	Lachi	surrogate		Lachi	surrogate		Lachi	surrogate
	Lahu	surrogate		Lahu	surrogate		Lahu	surrogate
	Lao	surrogate		Lao	surrogate		Lao	surrogate
	Laotian	surrogate		Laotian	surrogate		Laotian	surrogate
	Li	surrogate		Li	surrogate		Li	surrogate
	Maonan	surrogate		Maonan	surrogate		Maonan	surrogate
	Miao	surrogate		Miao	surrogate		Miao	surrogate
	Mulam	surrogate		Mulam	surrogate		Mulam	surrogate
	Murut	surrogate		Murut	surrogate		Murut	surrogate
	Naxi	surrogate		Naxi	surrogate		Naxi	surrogate
	Nung	surrogate		Nung	surrogate		Nung	surrogate
	Semende	surrogate		Semende	surrogate		Semende	surrogate
	She	surrogate		She	surrogate		She	surrogate
	Tay	surrogate		Tay	surrogate		Tay	surrogate
	Thai VN	surrogate		Thai VN	surrogate		Thai VN	surrogate
	Zhuang	surrogate		Zhuang	surrogate		Zhuang	surrogate
	Bamar	surrogate		Bamar	surrogate		Bamar	surrogate
	Malay	surrogate		Malay	surrogate		Malay	surrogate
	Cham	surrogate		Cham	surrogate		Cham	surrogate
	Blang	surrogate		Blang	surrogate		Blang	surrogate
	Hmong Njua	surrogate		Hmong Njua	surrogate		Hmong Njua	surrogate
	Htin Pray	surrogate		Htin Pray	surrogate		Htin Pray	surrogate
	IuMien	surrogate		IuMien	surrogate		IuMien	surrogate
	Karen Pwo	surrogate		Karen Pwo	surrogate		Karen Pwo	surrogate
	Lawa Eastern	surrogate		Lawa Eastern	surrogate		Lawa Eastern	surrogate
	Lawa Western	surrogate		Lawa Western	surrogate		Lawa Western	surrogate
	Lisu	surrogate		Lisu	surrogate		Lisu	surrogate
	Soa	surrogate		Soa	surrogate		Soa	surrogate
	Nayu	target		Nayu	target		Akha	surrogate
	Akha	surrogate		Akha	surrogate		Hmong	surrogate
	Hmong	surrogate		Hmong	surrogate		Htin Mal	surrogate
	Htin Mal	surrogate		Htin Mal	surrogate		Sgaw Karen	surrogate
	Sgaw Karen	surrogate		Sgaw Karen	surrogate		Lawa	surrogate
	Lawa	surrogate		Lawa	surrogate		Mlabri	surrogate
	Mlabri	surrogate		Mlabri	surrogate		Mon (Changmai et al., 2022)	surrogate
	Mon (Changmai et al., 2022)	surrogate		Mon (Changmai et al., 2022)	surrogate		Khmer	surrogate
	Khmer	surrogate		Khmer	surrogate		Kuy	surrogate
	Kuy	surrogate		Kuy	surrogate		Nyahkur	surrogate
	Nyahkur	surrogate		Nyahkur	surrogate		Hakka Taiwan	surrogate
	Hakka Taiwan	surrogate		Hakka Taiwan	surrogate		Han	surrogate
	Han	surrogate		Han	surrogate		Han Taiwan	surrogate
	Han Taiwan	surrogate		Han Taiwan	surrogate		Japanese	surrogate
	Japanese	surrogate		Japanese	surrogate		Korean	surrogate
	Korean	surrogate		Korean	surrogate		Qiang	surrogate
	Qiang	surrogate		Qiang	surrogate		Sherpa	surrogate
	Sherpa	surrogate		Sherpa	surrogate		Tu	surrogate
	Tu	surrogate		Tu	surrogate		Tujia	surrogate
	Tujia	surrogate		Tujia	surrogate		Yi	surrogate
	Yi	surrogate		Yi	surrogate		Mon (Kutanan et al., 2021)	surrogate
	Mon (Kutanan et al., 2021)	surrogate		Mon (Kutanan et al., 2021)	surrogate		Maniq	surrogate
	Maniq	surrogate		Maniq	surrogate		Black Tai	surrogate
	Black Tai	surrogate		Black Tai	surrogate		Bru	surrogate
	Bru	surrogate		Bru	surrogate		Central Thai	surrogate
	Central Thai	surrogate		Central Thai	surrogate		Hmong Daw	surrogate
	Hmong Daw	surrogate		Hmong Daw	surrogate		Kalueang	surrogate
	Kalueang	surrogate		Kalueang	surrogate		Karen Padaung	surrogate
	Karen Padaung	surrogate		Karen Padaung	surrogate		Khmu	surrogate
	Khmu	surrogate		Khmu	surrogate		Khonmueang	surrogate
	Khonmueang	surrogate		Khonmueang	surrogate		Khuen	surrogate
	Khuen	surrogate		Khuen	surrogate		Lao Isan	surrogate
	Lao Isan	surrogate		Lao Isan	surrogate		Lue (Changmai et al., 2022)	surrogate
	Lue (Changmai et al., 2022)	surrogate		Lue (Changmai et al., 2022)	surrogate		Lue (Kutanan et al., 2021)	surrogate
	Lue (Kutanan et al., 2021)	surrogate		Lue (Kutanan et al., 2021)	surrogate		Nyaw	surrogate
	Nyaw	surrogate		Nyaw	surrogate		Palaung	surrogate
	Palaung	surrogate		Palaung	surrogate		Phuan	surrogate
	Phuan	surrogate		Phuan	surrogate		Phutai	surrogate
	Phutai	surrogate		Phutai	surrogate		Saek	surrogate
	Saek	surrogate		Saek	surrogate		Shan	surrogate
	Shan	surrogate		Shan	surrogate		Southern Thai	target
	Southern Thai	surrogate		Yuan	surrogate		Yuan	surrogate
	Yuan	surrogate

## Sheet: Nayu, all donors (list1)
				reference	Skoglund et al., 2016	Kutanan et al., 2021
				language family (source)	Austronesian	Kra-Dai
target group	latitude	longitude	reference	language family (target)	Malay	Southern Thai
Nayu	6.77	101.08	Kutanan et al. 2021	Austronesian	0.398333	0.574

## Sheet: Nayu, without S.Thai (list2)
				reference	Lazaridis et al., 2014	Nakatsuka et al., 2017	Nakatsuka et al., 2017	Nakatsuka et al., 2017	Nakatsuka et al., 2017	Skoglund et al., 2016	Patterson et al., 2012	Kutanan et al., 2021	This study + Kutanan et al., 2021	Skoglund et al., 2016
				language family (source)	Indo-European	Indo-European	Dravidian	Indo-European	Dravidian	Sino-Tibetan	Austroasiatic	Kra-Dai	Kra-Dai	Austronesian
target group	latitude	longitude	reference	language family (target)	Bengali	Bhumihar	Coorghi	Dhobi	Scheduled Caste Karnataka	Bamar	Cambodian	Central Thai	Lao	Malay
Nayu	6.77	101.08	Kutanan et al. 2021	Austronesian	0.014	0.011	0.0183333	0.0206667	0.0166667	0.0133333	0.139	0.039	0.0933333	0.588667

## Sheet: S Thai without Nayu (list3)
				reference	Lazaridis et al., 2014	Nakatsuka et al., 2017	Nakatsuka et al., 2017	Nakatsuka et al., 2017	Nakatsuka et al., 2017	Skoglund et al., 2016	Patterson et al., 2012	Skoglund et al., 2016	Patterson et al., 2012	Skoglund et al., 2016	Lazaridis et al., 2014	Skoglund et al., 2016	Skoglund et al., 2016
				language family (source)	Indo-European	Indo-European	Dravidian	Dravidian	Dravidian	Sino-Tibetan	Austroasiatic	Sino-Tibetan	Sino-Tibetan	Sino-Tibetan	Austroasiatic	Kra-Dai	Austronesian
target group	latitude	longitude	reference	language family (target)	Bengali	Bhumihar	Coorghi	Jew Cochin 2	Scheduled Caste Karnataka	Bamar	Cambodian	Hakka Taiwan	Han	Han Taiwan	Kinh	Lao	Malay
Southern Thai	8.31	100.05	Kutanan et al. 2021	Kra-Dai	0.0516667	0.0103333	0.0246667	0.0136667	0.0156667	0.149	0.135667	0.012	0.0276667	0.0166667	0.0253333	0.229	0.224333
